# Supplementary material for: Crystal structures of (E)-4-[1-(2-carbamo­thio­yl­hydrazinyl­idene)eth­yl]phenyl acetate and (E)-4-[1-(2-carbamo­thio­ylhydrazinyl­idene)eth­yl]phenyl benzoate
Source: Acta Crystallogr E Crystallogr Commun. 2017 Jan 1;73(Pt 1):20–3. doi: 10.1107/S2056989016018983 (PMC5209762; doi:10.1107/S2056989016018983)
Supplement: Supplementary file 1 [file e-73-00020-sup1.cif]

##############################################################################
#                                                                            #
# This CIF contains the data in a paper accepted for publication in          #
# Acta Crystallographica Section E. It conforms to the requirements of       #
# Notes for Authors for Acta Crystallographica Section E, and has been       #
# peer reviewed under the auspices of the IUCr Commission on Journals.       #
#                                                                            #
# Full details of the Crystallographic Information File format               #
# are given in the paper "The Crystallographic Information File (CIF):       #
# a New Standard Archive File for Crystallography" by S. R. Hall, F. H.      #
# Allen and I. D. Brown [Acta Cryst. (1991), A47, 655-685].                  #
#                                                                            #
# The current version of the core CIF dictionary is obtainable from          #
# ftp://ftp.iucr.org/pub/cif_core.dic.                                       #
#                                                                            #
# Software is freely available for graphical display of the structure(s)     #
# in this CIF. For information consult the CIF software page                 #
# http://www.iucr.org/resources/cif/software.                                #
#                                                                            #
# This file may be used for bona fide research purposes within the           #
# scientific community so long as proper attribution is given to the journal # 
# article from which it was obtained.                                        #
#                                                                            #
##############################################################################
data_global
_audit_creation_method     SHELXL-2015
_journal_date_recd_electronic     2016-08-14
_journal_date_accepted     2016-11-28
_journal_name_full     'Acta Crystallographica, Section E'
_journal_year     2017
_journal_volume     73
_journal_issue      1
_journal_page_first     20
_journal_page_last     23
_journal_paper_category     GO
_journal_paper_doi     10.1107/S2056989016018983
_journal_coeditor_code     SU5323
_publ_contact_author_name     'Devadasan Velmurugan'
_publ_contact_author_address
;  CAS in Crystallography and Biophysics
   University of madras
   Maraimalai campus(guindy campus)
   Chennai 600 025
   India
;
_publ_contact_author_email     'shirai2011@gmail.com'
_publ_contact_author_fax     '044 091 2499 3057'
_publ_contact_author_phone     '044 091 24484170'
_publ_section_title
;
Crystal structures of
(<i>E</i>)-4-[1-(2-carbamothioylhydrazinylidene)ethyl]phenyl acetate and
(<i>E</i>)-4-[1-(2-carbamothioylhydrazinylidene)ethyl]phenyl benzoate
;
loop_
    _publ_author_name
    _publ_author_address
    'Vijayan Viswanathan'
;
    Centre of Advanced Study in Crystallography and Biophysics
    University of Madras
    Guindy Campus
    Chennai 600 025
    India
;
    'Mani Karthik Ananth'
;
     Department of Chemistry
     Asthagiri Herbal Research Foundation
     Perungudi Industrial Estate
     Perungudi
     Chennai 600 096
     India
;
    'S. Narasimhan'
;
     Department of Chemistry
     Asthagiri Herbal Research Foundation
     Perungudi Industrial Estate
     Perungudi
     Chennai 600 096
     India
;
    'Devadasan Velmurugan'
;
    Centre of Advanced Study in Crystallography and Biophysics
    University of Madras
    Guindy Campus
    Chennai 600 025
    India
;
_publ_section_synopsis
;
In the title compounds, the thiosemicarbazone group adopts an extended
conformation, and there is a short N---H...N contact present forming an
<i>S</i>(5) ring motif. In the crystals of both compounds, molecules are
linked by pairs of N---H...S hydrogen bonds, forming dimers with
<i>R</i>~2~^2^(8) ring motifs.
;
data_I
_database_code_depnum_ccdc_archive 'CCDC 1519491'
_audit_creation_method     'SHELXL-2014/7'
_chemical_name_systematic
;
(<i>E</i>)-4-[1-(2-Carbamothioylhydrazinylidene)ethyl]phenyl acetate
;
_chemical_name_common     ?
_chemical_formula_moiety     'C11 H13 N3 O2 S'
_chemical_formula_sum     'C11 H13 N3 O2 S'
_chemical_formula_iupac     'C11 H13 N3 O2 S'
_chemical_formula_weight     251.30
_chemical_melting_point     ?
_shelx_space_group_comment
;
The symmetry employed for this shelxl refinement is uniquely defined
by the following loop, which should always be used as a source of
symmetry information in preference to the above space-group names.
They are only intended as comments.
;
_space_group_crystal_system     triclinic
_space_group_name_H-M_alt     'P -1'
_space_group_name_Hall     '-P 1'
loop_
    _space_group_symop_operation_xyz
    'x, y, z'
    '-x, -y, -z'
_cell_length_a     7.8783(2)
_cell_length_b     8.9254(3)
_cell_length_c     18.7372(5)
_cell_angle_alpha     77.243(2)
_cell_angle_beta     82.423(2)
_cell_angle_gamma     78.856(2)
_cell_volume     1255.30(6)
_cell_formula_units_Z     4
_cell_measurement_reflns_used     5128
_cell_measurement_theta_min     1.119
_cell_measurement_theta_max     26.385
_cell_measurement_temperature     293(2)
_exptl_crystal_description     block
_exptl_crystal_colour     yellow
_exptl_crystal_size_max     0.200
_exptl_crystal_size_mid     0.150
_exptl_crystal_size_min     0.100
_exptl_crystal_density_diffrn     1.330
_exptl_crystal_density_meas     ?
_exptl_crystal_density_method     ?
_exptl_crystal_F_000     528
_exptl_absorpt_coefficient_mu     0.252
_exptl_absorpt_correction_type     multi-scan
_exptl_absorpt_process_details
;
(SADABS; Bruker, 2008)
;
_shelx_estimated_absorpt_T_min     0.951
_shelx_estimated_absorpt_T_max     0.975
_exptl_absorpt_correction_T_min     0.785
_exptl_absorpt_correction_T_max     0.854
_diffrn_ambient_temperature     293(2)
_diffrn_radiation_type     MoK\a
_diffrn_radiation_wavelength     0.71073
_diffrn_measurement_device_type     'Bruker SMART APEXII area-detector'
_diffrn_measurement_method     '\w and \f scans'
_diffrn_detector_area_resol_mean     ?
_diffrn_reflns_number     18970
_diffrn_reflns_av_R_equivalents     0.0234
_diffrn_reflns_theta_min     1.119
_diffrn_reflns_theta_max     26.385
_diffrn_reflns_theta_full     25.242
_diffrn_measured_fraction_theta_max     0.999
_diffrn_measured_fraction_theta_full     1.000
_diffrn_reflns_limit_h_min     -9
_diffrn_reflns_limit_h_max     9
_diffrn_reflns_limit_k_min     -11
_diffrn_reflns_limit_k_max     11
_diffrn_reflns_limit_l_min     -23
_diffrn_reflns_limit_l_max     23
_refine_special_details     ?
_reflns_number_total     5128
_reflns_number_gt     4104
_reflns_threshold_expression     'I > 2\s(I)'
_refine_ls_structure_factor_coef     Fsqd
_refine_ls_matrix_type     full
_refine_ls_R_factor_all     0.0499
_refine_ls_R_factor_gt     0.0384
_refine_ls_wR_factor_gt     0.1004
_refine_ls_wR_factor_ref     0.1087
_refine_ls_goodness_of_fit_ref     1.032
_refine_ls_restrained_S_all     1.032
_refine_ls_number_reflns     5128
_refine_ls_number_parameters     311
_refine_ls_number_restraints     0
_refine_ls_hydrogen_treatment     constr
_refine_ls_weighting_scheme     calc
_refine_ls_weighting_details
              'w=1/[\s^2^(Fo^2^)+(0.0498P)^2^+0.3822P] where P=(Fo^2^+2Fc^2^)/3'
_atom_sites_solution_hydrogens     geom
_atom_sites_solution_primary     direct
_atom_sites_solution_secondary     difmap
_refine_ls_shift/su_max     0.001
_refine_ls_shift/su_mean     0.000
_refine_diff_density_max     0.251
_refine_diff_density_min     -0.311
_refine_ls_extinction_method     none
_refine_ls_extinction_coef     .
loop_
    _atom_type_symbol
    _atom_type_description
    _atom_type_scat_dispersion_real
    _atom_type_scat_dispersion_imag
    _atom_type_scat_source
    'C' 'C' 0.0033 0.0016
                         'International Tables Vol C Tables 4.2.6.8 and 6.1.1.4'
    'H' 'H' 0.0000 0.0000
                         'International Tables Vol C Tables 4.2.6.8 and 6.1.1.4'
    'N' 'N' 0.0061 0.0033
                         'International Tables Vol C Tables 4.2.6.8 and 6.1.1.4'
    'O' 'O' 0.0106 0.0060
                         'International Tables Vol C Tables 4.2.6.8 and 6.1.1.4'
    'S' 'S' 0.1246 0.1234
                         'International Tables Vol C Tables 4.2.6.8 and 6.1.1.4'
_computing_data_collection
;
APEX2 (Bruker, 2008)
;
_computing_cell_refinement
;
SAINT (Bruker, 2008)
;
_computing_data_reduction
;
SAINT (Bruker, 2008)
;
_computing_structure_solution
;
SHELXS97 (Sheldrick, 2008)
;
_computing_structure_refinement
;
SHELXL2014 (Sheldrick, 2015)
;
_computing_molecular_graphics
;
ORTEP-3 for Windows (Farrugia, 2012) and Mercury (Macrae <i>et al.</i>,
2008)
;
_computing_publication_material
;
SHELXL2014 (Sheldrick, 2015) and PLATON (Spek, 2009)
;
loop_
    _atom_site_type_symbol
    _atom_site_label
    _atom_site_fract_x
    _atom_site_fract_y
    _atom_site_fract_z
    _atom_site_U_iso_or_equiv
    _atom_site_adp_type
    _atom_site_calc_flag
    _atom_site_occupancy
    _atom_site_disorder_assembly
    _atom_site_disorder_group
    C C10B 0.2271(3) 0.1728(3) 0.52308(11) 0.0616(5) Uani d 1 . .
    H H10A 0.1335 0.2449 0.5001 0.092 Uiso calc 1 . .
    H H10B 0.2263 0.1858 0.5726 0.092 Uiso calc 1 . .
    H H10C 0.2129 0.0681 0.5235 0.092 Uiso calc 1 . .
    C C1A 0.0183(3) 0.8835(3) 1.22191(11) 0.0706(6) Uani d 1 . .
    H H1A1 0.0436 0.9807 1.2279 0.106 Uiso calc 1 . .
    H H1A2 0.0630 0.8015 1.2607 0.106 Uiso calc 1 . .
    H H1A3 -0.1051 0.8899 1.2236 0.106 Uiso calc 1 . .
    C C1B 0.5549(3) 0.0841(3) 0.07427(10) 0.0632(5) Uani d 1 . .
    H H1B1 0.4721 0.1283 0.0388 0.095 Uiso calc 1 . .
    H H1B2 0.5685 -0.0275 0.0835 0.095 Uiso calc 1 . .
    H H1B3 0.6646 0.1158 0.0556 0.095 Uiso calc 1 . .
    C C2A 0.1010(3) 0.8500(2) 1.15003(10) 0.0506(4) Uani d 1 . .
    C C2B 0.4920(3) 0.1395(2) 0.14379(9) 0.0515(4) Uani d 1 . .
    C C3A 0.0618(2) 0.7263(2) 1.05471(9) 0.0438(4) Uani d 1 . .
    C C3B 0.5256(3) 0.0862(2) 0.27010(9) 0.0501(4) Uani d 1 . .
    C C4A -0.0202(2) 0.7922(2) 0.99205(10) 0.0497(4) Uani d 1 . .
    H H4A -0.1086 0.8781 0.9916 0.060 Uiso calc 1 . .
    C C4B 0.6282(3) 0.1679(2) 0.29458(10) 0.0564(5) Uani d 1 . .
    H H4B 0.7253 0.1982 0.2652 0.068 Uiso calc 1 . .
    C C5A 0.0297(2) 0.7298(2) 0.92993(9) 0.0476(4) Uani d 1 . .
    H H5A -0.0266 0.7738 0.8877 0.057 Uiso calc 1 . .
    C C5B 0.5867(3) 0.2050(2) 0.36322(9) 0.0533(5) Uani d 1 . .
    H H5B 0.6566 0.2603 0.3800 0.064 Uiso calc 1 . .
    C C6A 0.1629(2) 0.60209(19) 0.92929(8) 0.0396(4) Uani d 1 . .
    C C6B 0.4412(2) 0.16043(19) 0.40777(9) 0.0438(4) Uani d 1 . .
    C C7A 0.2445(2) 0.5402(2) 0.99344(9) 0.0459(4) Uani d 1 . .
    H H7A 0.3351 0.4559 0.9942 0.055 Uiso calc 1 . .
    C C7B 0.3427(3) 0.0750(2) 0.38147(10) 0.0548(5) Uani d 1 . .
    H H7B 0.2464 0.0423 0.4106 0.066 Uiso calc 1 . .
    C C8A 0.1934(2) 0.6015(2) 1.05617(9) 0.0481(4) Uani d 1 . .
    H H8A 0.2482 0.5581 1.0988 0.058 Uiso calc 1 . .
    C C8B 0.3850(3) 0.0372(2) 0.31264(10) 0.0588(5) Uani d 1 . .
    H H8B 0.3182 -0.0207 0.2958 0.071 Uiso calc 1 . .
    C C9A 0.2116(2) 0.5324(2) 0.86296(8) 0.0412(4) Uani d 1 . .
    C C9B 0.3961(2) 0.20310(19) 0.48111(9) 0.0427(4) Uani d 1 . .
    C C10A 0.3766(3) 0.4199(3) 0.85640(11) 0.0705(6) Uani d 1 . .
    H H10D 0.4646 0.4736 0.8273 0.106 Uiso calc 1 . .
    H H10E 0.3581 0.3395 0.8332 0.106 Uiso calc 1 . .
    H H10F 0.4132 0.3743 0.9045 0.106 Uiso calc 1 . .
    C C11A 0.0194(2) 0.5408(2) 0.70414(9) 0.0428(4) Uani d 1 . .
    C C11B 0.6013(2) 0.3524(2) 0.59815(9) 0.0448(4) Uani d 1 . .
    N N1A 0.10302(18) 0.57512(17) 0.81405(7) 0.0423(3) Uani d 1 . .
    N N1B 0.50947(19) 0.26330(17) 0.50292(7) 0.0460(3) Uani d 1 . .
    N N2A 0.14402(18) 0.52010(17) 0.74940(7) 0.0444(3) Uani d 1 . .
    H H2A 0.2473 0.4736 0.7384 0.053 Uiso calc 1 . .
    N N2B 0.47614(19) 0.30636(18) 0.57038(7) 0.0483(4) Uani d 1 . .
    H H2B 0.3756 0.3037 0.5945 0.058 Uiso calc 1 . .
    N N3A -0.1399(2) 0.5972(2) 0.72772(8) 0.0602(4) Uani d 1 . .
    H H3A1 -0.1609 0.6193 0.7708 0.072 Uiso calc 1 . .
    H H3A2 -0.2229 0.6120 0.7001 0.072 Uiso calc 1 . .
    N N3B 0.7503(2) 0.3608(2) 0.55723(9) 0.0641(5) Uani d 1 . .
    H H3B1 0.7642 0.3371 0.5145 0.077 Uiso calc 1 . .
    H H3B2 0.8335 0.3898 0.5733 0.077 Uiso calc 1 . .
    O O1A 0.2381(2) 0.8767(2) 1.12093(9) 0.0800(5) Uani d 1 . .
    O O1B 0.3862(2) 0.2510(2) 0.15026(8) 0.0863(5) Uani d 1 . .
    O O2A -0.00302(17) 0.78178(16) 1.11913(7) 0.0555(3) Uani d 1 . .
    O O2B 0.57246(19) 0.04701(15) 0.20057(7) 0.0607(4) Uani d 1 . .
    S S1A 0.07063(6) 0.49355(7) 0.62043(2) 0.05713(16) Uani d 1 . .
    S S1B 0.56754(6) 0.39051(7) 0.68325(2) 0.05582(15) Uani d 1 . .
loop_
    _atom_site_aniso_label
    _atom_site_aniso_U_11
    _atom_site_aniso_U_22
    _atom_site_aniso_U_33
    _atom_site_aniso_U_12
    _atom_site_aniso_U_13
    _atom_site_aniso_U_23
    C10B 0.0553(12) 0.0813(14) 0.0553(11) -0.0165(11) 0.0010(9) -0.0283(10)
    C1A 0.0818(15) 0.0834(15) 0.0541(11) -0.0020(12) -0.0163(11) -0.0344(11)
    C1B 0.0750(14) 0.0799(14) 0.0428(10) -0.0222(11) 0.0034(9) -0.0265(9)
    C2A 0.0566(12) 0.0518(10) 0.0477(10) -0.0062(9) -0.0142(9) -0.0161(8)
    C2B 0.0558(11) 0.0610(11) 0.0406(9) -0.0078(10) -0.0053(8) -0.0179(8)
    C3A 0.0435(9) 0.0564(10) 0.0378(8) -0.0175(8) 0.0009(7) -0.0177(7)
    C3B 0.0664(12) 0.0445(9) 0.0384(9) 0.0034(9) -0.0108(8) -0.0140(7)
    C4A 0.0490(10) 0.0543(10) 0.0488(10) -0.0039(8) -0.0074(8) -0.0192(8)
    C4B 0.0699(13) 0.0590(11) 0.0427(9) -0.0163(10) 0.0035(9) -0.0158(8)
    C5A 0.0514(10) 0.0539(10) 0.0396(9) -0.0061(8) -0.0110(7) -0.0126(7)
    C5B 0.0665(12) 0.0565(10) 0.0428(9) -0.0181(9) -0.0010(8) -0.0181(8)
    C6A 0.0379(9) 0.0493(9) 0.0352(8) -0.0144(7) -0.0021(6) -0.0106(7)
    C6B 0.0530(10) 0.0417(9) 0.0364(8) -0.0031(8) -0.0094(7) -0.0086(7)
    C7A 0.0440(10) 0.0544(10) 0.0394(8) -0.0043(8) -0.0064(7) -0.0118(7)
    C7B 0.0580(12) 0.0644(11) 0.0464(10) -0.0153(9) -0.0054(8) -0.0157(8)
    C8A 0.0500(10) 0.0623(11) 0.0340(8) -0.0116(9) -0.0081(7) -0.0095(7)
    C8B 0.0694(13) 0.0628(12) 0.0530(11) -0.0124(10) -0.0154(10) -0.0235(9)
    C9A 0.0368(9) 0.0536(10) 0.0352(8) -0.0112(7) -0.0013(7) -0.0113(7)
    C9B 0.0452(9) 0.0456(9) 0.0365(8) -0.0022(7) -0.0078(7) -0.0093(7)
    C10A 0.0578(13) 0.1042(17) 0.0488(11) 0.0159(12) -0.0143(9) -0.0341(11)
    C11A 0.0387(9) 0.0554(10) 0.0362(8) -0.0082(8) -0.0039(7) -0.0130(7)
    C11B 0.0403(9) 0.0559(10) 0.0388(8) -0.0021(8) -0.0052(7) -0.0153(7)
    N1A 0.0410(8) 0.0560(8) 0.0335(7) -0.0104(6) -0.0013(6) -0.0158(6)
    N1B 0.0477(8) 0.0579(9) 0.0338(7) -0.0041(7) -0.0047(6) -0.0156(6)
    N2A 0.0355(7) 0.0657(9) 0.0349(7) -0.0049(7) -0.0024(6) -0.0202(6)
    N2B 0.0397(8) 0.0720(10) 0.0371(7) -0.0072(7) -0.0011(6) -0.0228(7)
    N3A 0.0410(9) 0.0971(13) 0.0450(8) 0.0060(8) -0.0084(7) -0.0322(8)
    N3B 0.0451(9) 0.1090(14) 0.0489(9) -0.0192(9) 0.0046(7) -0.0384(9)
    O1A 0.0727(11) 0.1024(12) 0.0834(11) -0.0401(10) 0.0012(8) -0.0408(9)
    O1B 0.1032(13) 0.0907(11) 0.0507(8) 0.0349(10) -0.0177(8) -0.0223(8)
    O2A 0.0525(8) 0.0791(9) 0.0448(7) -0.0190(7) 0.0029(6) -0.0311(6)
    O2B 0.0776(9) 0.0599(8) 0.0442(7) 0.0098(7) -0.0114(6) -0.0246(6)
    S1A 0.0422(3) 0.0971(4) 0.0381(2) -0.0090(2) -0.00201(18) -0.0298(2)
    S1B 0.0444(3) 0.0874(4) 0.0418(2) -0.0056(2) -0.00359(19) -0.0310(2)
_geom_special_details
;
 All esds (except the esd in the dihedral angle between two l.s. planes)
 are estimated using the full covariance matrix.  The cell esds are taken
 into account individually in the estimation of esds in distances, angles
 and torsion angles; correlations between esds in cell parameters are only
 used when they are defined by crystal symmetry.  An approximate (isotropic)
 treatment of cell esds is used for estimating esds involving l.s. planes.
;
loop_
    _geom_bond_atom_site_label_1
    _geom_bond_atom_site_label_2
    _geom_bond_site_symmetry_2
    _geom_bond_distance
    _geom_bond_publ_flag
    C10B C9B . 1.494(3) ?
    C10B H10A . 0.9600 ?
    C10B H10B . 0.9600 ?
    C10B H10C . 0.9600 ?
    C1A C2A . 1.483(3) ?
    C1A H1A1 . 0.9600 ?
    C1A H1A2 . 0.9600 ?
    C1A H1A3 . 0.9600 ?
    C1B C2B . 1.485(2) ?
    C1B H1B1 . 0.9600 ?
    C1B H1B2 . 0.9600 ?
    C1B H1B3 . 0.9600 ?
    C2A O1A . 1.186(2) ?
    C2A O2A . 1.361(2) ?
    C2B O1B . 1.186(2) ?
    C2B O2B . 1.343(2) ?
    C3A C8A . 1.366(3) ?
    C3A C4A . 1.375(2) ?
    C3A O2A . 1.4023(19) ?
    C3B C8B . 1.361(3) ?
    C3B C4B . 1.367(3) ?
    C3B O2B . 1.4074(19) ?
    C4A C5A . 1.379(2) ?
    C4A H4A . 0.9300 ?
    C4B C5B . 1.381(2) ?
    C4B H4B . 0.9300 ?
    C5A C6A . 1.394(2) ?
    C5A H5A . 0.9300 ?
    C5B C6B . 1.395(3) ?
    C5B H5B . 0.9300 ?
    C6A C7A . 1.392(2) ?
    C6A C9A . 1.484(2) ?
    C6B C7B . 1.387(2) ?
    C6B C9B . 1.487(2) ?
    C7A C8A . 1.385(2) ?
    C7A H7A . 0.9300 ?
    C7B C8B . 1.387(2) ?
    C7B H7B . 0.9300 ?
    C8A H8A . 0.9300 ?
    C8B H8B . 0.9300 ?
    C9A N1A . 1.282(2) ?
    C9A C10A . 1.490(3) ?
    C9B N1B . 1.278(2) ?
    C10A H10D . 0.9600 ?
    C10A H10E . 0.9600 ?
    C10A H10F . 0.9600 ?
    C11A N3A . 1.315(2) ?
    C11A N2A . 1.341(2) ?
    C11A S1A . 1.6915(16) ?
    C11B N3B . 1.320(2) ?
    C11B N2B . 1.341(2) ?
    C11B S1B . 1.6799(16) ?
    N1A N2A . 1.3825(17) ?
    N1B N2B . 1.3792(18) ?
    N2A H2A . 0.8600 ?
    N2B H2B . 0.8600 ?
    N3A H3A1 . 0.8600 ?
    N3A H3A2 . 0.8600 ?
    N3B H3B1 . 0.8600 ?
    N3B H3B2 . 0.8600 ?
loop_
    _geom_angle_atom_site_label_1
    _geom_angle_atom_site_label_2
    _geom_angle_atom_site_label_3
    _geom_angle_site_symmetry_1
    _geom_angle_site_symmetry_3
    _geom_angle
    _geom_angle_publ_flag
    C9B C10B H10A . . 109.5 ?
    C9B C10B H10B . . 109.5 ?
    H10A C10B H10B . . 109.5 ?
    C9B C10B H10C . . 109.5 ?
    H10A C10B H10C . . 109.5 ?
    H10B C10B H10C . . 109.5 ?
    C2A C1A H1A1 . . 109.5 ?
    C2A C1A H1A2 . . 109.5 ?
    H1A1 C1A H1A2 . . 109.5 ?
    C2A C1A H1A3 . . 109.5 ?
    H1A1 C1A H1A3 . . 109.5 ?
    H1A2 C1A H1A3 . . 109.5 ?
    C2B C1B H1B1 . . 109.5 ?
    C2B C1B H1B2 . . 109.5 ?
    H1B1 C1B H1B2 . . 109.5 ?
    C2B C1B H1B3 . . 109.5 ?
    H1B1 C1B H1B3 . . 109.5 ?
    H1B2 C1B H1B3 . . 109.5 ?
    O1A C2A O2A . . 122.19(17) ?
    O1A C2A C1A . . 127.08(18) ?
    O2A C2A C1A . . 110.72(17) ?
    O1B C2B O2B . . 122.74(16) ?
    O1B C2B C1B . . 126.04(18) ?
    O2B C2B C1B . . 111.22(17) ?
    C8A C3A C4A . . 121.15(15) ?
    C8A C3A O2A . . 120.42(15) ?
    C4A C3A O2A . . 118.20(16) ?
    C8B C3B C4B . . 121.45(16) ?
    C8B C3B O2B . . 119.99(17) ?
    C4B C3B O2B . . 118.50(17) ?
    C3A C4A C5A . . 119.40(17) ?
    C3A C4A H4A . . 120.3 ?
    C5A C4A H4A . . 120.3 ?
    C3B C4B C5B . . 119.52(18) ?
    C3B C4B H4B . . 120.2 ?
    C5B C4B H4B . . 120.2 ?
    C4A C5A C6A . . 121.19(16) ?
    C4A C5A H5A . . 119.4 ?
    C6A C5A H5A . . 119.4 ?
    C4B C5B C6B . . 120.83(17) ?
    C4B C5B H5B . . 119.6 ?
    C6B C5B H5B . . 119.6 ?
    C7A C6A C5A . . 117.68(15) ?
    C7A C6A C9A . . 121.51(15) ?
    C5A C6A C9A . . 120.79(14) ?
    C7B C6B C5B . . 117.77(16) ?
    C7B C6B C9B . . 121.82(16) ?
    C5B C6B C9B . . 120.40(15) ?
    C8A C7A C6A . . 121.27(17) ?
    C8A C7A H7A . . 119.4 ?
    C6A C7A H7A . . 119.4 ?
    C8B C7B C6B . . 121.33(18) ?
    C8B C7B H7B . . 119.3 ?
    C6B C7B H7B . . 119.3 ?
    C3A C8A C7A . . 119.29(16) ?
    C3A C8A H8A . . 120.4 ?
    C7A C8A H8A . . 120.4 ?
    C3B C8B C7B . . 119.06(17) ?
    C3B C8B H8B . . 120.5 ?
    C7B C8B H8B . . 120.5 ?
    N1A C9A C6A . . 115.51(15) ?
    N1A C9A C10A . . 124.10(15) ?
    C6A C9A C10A . . 120.39(14) ?
    N1B C9B C6B . . 115.48(15) ?
    N1B C9B C10B . . 125.51(15) ?
    C6B C9B C10B . . 119.01(15) ?
    C9A C10A H10D . . 109.5 ?
    C9A C10A H10E . . 109.5 ?
    H10D C10A H10E . . 109.5 ?
    C9A C10A H10F . . 109.5 ?
    H10D C10A H10F . . 109.5 ?
    H10E C10A H10F . . 109.5 ?
    N3A C11A N2A . . 117.60(14) ?
    N3A C11A S1A . . 122.72(13) ?
    N2A C11A S1A . . 119.68(12) ?
    N3B C11B N2B . . 117.47(15) ?
    N3B C11B S1B . . 122.55(13) ?
    N2B C11B S1B . . 119.94(13) ?
    C9A N1A N2A . . 118.53(14) ?
    C9B N1B N2B . . 118.72(14) ?
    C11A N2A N1A . . 118.60(13) ?
    C11A N2A H2A . . 120.7 ?
    N1A N2A H2A . . 120.7 ?
    C11B N2B N1B . . 119.63(14) ?
    C11B N2B H2B . . 120.2 ?
    N1B N2B H2B . . 120.2 ?
    C11A N3A H3A1 . . 120.0 ?
    C11A N3A H3A2 . . 120.0 ?
    H3A1 N3A H3A2 . . 120.0 ?
    C11B N3B H3B1 . . 120.0 ?
    C11B N3B H3B2 . . 120.0 ?
    H3B1 N3B H3B2 . . 120.0 ?
    C2A O2A C3A . . 118.74(14) ?
    C2B O2B C3B . . 117.30(14) ?
loop_
    _geom_torsion_atom_site_label_1
    _geom_torsion_atom_site_label_2
    _geom_torsion_atom_site_label_3
    _geom_torsion_atom_site_label_4
    _geom_torsion_site_symmetry_1
    _geom_torsion_site_symmetry_2
    _geom_torsion_site_symmetry_3
    _geom_torsion_site_symmetry_4
    _geom_torsion
    _geom_torsion_publ_flag
    C8A C3A C4A C5A . . . . 0.9(3) ?
    O2A C3A C4A C5A . . . . -173.63(15) ?
    C8B C3B C4B C5B . . . . -1.6(3) ?
    O2B C3B C4B C5B . . . . -178.73(17) ?
    C3A C4A C5A C6A . . . . -0.6(3) ?
    C3B C4B C5B C6B . . . . -0.1(3) ?
    C4A C5A C6A C7A . . . . -0.3(3) ?
    C4A C5A C6A C9A . . . . 177.89(16) ?
    C4B C5B C6B C7B . . . . 1.4(3) ?
    C4B C5B C6B C9B . . . . -179.04(17) ?
    C5A C6A C7A C8A . . . . 1.0(2) ?
    C9A C6A C7A C8A . . . . -177.17(15) ?
    C5B C6B C7B C8B . . . . -1.2(3) ?
    C9B C6B C7B C8B . . . . 179.30(17) ?
    C4A C3A C8A C7A . . . . -0.2(3) ?
    O2A C3A C8A C7A . . . . 174.20(15) ?
    C6A C7A C8A C3A . . . . -0.8(3) ?
    C4B C3B C8B C7B . . . . 1.8(3) ?
    O2B C3B C8B C7B . . . . 178.94(17) ?
    C6B C7B C8B C3B . . . . -0.4(3) ?
    C7A C6A C9A N1A . . . . 164.41(16) ?
    C5A C6A C9A N1A . . . . -13.8(2) ?
    C7A C6A C9A C10A . . . . -15.2(3) ?
    C5A C6A C9A C10A . . . . 166.64(18) ?
    C7B C6B C9B N1B . . . . 170.96(17) ?
    C5B C6B C9B N1B . . . . -8.5(2) ?
    C7B C6B C9B C10B . . . . -8.7(3) ?
    C5B C6B C9B C10B . . . . 171.80(17) ?
    C6A C9A N1A N2A . . . . 177.13(13) ?
    C10A C9A N1A N2A . . . . -3.3(3) ?
    C6B C9B N1B N2B . . . . 179.76(14) ?
    C10B C9B N1B N2B . . . . -0.6(3) ?
    N3A C11A N2A N1A . . . . -7.3(2) ?
    S1A C11A N2A N1A . . . . 173.06(12) ?
    C9A N1A N2A C11A . . . . 168.09(16) ?
    N3B C11B N2B N1B . . . . 3.0(3) ?
    S1B C11B N2B N1B . . . . -174.85(12) ?
    C9B N1B N2B C11B . . . . 172.12(16) ?
    O1A C2A O2A C3A . . . . 7.0(3) ?
    C1A C2A O2A C3A . . . . -173.17(16) ?
    C8A C3A O2A C2A . . . . 67.9(2) ?
    C4A C3A O2A C2A . . . . -117.52(19) ?
    O1B C2B O2B C3B . . . . 0.6(3) ?
    C1B C2B O2B C3B . . . . 179.85(16) ?
    C8B C3B O2B C2B . . . . 84.9(2) ?
    C4B C3B O2B C2B . . . . -97.9(2) ?
loop_
    _geom_hbond_atom_site_label_D
    _geom_hbond_atom_site_label_H
    _geom_hbond_atom_site_label_A
    _geom_hbond_site_symmetry_A
    _geom_hbond_distance_DH
    _geom_hbond_distance_HA
    _geom_hbond_distance_DA
    _geom_hbond_angle_DHA
    N3A H3A1 N1A . 0.86 2.26 2.617(2) 105
    N3B H3B1 N1B . 0.86 2.28 2.633(2) 105
    N2A H2A S1B 1_555.02 0.86 2.63 3.4724(15) 167
    N2B H2B S1A 1_555.01 0.86 2.71 3.4228(16) 141
    N3A H3A1 O1B 2_566.02 0.86 2.44 3.164(2) 142
    N3B H3B2 S1A 1_655.01 0.86 2.57 3.4262(17) 176
    N3A H3A2 Cg2 2_565.02 0.86 2.62 3.4763(19) 130
    C1B H1B3 Cg1 2_665.01 0.96 2.73 3.691(3) 154
_shelx_hkl_file
;
  -1   0   0   31.46    0.79
  -1   0   0   32.23    0.79
  -1   0   0   33.13    0.79
   1   0   0   32.16    0.79
   1   0   0   33.31    0.73
   1   0   0   33.53    0.76
   1   0   0   32.79    0.79
  -2   0   0  243.40    5.87
  -2   0   0  248.06    5.61
  -2   0   0  250.78    5.84
  -2   0   0  250.43    5.82
   2   0   0  251.76    5.50
   2   0   0  251.41    5.81
   2   0   0  259.27    5.65
   2   0   0  244.49    5.82
  -3   0   0    7.66    0.24
  -3   0   0    7.78    0.23
  -3   0   0    7.86    0.25
  -3   0   0    7.07    0.24
   3   0   0    7.32    0.24
   3   0   0    7.45    0.21
  -4   0   0    0.94    0.08
  -4   0   0    1.18    0.09
  -4   0   0    1.05    0.09
  -4   0   0    1.04    0.09
   4   0   0    1.01    0.09
   4   0   0    1.16    0.07
   4   0   0    1.20    0.09
  -5   0   0   20.39    0.61
  -5   0   0   20.41    0.60
  -5   0   0   21.34    0.57
   5   0   0   20.90    0.60
   5   0   0   20.47    0.53
   5   0   0   20.92    0.59
  -6   0   0    9.84    0.36
  -6   0   0    9.44    0.33
  -6   0   0    9.27    0.36
   6   0   0    9.63    0.36
   6   0   0    9.38    0.35
   6   0   0    9.33    0.29
  -7   0   0   -0.02    0.05
   7   0   0    0.00    0.05
  -8   0   0   -0.05    0.06
   8   0   0   -0.02    0.06
   9   0   0    0.11    0.08
   9  -1   0    0.94    0.14
   8  -1   0    0.49    0.11
   7  -1   0    0.01    0.05
  -7   1   0   -0.04    0.05
   6  -1   0    4.76    0.24
   6  -1   0    4.72    0.23
   6  -1   0    4.96    0.18
  -6   1   0    4.58    0.20
  -6   1   0    5.13    0.19
   5  -1   0    7.43    0.29
   5  -1   0    8.13    0.24
   5  -1   0    7.84    0.31
   5  -1   0    8.13    0.31
  -5   1   0    8.10    0.31
  -5   1   0    8.22    0.27
  -5   1   0    8.09    0.31
  -5   1   0    7.95    0.25
   4  -1   0    9.08    0.25
   4  -1   0    9.06    0.31
   4  -1   0    8.63    0.31
   4  -1   0    9.09    0.30
  -4   1   0    8.70    0.27
  -4   1   0    9.19    0.31
  -4   1   0    9.01    0.28
  -4   1   0    9.14    0.26
  -4   1   0    8.81    0.32
   3  -1   0    8.49    0.28
   3  -1   0    8.95    0.27
   3  -1   0    8.94    0.23
   3  -1   0    9.11    0.29
  -3   1   0    8.50    0.29
  -3   1   0    8.76    0.28
  -3   1   0    9.05    0.24
  -3   1   0    9.06    0.25
  -3   1   0    8.91    0.26
   2  -1   0    0.04    0.03
   2  -1   0    0.07    0.02
   2  -1   0    0.17    0.03
   2  -1   0    0.05    0.02
   2  -1   0    0.06    0.02
  -2   1   0    0.07    0.03
  -2   1   0    0.08    0.04
  -2   1   0    0.10    0.02
  -2   1   0    0.13    0.03
   1  -1   0  326.48    8.27
   1  -1   0  327.91    7.90
   1  -1   0  344.00    7.62
   1  -1   0  327.87    7.78
  -1   1   0  328.86    7.92
  -1   1   0  342.79    7.40
  -1   1   0  338.71    7.93
  -1   1   0  336.33    8.25
   0  -1   0  109.07    2.29
   0   1   0  107.21    2.36
   0   1   0  105.25    2.28
   0   1   0  106.12    2.55
  -1  -1   0   60.22    1.57
   1   1   0   65.04    1.34
   1   1   0   63.74    1.58
   1   1   0   62.38    1.39
  -2  -1   0   41.47    0.97
  -2  -1   0   41.29    1.00
   2   1   0   40.70    0.99
   2   1   0   41.66    0.97
   2   1   0   41.78    0.94
  -3  -1   0   36.71    0.93
  -3  -1   0   36.68    0.91
  -3  -1   0   37.28    0.90
   3   1   0   36.64    0.86
   3   1   0   37.26    0.90
  -4  -1   0    2.04    0.12
  -4  -1   0    2.20    0.11
  -4  -1   0    2.32    0.12
   4   1   0    1.78    0.10
   4   1   0    2.15    0.10
   4   1   0    2.21    0.12
  -5  -1   0   14.07    0.43
  -5  -1   0   14.05    0.43
  -5  -1   0   14.23    0.46
   5   1   0   14.46    0.40
   5   1   0   14.12    0.44
   5   1   0   14.57    0.43
  -6  -1   0    3.54    0.20
  -6  -1   0    3.39    0.18
  -6  -1   0    3.75    0.19
   6   1   0    3.46    0.16
   6   1   0    3.27    0.19
   6   1   0    3.22    0.18
  -7  -1   0    0.03    0.06
  -7  -1   0    0.16    0.07
   7   1   0    0.07    0.06
   7   1   0    0.01    0.04
   7   1   0    0.05    0.05
  -8  -1   0    2.26    0.18
   8   1   0    2.43    0.19
  -9  -1   0    0.01    0.08
   9   1   0    0.00    0.07
   9  -2   0    0.26    0.11
   8  -2   0    0.38    0.10
   7  -2   0    0.17    0.08
   6  -2   0    1.84    0.15
  -6   2   0    1.98    0.12
   5  -2   0    0.12    0.05
   5  -2   0    0.12    0.06
   5  -2   0    0.06    0.06
  -5   2   0    0.13    0.05
  -5   2   0    0.10    0.05
  -5   2   0    0.08    0.06
  -5   2   0    0.11    0.04
  -5   2   0    0.12    0.05
   4  -2   0   29.66    0.77
   4  -2   0   29.38    0.81
   4  -2   0   28.55    0.80
  -4   2   0   27.75    0.81
  -4   2   0   29.45    0.74
  -4   2   0   29.23    0.79
  -4   2   0   29.49    0.69
  -4   2   0   29.72    0.71
   3  -2   0   11.87    0.36
   3  -2   0   11.80    0.37
   3  -2   0   11.33    0.35
  -3   2   0   11.93    0.31
  -3   2   0   11.46    0.30
  -3   2   0   11.34    0.36
  -3   2   0   11.47    0.38
  -3   2   0   11.92    0.30
   2  -2   0   29.51    0.73
   2  -2   0   29.87    0.76
   2  -2   0   29.58    0.72
  -2   2   0   28.61    0.76
  -2   2   0   30.79    0.72
  -2   2   0   30.71    0.69
  -2   2   0   28.44    0.77
   1  -2   0  101.64    2.11
   1  -2   0   98.05    2.37
   1  -2   0  100.32    2.11
   1  -2   0  105.45    2.47
   1  -2   0  100.33    2.37
  -1   2   0   96.62    2.37
  -1   2   0   98.97    2.20
   0  -2   0    6.62    0.17
   0  -2   0    7.25    0.18
   0   2   0    6.91    0.19
   0   2   0    6.84    0.17
   0   2   0    6.80    0.20
  -1  -2   0    2.98    0.11
  -1  -2   0    2.83    0.09
   1   2   0    3.10    0.09
   1   2   0    2.96    0.11
  -2  -2   0   50.19    1.18
  -2  -2   0   49.03    1.20
   2   2   0   51.75    1.08
   2   2   0   50.47    1.15
   2   2   0   49.78    1.21
   2   2   0   51.18    1.07
  -3  -2   0   13.51    0.35
  -3  -2   0   13.23    0.38
  -3  -2   0   12.93    0.39
   3   2   0   13.32    0.36
   3   2   0   13.18    0.35
  -4  -2   0    0.62    0.07
  -4  -2   0    0.63    0.06
   4   2   0    0.69    0.06
   4   2   0    0.58    0.06
   4   2   0    0.55    0.07
  -5  -2   0   11.39    0.37
  -5  -2   0   11.25    0.39
  -5  -2   0   11.55    0.35
   5   2   0   11.05    0.37
   5   2   0   11.28    0.35
   5   2   0   11.53    0.35
  -6  -2   0    7.07    0.29
  -6  -2   0    7.22    0.27
   6   2   0    7.39    0.30
   6   2   0    7.61    0.27
   6   2   0    7.46    0.27
  -7  -2   0    0.58    0.11
   7   2   0    0.90    0.11
   7   2   0    0.72    0.09
  -8  -2   0    3.92    0.24
   8   2   0    4.10    0.24
   8   2   0    3.91    0.21
  -9  -2   0    0.39    0.11
   9   2   0    0.53    0.11
   8  -3   0    0.06    0.07
   7  -3   0    1.37    0.15
   6  -3   0    1.42    0.14
   5  -3   0    5.50    0.25
  -5   3   0    5.78    0.20
   4  -3   0   14.95    0.48
   4  -3   0   15.55    0.47
   4  -3   0   15.41    0.50
  -4   3   0   15.13    0.48
  -4   3   0   15.75    0.41
  -4   3   0   15.57    0.39
  -4   3   0   15.11    0.41
  -4   3   0   15.53    0.51
   3  -3   0   10.47    0.34
   3  -3   0   10.71    0.36
   3  -3   0   10.92    0.37
  -3   3   0   10.82    0.27
  -3   3   0   11.21    0.36
  -3   3   0   10.61    0.37
  -3   3   0   10.99    0.28
  -3   3   0   10.65    0.30
   2  -3   0    0.05    0.02
   2  -3   0    0.04    0.04
   2  -3   0    0.01    0.03
   2  -3   0    0.07    0.03
  -2   3   0    0.05    0.03
  -2   3   0    0.05    0.04
   1  -3   0  236.15    5.18
   1  -3   0  233.74    4.77
   1  -3   0  225.52    5.45
   1  -3   0  218.04    5.33
  -1   3   0  232.48    4.78
  -1   3   0  223.52    4.98
  -1   3   0  227.56    5.34
   0  -3   0   90.87    1.94
   0  -3   0   93.05    2.08
   0   3   0   91.39    2.04
   0   3   0   91.12    2.17
   0   3   0   91.81    1.95
  -1  -3   0    4.42    0.15
  -1  -3   0    4.30    0.14
   1   3   0    4.43    0.15
   1   3   0    4.47    0.14
  -2  -3   0    3.00    0.13
  -2  -3   0    2.99    0.11
   2   3   0    3.11    0.10
   2   3   0    2.80    0.09
   2   3   0    3.09    0.13
  -3  -3   0    0.07    0.02
  -3  -3   0    0.10    0.04
  -3  -3   0    0.05    0.02
   3   3   0    0.06    0.02
   3   3   0    0.07    0.02
   3   3   0    0.03    0.03
   3   3   0    0.06    0.02
  -4  -3   0   55.97    1.33
  -4  -3   0   53.10    1.30
   4   3   0   53.70    1.30
   4   3   0   54.19    1.28
  -5  -3   0   11.55    0.34
  -5  -3   0   11.80    0.40
   5   3   0   11.78    0.34
   5   3   0   12.29    0.37
  -6  -3   0    0.10    0.05
  -6  -3   0   -0.06    0.05
   6   3   0   -0.01    0.04
   6   3   0   -0.01    0.05
  -7  -3   0    1.65    0.16
   7   3   0    1.67    0.14
  -8  -3   0   -0.17    0.07
   8   3   0   -0.05    0.06
  -9  -3   0    0.35    0.11
   8  -4   0    0.04    0.07
   7  -4   0    2.08    0.18
   6  -4   0   -0.08    0.04
   5  -4   0    2.40    0.17
   4  -4   0    0.35    0.07
  -4   4   0    0.40    0.06
   3  -4   0    6.06    0.24
   3  -4   0    5.95    0.26
   3  -4   0    6.29    0.26
  -3   4   0    6.21    0.27
  -3   4   0    5.97    0.21
   2  -4   0   21.70    0.47
   2  -4   0   21.51    0.59
   2  -4   0   21.47    0.47
   2  -4   0   21.44    0.62
   2  -4   0   21.65    0.53
   2  -4   0   21.65    0.61
  -2   4   0   20.91    0.54
  -2   4   0   21.82    0.51
  -2   4   0   21.88    0.63
   1  -4   0   46.88    1.06
   1  -4   0   46.32    1.01
   1  -4   0   46.44    1.11
  -1   4   0   45.79    1.08
  -1   4   0   46.00    1.03
  -1   4   0   45.96    1.17
   0  -4   0    0.52    0.05
   0  -4   0    0.43    0.04
   0   4   0    0.48    0.05
   0   4   0    0.56    0.06
   0   4   0    0.50    0.06
  -1  -4   0   11.74    0.31
  -1  -4   0   11.82    0.33
   1   4   0   11.61    0.32
   1   4   0   11.82    0.34
   1   4   0   11.52    0.31
  -2  -4   0    7.82    0.26
  -2  -4   0    8.06    0.23
   2   4   0    7.85    0.22
   2   4   0    7.67    0.26
   2   4   0    8.17    0.22
  -3  -4   0   30.24    0.79
  -3  -4   0   30.17    0.70
   3   4   0   30.05    0.76
   3   4   0   31.58    0.68
   3   4   0   29.54    0.68
   3   4   0   30.27    0.74
  -4  -4   0    0.70    0.06
  -4  -4   0    0.55    0.08
   4   4   0    0.69    0.08
   4   4   0    0.80    0.05
  -5  -4   0    0.92    0.11
  -5  -4   0    0.91    0.06
   5   4   0    1.06    0.07
   5   4   0    0.86    0.10
  -6  -4   0    1.09    0.13
   6   4   0    1.17    0.11
  -7  -4   0    1.88    0.17
   7   4   0    2.18    0.17
  -8  -4   0    0.02    0.07
   8   4   0    0.14    0.08
  -9  -4   0    0.87    0.15
   7  -5   0    0.51    0.12
   6  -5   0    0.00    0.06
   5  -5   0    1.35    0.14
   4  -5   0    1.33    0.13
  -4   5   0    1.23    0.10
   3  -5   0    0.71    0.09
  -3   5   0    0.76    0.08
   2  -5   0   11.57    0.28
   2  -5   0   11.71    0.30
   2  -5   0   11.52    0.40
   2  -5   0   11.59    0.38
  -2   5   0   11.42    0.40
  -2   5   0   11.58    0.32
  -2   5   0   11.69    0.35
   1  -5   0    1.01    0.07
   1  -5   0    0.90    0.06
   1  -5   0    1.02    0.07
  -1   5   0    1.01    0.10
  -1   5   0    1.09    0.09
  -1   5   0    0.95    0.08
   0  -5   0    1.93    0.10
   0  -5   0    1.97    0.10
   0   5   0    2.00    0.12
   0   5   0    2.03    0.12
   0   5   0    1.88    0.11
  -1  -5   0    5.05    0.17
  -1  -5   0    4.24    0.17
   1   5   0    5.07    0.18
   1   5   0    5.29    0.20
   1   5   0    5.12    0.18
  -2  -5   0    2.26    0.13
  -2  -5   0    2.27    0.11
   2   5   0    2.39    0.10
   2   5   0    2.03    0.13
   2   5   0    2.31    0.11
  -3  -5   0   -0.03    0.04
  -3  -5   0    0.00    0.03
   3   5   0    0.09    0.02
   3   5   0    0.05    0.03
   3   5   0    0.07    0.05
  -4  -5   0   12.20    0.41
  -4  -5   0   12.95    0.35
   4   5   0   12.97    0.32
   4   5   0   12.51    0.31
   4   5   0   12.52    0.40
  -5  -5   0   27.87    0.79
   5   5   0   28.10    0.76
  -6  -5   0    0.66    0.11
   6   5   0    0.82    0.11
  -7  -5   0   15.75    0.55
   7   5   0   15.58    0.51
  -8  -5   0   -0.09    0.07
   8   5   0    0.02    0.06
  -9  -5   0    0.58    0.14
   9   5   0    0.79    0.13
   7  -6   0    0.42    0.11
   6  -6   0   -0.04    0.07
   5  -6   0    0.90    0.13
   4  -6   0    3.45    0.21
  -4   6   0    3.42    0.18
   3  -6   0    0.47    0.09
  -3   6   0    0.52    0.08
   2  -6   0    2.05    0.09
   2  -6   0    1.94    0.14
  -2   6   0    1.98    0.13
   1  -6   0    3.26    0.13
   1  -6   0    3.34    0.13
  -1   6   0    3.56    0.17
  -1   6   0    3.07    0.15
  -1   6   0    3.15    0.18
   0  -6   0    1.98    0.11
   0  -6   0    1.97    0.11
   0   6   0    2.02    0.13
   0   6   0    1.86    0.12
   0   6   0    1.97    0.13
  -1  -6   0    0.01    0.03
  -1  -6   0    0.00    0.03
   1   6   0    0.00    0.03
   1   6   0    0.04    0.05
   1   6   0    0.03    0.04
  -2  -6   0   14.65    0.43
  -2  -6   0   13.85    0.39
   2   6   0   13.95    0.40
   2   6   0   13.57    0.39
   2   6   0   14.55    0.44
  -3  -6   0    3.80    0.16
  -3  -6   0    3.62    0.19
   3   6   0    3.65    0.19
   3   6   0    3.77    0.13
   3   6   0    3.56    0.13
   3   6   0    3.56    0.15
  -4  -6   0    6.69    0.24
  -4  -6   0    7.24    0.29
   4   6   0    6.65    0.21
   4   6   0    6.88    0.28
  -5  -6   0    0.15    0.08
   5   6   0   -0.03    0.06
   5   6   0    0.07    0.02
  -6  -6   0    9.74    0.39
   6   6   0    9.28    0.37
  -7  -6   0    0.53    0.12
   7   6   0    0.60    0.11
  -8  -6   0    0.18    0.09
   8   6   0    0.13    0.08
   6  -7   0    0.14    0.08
   5  -7   0    0.18    0.09
   4  -7   0    0.14    0.08
   3  -7   0    0.00    0.06
  -3   7   0    0.04    0.06
   2  -7   0    0.21    0.04
   2  -7   0    0.34    0.08
  -2   7   0    0.26    0.07
   1  -7   0    0.26    0.05
  -1   7   0    0.20    0.06
  -1   7   0    0.35    0.09
  -1   7   0    0.28    0.07
   0  -7   0    0.51    0.07
   0   7   0    0.42    0.08
   0   7   0    0.49    0.09
   0   7   0    0.60    0.08
  -1  -7   0    0.00    0.04
  -1  -7   0   -0.04    0.04
   1   7   0    0.02    0.04
   1   7   0    0.06    0.05
   1   7   0    0.05    0.06
  -2  -7   0   -0.01    0.05
  -2  -7   0   -0.04    0.04
   2   7   0   -0.02    0.04
   2   7   0   -0.05    0.04
  -3  -7   0    6.78    0.28
  -3  -7   0    6.89    0.25
   3   7   0    6.33    0.24
   3   7   0    6.79    0.29
  -4  -7   0    2.14    0.17
  -4  -7   0    1.98    0.13
   4   7   0    2.29    0.17
   4   7   0    2.01    0.12
  -5  -7   0    7.89    0.34
   5   7   0    7.71    0.34
   5   7   0    7.89    0.23
  -6  -7   0    0.41    0.11
   6   7   0    0.43    0.10
  -7  -7   0    1.51    0.18
   7   7   0    1.14    0.15
  -8  -7   0    0.16    0.11
   8   7   0   -0.04    0.08
   5  -8   0    0.00    0.08
   4  -8   0    0.41    0.11
   3  -8   0    1.03    0.14
  -3   8   0    0.84    0.11
   2  -8   0   -0.01    0.03
   2  -8   0    0.06    0.07
  -2   8   0   -0.04    0.06
   1  -8   0    0.89    0.08
  -1   8   0    0.87    0.10
  -1   8   0    0.81    0.11
   0  -8   0    0.33    0.06
   0   8   0    0.28    0.08
   0   8   0    0.37    0.09
   0   8   0    0.31    0.07
  -1  -8   0    0.71    0.08
   1   8   0    0.53    0.08
   1   8   0    0.79    0.11
  -2  -8   0    1.13    0.12
  -2  -8   0    1.03    0.10
   2   8   0    1.23    0.13
   2   8   0    0.99    0.10
  -3  -8   0    0.31    0.08
  -3  -8   0    0.29    0.07
   3   8   0    0.28    0.09
   3   8   0    0.32    0.07
  -4  -8   0    2.38    0.15
  -4  -8   0    2.36    0.18
   4   8   0    2.07    0.13
   4   8   0    2.35    0.18
  -5  -8   0    0.49    0.11
   5   8   0    0.39    0.06
   5   8   0    0.25    0.09
  -6  -8   0   -0.08    0.07
   6   8   0   -0.01    0.07
  -7  -8   0    0.10    0.09
   7   8   0    0.03    0.08
   4  -9   0   -0.02    0.07
   3  -9   0    0.47    0.11
   2  -9   0    0.37    0.10
   2  -9   0    0.29    0.05
  -2   9   0    0.35    0.09
   1  -9   0   -0.02    0.04
  -1   9   0   -0.01    0.06
   0  -9   0    2.33    0.14
   0   9   0    2.39    0.18
   0   9   0    2.27    0.16
  -1  -9   0    1.04    0.10
   1   9   0    1.20    0.14
   1   9   0    1.20    0.12
  -2  -9   0   -0.01    0.05
   2   9   0    0.03    0.05
   2   9   0    0.05    0.07
  -3  -9   0    0.00    0.05
  -3  -9   0    0.14    0.08
   3   9   0    0.05    0.05
   3   9   0   -0.02    0.06
  -4  -9   0    1.18    0.14
  -4  -9   0    0.98    0.11
   4   9   0    1.14    0.15
   4   9   0    1.03    0.10
  -5  -9   0    0.06    0.08
   5   9   0    0.16    0.08
   5   9   0    0.19    0.05
  -6  -9   0    0.38    0.11
   6   9   0    0.41    0.12
   2 -10   0   -0.02    0.08
   2 -10   0   -0.05    0.03
   1 -10   0    0.35    0.07
  -1  10   0    0.18    0.09
   0 -10   0    0.03    0.05
   0  10   0    0.05    0.08
   0  10   0    0.10    0.07
  -1 -10   0    0.01    0.06
   1  10   0    0.04    0.06
   1  10   0    0.00    0.07
  -2 -10   0   -0.02    0.06
   2  10   0    0.07    0.08
   2  10   0    0.21    0.08
  -3 -10   0    0.31    0.09
   3  10   0    0.35    0.10
   3  10   0    0.23    0.08
  -4 -10   0   -0.06    0.08
  -4 -10   0   -0.02    0.06
   4  10   0   -0.02    0.05
   4  10   0    0.02    0.08
  -5 -10   0   -0.10    0.07
   5  10   0   -0.03    0.07
   5  10   0   -0.01    0.05
   5  10  -1    0.09    0.09
   5  10  -1    0.01    0.05
  -5 -10   1    0.05    0.08
   4  10  -1    0.13    0.07
   4  10  -1    0.12    0.10
  -4 -10   1    0.25    0.11
  -4 -10   1    0.13    0.08
   3  10  -1    0.38    0.11
   3  10  -1    0.30    0.08
  -3 -10   1    0.19    0.08
   2  10  -1    0.05    0.08
   2  10  -1    0.02    0.06
  -2 -10   1    0.09    0.06
   1  10  -1    0.01    0.07
   1  10  -1    0.09    0.07
  -1 -10   1    0.07    0.06
   0  10  -1    0.07    0.07
   0  10  -1    0.22    0.10
   0 -10   1    0.14    0.06
  -1  10  -1    0.18    0.10
   1 -10   1    0.18    0.06
  -2  10  -1   -0.01    0.07
   2 -10   1   -0.14    0.06
   6   9  -1    0.45    0.05
   6   9  -1    0.39    0.12
  -6  -9   1    0.40    0.12
   5   9  -1    0.16    0.06
   5   9  -1    0.11    0.08
  -5  -9   1    0.18    0.10
   4   9  -1    2.92    0.22
   4   9  -1    2.70    0.16
  -4  -9   1    2.84    0.21
  -4  -9   1    2.85    0.18
   3   9  -1    0.27    0.10
   3   9  -1    0.24    0.07
  -3  -9   1    0.34    0.10
  -3  -9   1    0.26    0.07
   2   9  -1    0.46    0.09
   2   9  -1    0.41    0.11
  -2  -9   1    0.46    0.09
   1   9  -1    0.37    0.08
   1   9  -1    0.30    0.09
  -1  -9   1    0.31    0.08
   0   9  -1    0.26    0.09
   0   9  -1    0.22    0.07
   0  -9   1    0.09    0.05
  -1   9  -1    0.07    0.08
   1  -9   1    0.01    0.04
  -2   9  -1    0.15    0.08
   2  -9   1    0.21    0.09
   2  -9   1    0.07    0.04
   3  -9   1    0.24    0.09
   7   8  -1    0.01    0.08
  -7  -8   1    0.08    0.09
   6   8  -1    0.28    0.10
  -6  -8   1    0.22    0.10
   5   8  -1    1.30    0.15
   5   8  -1    1.47    0.10
  -5  -8   1    1.38    0.15
   4   8  -1    1.20    0.14
   4   8  -1    1.06    0.10
  -4  -8   1    1.14    0.11
  -4  -8   1    1.20    0.14
   3   8  -1    3.00    0.20
   3   8  -1    3.09    0.16
  -3  -8   1    2.74    0.18
  -3  -8   1    2.84    0.16
   2   8  -1    0.03    0.06
   2   8  -1    0.03    0.05
  -2  -8   1    0.14    0.07
  -2  -8   1    0.03    0.05
   1   8  -1    0.44    0.10
   1   8  -1    0.47    0.08
  -1  -8   1    0.47    0.08
   0   8  -1    0.01    0.05
   0   8  -1   -0.06    0.05
   0  -8   1    0.05    0.04
  -1   8  -1    1.25    0.13
   1  -8   1    1.29    0.10
  -2   8  -1   -0.07    0.05
   2  -8   1   -0.02    0.03
   2  -8   1   -0.01    0.06
  -3   8  -1    0.54    0.10
   3  -8   1    0.58    0.12
   4  -8   1    0.03    0.07
   5  -8   1    0.02    0.08
   8   7  -1    0.65    0.13
  -8  -7   1    0.63    0.15
   7   7  -1    0.21    0.10
  -7  -7   1    0.28    0.12
   6   7  -1    5.91    0.30
  -6  -7   1    6.18    0.31
   5   7  -1    8.90    0.36
   5   7  -1    8.89    0.25
  -5  -7   1    9.31    0.37
   4   7  -1    4.27    0.18
   4   7  -1    4.19    0.23
  -4  -7   1    4.50    0.20
  -4  -7   1    4.60    0.24
   3   7  -1    2.98    0.15
   3   7  -1    2.99    0.19
  -3  -7   1    2.67    0.15
  -3  -7   1    3.11    0.18
   2   7  -1    0.26    0.06
   2   7  -1    0.30    0.08
  -2  -7   1    0.32    0.06
  -2  -7   1    0.20    0.07
   1   7  -1    0.45    0.09
   1   7  -1    0.60    0.08
   1   7  -1    0.38    0.07
  -1  -7   1    0.28    0.07
  -1  -7   1    0.35    0.06
   0   7  -1   12.74    0.44
   0   7  -1   12.80    0.39
   0   7  -1   13.88    0.44
   0  -7   1   13.27    0.39
   0  -7   1   13.56    0.38
  -1   7  -1    1.09    0.11
  -1   7  -1    1.24    0.10
   1  -7   1    1.26    0.09
  -2   7  -1    0.32    0.08
   2  -7   1    0.39    0.05
  -3   7  -1    0.04    0.06
   3  -7   1    0.07    0.07
   4  -7   1   -0.08    0.06
   5  -7   1    0.05    0.06
   6  -7   1    0.21    0.10
   8   6  -1    0.51    0.11
  -8  -6   1    0.43    0.12
   7   6  -1    0.21    0.08
  -7  -6   1   -0.02    0.08
   6   6  -1    0.06    0.07
  -6  -6   1    0.22    0.10
   5   6  -1   11.97    0.42
   5   6  -1   12.56    0.30
  -5  -6   1   12.74    0.45
   4   6  -1    1.84    0.15
   4   6  -1    2.02    0.10
  -4  -6   1    1.75    0.11
  -4  -6   1    1.82    0.15
   3   6  -1    0.28    0.04
   3   6  -1    0.38    0.05
   3   6  -1    0.33    0.06
   3   6  -1    0.18    0.06
  -3  -6   1    0.30    0.06
  -3  -6   1    0.35    0.08
   2   6  -1    2.99    0.14
   2   6  -1    2.70    0.14
   2   6  -1    3.06    0.17
  -2  -6   1    3.02    0.14
  -2  -6   1    2.90    0.16
   1   6  -1   15.70    0.43
   1   6  -1   16.29    0.48
   1   6  -1   15.68    0.47
  -1  -6   1   15.85    0.42
   0   6  -1   13.34    0.39
   0   6  -1   14.08    0.44
   0   6  -1   13.86    0.43
   0  -6   1   14.55    0.39
   0  -6   1   13.79    0.38
  -1   6  -1    0.45    0.09
  -1   6  -1    0.40    0.08
  -1   6  -1    0.47    0.06
   1  -6   1    0.46    0.05
   1  -6   1    0.46    0.06
  -2   6  -1    0.34    0.08
   2  -6   1    0.22    0.04
  -3   6  -1    0.05    0.06
   3  -6   1    0.18    0.07
  -4   6  -1    0.08    0.06
   4  -6   1    0.06    0.06
   5  -6   1    0.04    0.06
   6  -6   1    0.73    0.13
   7  -6   1   -0.03    0.07
   9   5  -1    0.12    0.08
  -9  -5   1    0.11    0.10
   8   5  -1    0.24    0.09
  -8  -5   1    0.28    0.11
   7   5  -1   -0.07    0.06
  -7  -5   1    0.03    0.08
   6   5  -1    1.02    0.12
  -6  -5   1    1.54    0.16
   5   5  -1    2.76    0.18
  -5  -5   1    3.06    0.19
   4   5  -1    1.93    0.09
   4   5  -1    1.73    0.13
   4   5  -1    2.02    0.09
  -4  -5   1    1.97    0.14
  -4  -5   1    1.94    0.11
   3   5  -1    5.03    0.17
   3   5  -1    5.33    0.22
   3   5  -1    5.10    0.18
  -3  -5   1    5.19    0.19
  -3  -5   1    5.25    0.22
   2   5  -1    5.91    0.20
   2   5  -1    5.97    0.20
  -2  -5   1    6.37    0.23
   1   5  -1   32.87    0.77
   1   5  -1   32.99    0.84
   1   5  -1   32.29    0.82
  -1  -5   1   33.43    0.82
  -1  -5   1   32.42    0.76
   0   5  -1   32.28    0.75
   0   5  -1   31.08    0.79
   0   5  -1   31.56    0.83
   0  -5   1   32.20    0.77
   0  -5   1   30.79    0.73
  -1   5  -1    0.05    0.05
  -1   5  -1    0.00    0.03
  -1   5  -1    0.04    0.05
   1  -5   1    0.01    0.04
   1  -5   1    0.01    0.03
   1  -5   1    0.00    0.03
  -2   5  -1    0.68    0.06
  -2   5  -1    0.78    0.10
  -2   5  -1    0.69    0.08
   2  -5   1    0.86    0.06
   2  -5   1    0.70    0.05
   2  -5   1    0.74    0.09
   2  -5   1    0.75    0.09
   2  -5   1    0.76    0.05
  -3   5  -1    3.02    0.16
   3  -5   1    3.20    0.18
  -4   5  -1    0.30    0.07
   4  -5   1    0.24    0.07
   5  -5   1    3.05    0.20
   6  -5   1    0.78    0.12
   7  -5   1    0.20    0.09
  -9  -4   1    2.89    0.23
   8   4  -1    0.14    0.07
  -8  -4   1    0.06    0.08
   7   4  -1    6.80    0.29
  -7  -4   1    6.50    0.31
   6   4  -1    0.77    0.10
  -6  -4   1    0.54    0.10
   5   4  -1   -0.04    0.03
   5   4  -1    0.03    0.05
  -5  -4   1    0.02    0.03
  -5  -4   1   -0.11    0.05
   4   4  -1   15.74    0.41
   4   4  -1   15.72    0.45
   4   4  -1   15.75    0.35
   4   4  -1   15.84    0.35
  -4  -4   1   16.11    0.40
  -4  -4   1   14.71    0.40
  -4  -4   1   15.48    0.47
   3   4  -1   22.11    0.59
   3   4  -1   22.27    0.56
   3   4  -1   22.29    0.52
  -3  -4   1   22.19    0.53
  -3  -4   1   21.93    0.60
   2   4  -1   17.59    0.44
   2   4  -1   17.74    0.49
   2   4  -1   18.77    0.47
  -2  -4   1   18.31    0.45
  -2  -4   1   18.20    0.49
   1   4  -1   88.64    1.91
   1   4  -1   88.89    2.01
  -1  -4   1   86.74    1.91
  -1  -4   1   91.08    2.05
   0   4  -1    0.27    0.04
   0   4  -1    0.20    0.05
   0   4  -1    0.29    0.05
   0  -4   1    0.28    0.04
   0  -4   1    0.20    0.03
  -1   4  -1    6.93    0.23
  -1   4  -1    6.75    0.21
  -1   4  -1    6.71    0.25
   1  -4   1    6.88    0.19
   1  -4   1    6.96    0.21
   1  -4   1    6.80    0.19
  -2   4  -1   29.62    0.68
  -2   4  -1   29.92    0.81
  -2   4  -1   28.27    0.72
   2  -4   1   29.17    0.76
   2  -4   1   28.89    0.63
   2  -4   1   30.18    0.80
   2  -4   1   29.99    0.72
   2  -4   1   28.55    0.63
   2  -4   1   29.84    0.68
  -3   4  -1   12.76    0.37
  -3   4  -1   12.90    0.45
   3  -4   1   13.80    0.43
   3  -4   1   12.63    0.41
   3  -4   1   13.09    0.34
   3  -4   1   13.27    0.32
  -4   4  -1    0.75    0.08
   4  -4   1    0.65    0.09
   4  -4   1    0.87    0.10
  -5   4  -1   18.36    0.49
   5  -4   1   17.36    0.56
   6  -4   1    2.47    0.18
   7  -4   1    0.28    0.09
   8  -4   1    0.00    0.07
  -9  -3   1    0.67    0.13
   8   3  -1    0.57    0.10
  -8  -3   1    0.36    0.11
   7   3  -1    1.11    0.11
  -7  -3   1    1.11    0.13
   6   3  -1    6.94    0.27
   6   3  -1    6.88    0.25
  -6  -3   1    6.78    0.29
  -6  -3   1    6.49    0.25
   5   3  -1    6.39    0.22
   5   3  -1    6.51    0.24
  -5  -3   1    6.38    0.22
  -5  -3   1    6.41    0.26
   4   3  -1   21.10    0.56
   4   3  -1   21.34    0.55
  -4  -3   1   21.46    0.59
  -4  -3   1   20.61    0.54
   3   3  -1    0.02    0.03
   3   3  -1    0.05    0.02
   3   3  -1    0.07    0.03
   3   3  -1    0.02    0.02
  -3  -3   1    0.09    0.02
  -3  -3   1    0.06    0.04
  -3  -3   1    0.05    0.03
   2   3  -1   20.66    0.53
   2   3  -1   20.97    0.49
   2   3  -1   20.79    0.53
  -2  -3   1   21.77    0.49
  -2  -3   1   21.64    0.55
   1   3  -1  218.23    4.54
   1   3  -1  213.83    4.74
  -1  -3   1  217.50    4.86
   0   3  -1   -0.01    0.03
   0   3  -1    0.00    0.03
   0   3  -1    0.01    0.02
   0  -3   1    0.02    0.03
   0  -3   1    0.02    0.02
  -1   3  -1   14.05    0.34
  -1   3  -1   13.77    0.37
  -1   3  -1   13.62    0.40
   1  -3   1   13.75    0.32
   1  -3   1   14.03    0.34
   1  -3   1   13.85    0.36
  -2   3  -1    0.10    0.04
  -2   3  -1    0.13    0.05
  -2   3  -1    0.03    0.02
   2  -3   1    0.01    0.03
   2  -3   1    0.02    0.02
   2  -3   1    0.03    0.02
  -3   3  -1    7.99    0.22
  -3   3  -1    7.52    0.29
  -3   3  -1    7.63    0.24
   3  -3   1    7.81    0.22
   3  -3   1    7.62    0.28
   3  -3   1    7.66    0.26
   3  -3   1    7.30    0.29
   3  -3   1    7.95    0.21
  -4   3  -1    2.07    0.12
  -4   3  -1    1.92    0.13
  -4   3  -1    2.10    0.10
  -4   3  -1    2.03    0.15
   4  -3   1    2.10    0.14
   4  -3   1    1.82    0.14
   4  -3   1    2.02    0.13
  -5   3  -1    1.70    0.12
  -5   3  -1    1.51    0.13
   5  -3   1    1.65    0.13
   6  -3   1    0.00    0.05
   7  -3   1    0.16    0.07
   8  -3   1    0.11    0.08
   9   2  -1    0.17    0.09
  -9  -2   1    0.17    0.10
   8   2  -1    0.08    0.07
  -8  -2   1   -0.14    0.06
   7   2  -1    1.15    0.11
   7   2  -1    1.15    0.13
  -7  -2   1    1.07    0.13
   6   2  -1    4.69    0.21
   6   2  -1    4.71    0.20
   6   2  -1    4.24    0.22
  -6  -2   1    4.24    0.20
  -6  -2   1    4.60    0.22
   5   2  -1    5.38    0.23
   5   2  -1    5.50    0.21
   5   2  -1    5.74    0.21
  -5  -2   1    5.65    0.23
  -5  -2   1    5.33    0.24
  -5  -2   1    5.60    0.22
   4   2  -1    7.34    0.24
   4   2  -1    6.91    0.26
   4   2  -1    7.56    0.24
  -4  -2   1    7.77    0.24
  -4  -2   1    7.35    0.26
   3   2  -1  125.39    2.79
   3   2  -1  128.15    2.96
  -3  -2   1  126.19    2.89
  -3  -2   1  124.70    2.96
   2   2  -1  170.62    4.03
   2   2  -1  173.27    3.57
   2   2  -1  168.34    3.74
   2   2  -1  174.89    3.57
  -2  -2   1  173.91    3.57
  -2  -2   1  163.84    3.98
  -2  -2   1  167.74    3.85
   1   2  -1  951.11   21.19
   1   2  -1  972.11   22.66
   1   2  -1  948.75   20.29
  -1  -2   1  962.82   21.76
  -1  -2   1 1000.00   20.28
   0   2  -1   59.27    1.33
   0   2  -1   60.91    1.27
   0  -2   1   58.22    1.27
  -1   2  -1  913.08   20.24
  -1   2  -1  937.50   18.82
  -1   2  -1  932.04   20.18
   1  -2   1  796.91   19.02
   1  -2   1  792.01   20.37
   1  -2   1  852.80   18.98
   1  -2   1  755.63   21.49
  -2   2  -1  105.11    2.62
  -2   2  -1  107.59    2.60
  -2   2  -1  108.89    2.42
  -2   2  -1  114.53    2.59
   2  -2   1  110.47    2.60
   2  -2   1  110.18    2.48
   2  -2   1  112.40    2.52
   2  -2   1  109.39    2.60
   2  -2   1  110.08    2.62
  -3   2  -1   17.62    0.51
  -3   2  -1   17.72    0.44
  -3   2  -1   18.27    0.45
  -3   2  -1   15.97    0.48
   3  -2   1   17.46    0.43
   3  -2   1   16.97    0.47
   3  -2   1   17.47    0.45
   3  -2   1   17.43    0.49
   3  -2   1   17.04    0.50
  -4   2  -1    5.24    0.23
  -4   2  -1    4.76    0.17
  -4   2  -1    4.59    0.17
  -4   2  -1    4.96    0.21
   4  -2   1    4.38    0.20
   4  -2   1    4.58    0.21
   4  -2   1    4.76    0.20
  -5   2  -1    2.36    0.13
  -5   2  -1    1.98    0.15
  -5   2  -1    2.05    0.11
  -5   2  -1    2.09    0.14
  -5   2  -1    1.94    0.12
   5  -2   1    2.16    0.15
   5  -2   1    2.13    0.15
   5  -2   1    1.90    0.13
  -6   2  -1    1.20    0.10
  -6   2  -1    1.10    0.09
   6  -2   1    1.10    0.12
   7  -2   1    1.59    0.15
   8  -2   1    0.26    0.09
   9  -2   1    0.01    0.07
   9   1  -1    0.22    0.09
  -9  -1   1    0.05    0.08
   8   1  -1    2.19    0.18
  -8  -1   1    1.69    0.16
   7   1  -1   -0.03    0.04
   7   1  -1   -0.03    0.04
   7   1  -1   -0.01    0.06
  -7  -1   1    0.01    0.06
  -7  -1   1   -0.01    0.05
   6   1  -1    3.59    0.16
   6   1  -1    3.61    0.19
   6   1  -1    3.71    0.20
  -6  -1   1    3.24    0.18
  -6  -1   1    3.55    0.19
   5   1  -1    6.81    0.27
   5   1  -1    7.14    0.23
   5   1  -1    7.17    0.26
  -5  -1   1    6.81    0.28
  -5  -1   1    6.59    0.26
  -5  -1   1    7.10    0.26
   4   1  -1   16.80    0.43
   4   1  -1   17.16    0.48
   4   1  -1   16.68    0.48
  -4  -1   1   16.34    0.49
  -4  -1   1   16.89    0.47
  -4  -1   1   17.15    0.48
   3   1  -1    0.33    0.05
   3   1  -1    0.29    0.04
  -3  -1   1    0.41    0.05
  -3  -1   1    0.23    0.04
   2   1  -1  493.93   11.12
   2   1  -1  497.68   10.73
  -2  -1   1  481.37   11.49
  -2  -1   1  487.22   11.01
   1   1  -1   34.46    0.85
   1   1  -1   35.28    0.80
   1   1  -1   36.10    0.76
  -1  -1   1   36.86    0.86
  -1  -1   1   33.54    0.76
  -1  -1   1   36.33    0.83
   0   1  -1   19.06    0.41
   0   1  -1   17.98    0.43
   0  -1   1   18.56    0.41
  -1   1  -1  171.48    4.08
  -1   1  -1  169.35    4.05
  -1   1  -1  175.03    4.18
  -1   1  -1  170.89    3.79
   1  -1   1  176.44    3.92
   1  -1   1  175.24    3.94
   1  -1   1  173.61    4.04
   1  -1   1  173.95    4.18
  -2   1  -1   27.17    0.68
  -2   1  -1   26.44    0.65
  -2   1  -1   25.77    0.66
  -2   1  -1   26.08    0.61
   2  -1   1   25.70    0.67
   2  -1   1   25.76    0.65
   2  -1   1   25.61    0.66
   2  -1   1   26.85    0.64
   2  -1   1   26.52    0.62
   2  -1   1   27.17    0.61
  -3   1  -1    0.17    0.03
  -3   1  -1    0.26    0.04
  -3   1  -1    0.20    0.04
  -3   1  -1    0.22    0.05
   3  -1   1    0.28    0.04
   3  -1   1    0.20    0.04
   3  -1   1    0.21    0.04
   3  -1   1    0.26    0.03
   3  -1   1    0.21    0.04
  -4   1  -1   49.77    1.27
  -4   1  -1   50.44    1.24
  -4   1  -1   49.78    1.26
  -4   1  -1   50.63    1.15
   4  -1   1   50.75    1.15
   4  -1   1   50.09    1.26
   4  -1   1   49.41    1.27
   4  -1   1   48.83    1.21
  -5   1  -1    4.65    0.18
  -5   1  -1    4.55    0.22
  -5   1  -1    4.66    0.21
  -5   1  -1    4.78    0.18
   5  -1   1    4.83    0.21
   5  -1   1    4.91    0.17
   5  -1   1    4.58    0.22
   5  -1   1    4.64    0.22
  -6   1  -1    7.59    0.27
  -6   1  -1    7.96    0.26
   6  -1   1    7.25    0.30
   6  -1   1    7.73    0.25
   6  -1   1    7.86    0.32
  -7   1  -1    0.24    0.07
   7  -1   1    0.20    0.08
   8  -1   1    0.97    0.13
   9  -1   1    0.60    0.13
   9   0  -1    0.04    0.08
   8   0  -1    1.13    0.14
  -8   0   1    1.50    0.14
   7   0  -1    0.06    0.05
  -7   0   1    0.07    0.06
   6   0  -1    2.11    0.15
   6   0  -1    2.29    0.16
   6   0  -1    2.18    0.12
  -6   0   1    2.23    0.14
  -6   0   1    2.17    0.16
   5   0  -1    3.85    0.19
   5   0  -1    3.89    0.19
   5   0  -1    3.81    0.15
  -5   0   1    4.01    0.18
  -5   0   1    3.77    0.19
  -5   0   1    4.17    0.20
   4   0  -1    0.58    0.07
   4   0  -1    0.36    0.07
   4   0  -1    0.42    0.04
  -4   0   1    0.29    0.05
  -4   0   1    0.48    0.06
  -4   0   1    0.33    0.06
  -4   0   1    0.43    0.06
   3   0  -1    0.20    0.04
   3   0  -1    0.15    0.02
   3   0  -1    0.16    0.04
  -3   0   1    0.19    0.03
  -3   0   1    0.12    0.03
  -3   0   1    0.14    0.04
  -3   0   1    0.20    0.04
   2   0  -1   42.56    1.04
   2   0  -1   42.60    0.95
   2   0  -1   43.96    1.01
   2   0  -1   42.90    1.04
  -2   0   1   42.59    1.04
  -2   0   1   41.38    1.04
  -2   0   1   42.76    0.99
   1   0  -1  224.37    4.97
   1   0  -1  214.31    5.14
   1   0  -1  217.95    5.17
   1   0  -1  222.44    4.88
  -1   0   1  209.76    4.88
  -1   0   1  211.33    5.15
  -1   0   1  218.07    5.16
   0   0  -1    0.27    0.01
   0   0  -1    0.34    0.02
   0   0   1    0.32    0.02
  -1   0  -1  184.67    4.49
  -1   0  -1  183.06    4.45
  -1   0  -1  193.13    4.50
   1   0   1  188.37    4.50
   1   0   1  179.76    4.47
   1   0   1  194.99    4.31
   1   0   1  183.92    4.28
   1   0   1  193.39    4.14
  -2   0  -1   11.67    0.33
  -2   0  -1   12.09    0.33
  -2   0  -1   11.84    0.32
   2   0   1   12.60    0.32
   2   0   1   11.71    0.32
   2   0   1   11.89    0.33
   2   0   1   12.33    0.31
   2   0   1   12.05    0.33
   2   0   1   11.88    0.30
  -3   0  -1   20.33    0.54
  -3   0  -1   19.38    0.53
  -3   0  -1   20.29    0.53
   3   0   1   19.96    0.48
   3   0   1   19.67    0.54
   3   0   1   19.61    0.53
   3   0   1   20.20    0.53
   3   0   1   20.18    0.52
  -4   0  -1   20.24    0.57
  -4   0  -1   19.30    0.56
  -4   0  -1   21.02    0.56
  -4   0  -1   20.21    0.53
   4   0   1   19.95    0.56
   4   0   1   20.21    0.51
   4   0   1   20.90    0.55
  -5   0  -1    4.80    0.21
  -5   0  -1    4.71    0.19
  -5   0  -1    4.69    0.21
   5   0   1    4.72    0.17
   5   0   1    4.47    0.20
   5   0   1    4.47    0.20
  -6   0  -1   11.50    0.38
  -6   0  -1   11.69    0.41
  -6   0  -1   11.35    0.41
   6   0   1   11.93    0.41
   6   0   1   11.38    0.34
   6   0   1   11.37    0.40
  -7   0  -1    1.26    0.12
   7   0   1    1.69    0.15
   7   0   1    1.52    0.11
  -8   0  -1   -0.11    0.06
   8   0   1    0.01    0.06
   9   0   1    0.40    0.11
   9  -1  -1    0.13    0.09
   8  -1  -1    1.37    0.16
   7  -1  -1    0.01    0.05
  -7   1   1   -0.09    0.04
   6  -1  -1    0.81    0.10
   6  -1  -1    0.81    0.11
   6  -1  -1    0.79    0.07
  -6   1   1    0.83    0.08
  -6   1   1    0.74    0.08
   5  -1  -1    7.29    0.22
   5  -1  -1    7.21    0.29
   5  -1  -1    7.31    0.28
   5  -1  -1    7.58    0.30
  -5   1   1    6.95    0.29
  -5   1   1    7.22    0.25
  -5   1   1    7.52    0.29
  -5   1   1    7.61    0.23
   4  -1  -1  109.99    2.37
   4  -1  -1  105.86    2.59
   4  -1  -1  106.39    2.60
   4  -1  -1  106.52    2.50
  -4   1   1  101.94    2.59
  -4   1   1  106.98    2.46
  -4   1   1  109.13    2.57
  -4   1   1  111.48    2.38
  -4   1   1  108.19    2.59
   3  -1  -1    5.20    0.15
   3  -1  -1    4.59    0.19
   3  -1  -1    5.34    0.20
   3  -1  -1    5.46    0.19
  -3   1   1    5.37    0.15
  -3   1   1    5.32    0.20
  -3   1   1    5.29    0.16
  -3   1   1    5.19    0.17
  -3   1   1    5.05    0.19
   2  -1  -1  123.28    2.95
   2  -1  -1  122.34    2.95
   2  -1  -1  128.65    2.74
   2  -1  -1  123.08    2.85
  -2   1   1  125.18    2.96
  -2   1   1  125.21    2.95
  -2   1   1  127.72    2.75
  -2   1   1  125.47    2.95
  -2   1   1  125.88    2.82
   1  -1  -1   45.81    1.12
   1  -1  -1   47.69    1.02
   1  -1  -1   45.54    1.08
   1  -1  -1   46.65    1.12
   1  -1  -1   47.27    1.03
  -1   1   1   46.66    1.12
  -1   1   1   46.88    1.04
   0  -1  -1    0.13    0.01
   0  -1  -1    0.11    0.01
   0   1   1    0.12    0.01
   0   1   1    0.11    0.01
   0   1   1    0.14    0.02
   0   1   1    0.15    0.01
   1   1   1   37.87    0.94
   1   1   1   40.39    0.87
   1   1   1   39.07    0.88
   1   1   1   38.87    0.87
  -2  -1  -1   50.91    1.21
  -2  -1  -1   50.67    1.23
   2   1   1   49.89    1.17
   2   1   1   50.59    1.14
   2   1   1   51.30    1.21
   2   1   1   49.59    1.23
  -3  -1  -1    1.05    0.06
  -3  -1  -1    0.81    0.07
   3   1   1    0.82    0.06
   3   1   1    0.86    0.06
   3   1   1    0.91    0.07
  -4  -1  -1    2.12    0.12
  -4  -1  -1    2.09    0.11
  -4  -1  -1    2.10    0.12
   4   1   1    2.27    0.12
   4   1   1    2.31    0.11
  -5  -1  -1    0.31    0.06
  -5  -1  -1    0.28    0.06
  -5  -1  -1    0.31    0.06
   5   1   1    0.25    0.06
   5   1   1    0.35    0.05
   5   1   1    0.24    0.05
  -6  -1  -1   24.68    0.69
  -6  -1  -1   25.24    0.71
  -6  -1  -1   24.86    0.73
   6   1   1   24.65    0.70
   6   1   1   24.28    0.70
   6   1   1   24.27    0.64
  -7  -1  -1    2.36    0.17
  -7  -1  -1    1.84    0.14
   7   1   1    2.08    0.14
   7   1   1    2.08    0.16
   7   1   1    2.14    0.15
  -8  -1  -1    1.22    0.14
   8   1   1    1.15    0.14
  -9  -1  -1   -0.15    0.06
   9   1   1   -0.01    0.06
   9  -2  -1    0.25    0.10
   8  -2  -1    4.16    0.26
   7  -2  -1    1.57    0.15
   6  -2  -1    2.07    0.15
  -6   2   1    2.33    0.13
   5  -2  -1   17.35    0.55
   5  -2  -1   16.58    0.52
   5  -2  -1   17.64    0.56
  -5   2   1   17.64    0.49
  -5   2   1   17.21    0.46
  -5   2   1   16.72    0.54
  -5   2   1   17.56    0.56
  -5   2   1   17.64    0.44
   4  -2  -1    3.06    0.17
   4  -2  -1    3.58    0.19
   4  -2  -1    3.35    0.17
  -4   2   1    3.35    0.13
  -4   2   1    3.66    0.19
  -4   2   1    3.38    0.13
  -4   2   1    3.57    0.18
  -4   2   1    3.42    0.14
   3  -2  -1  151.73    3.42
   3  -2  -1  147.46    3.53
   3  -2  -1  145.62    3.55
  -3   2   1  151.65    3.51
  -3   2   1  147.91    3.26
  -3   2   1  150.00    3.55
  -3   2   1  145.57    3.53
  -3   2   1  153.33    3.36
   2  -2  -1   51.88    1.31
   2  -2  -1   53.78    1.26
   2  -2  -1   51.68    1.30
  -2   2   1   53.19    1.28
  -2   2   1   53.45    1.30
  -2   2   1   53.06    1.21
  -2   2   1   53.78    1.31
  -2   2   1   53.96    1.18
   1  -2  -1    5.21    0.17
   1  -2  -1    5.19    0.13
   1  -2  -1    4.97    0.17
   1  -2  -1    5.33    0.17
  -1   2   1    5.03    0.18
  -1   2   1    5.38    0.15
   0  -2  -1   27.63    0.67
   0  -2  -1   27.72    0.63
   0  -2  -1   26.65    0.66
   0  -2  -1   26.63    0.59
   0   2   1   26.74    0.62
   0   2   1   26.45    0.66
   0   2   1   27.12    0.59
  -1  -2  -1  276.90    6.06
  -1  -2  -1  264.86    6.37
  -1  -2  -1  276.31    5.68
   1   2   1  266.35    5.89
   1   2   1  276.57    5.75
   1   2   1  264.00    6.68
  -2  -2  -1  207.74    4.87
  -2  -2  -1  205.12    5.18
  -2  -2  -1  209.69    4.66
   2   2   1  204.59    4.41
   2   2   1  203.09    4.53
   2   2   1  215.12    4.43
   2   2   1  204.73    5.18
  -3  -2  -1   10.06    0.27
  -3  -2  -1   10.19    0.32
  -3  -2  -1    9.99    0.30
   3   2   1    9.71    0.29
   3   2   1   10.24    0.27
  -4  -2  -1    0.13    0.03
  -4  -2  -1    0.16    0.05
   4   2   1    0.24    0.05
   4   2   1    0.13    0.04
   4   2   1    0.15    0.04
  -5  -2  -1    5.97    0.22
  -5  -2  -1    6.00    0.25
  -5  -2  -1    6.35    0.25
   5   2   1    6.60    0.23
   5   2   1    6.28    0.22
   5   2   1    6.04    0.24
  -6  -2  -1    2.91    0.16
  -6  -2  -1    2.82    0.18
  -6  -2  -1    2.96    0.18
   6   2   1    2.79    0.15
   6   2   1    2.70    0.15
   6   2   1    2.96    0.17
  -7  -2  -1    2.52    0.18
   7   2   1    2.87    0.18
   7   2   1    2.38    0.15
  -8  -2  -1    3.79    0.24
   8   2   1    4.13    0.24
   8   2   1    4.12    0.21
  -9  -2  -1   -0.02    0.07
   9   2   1    0.10    0.07
   8  -3  -1    1.12    0.15
   7  -3  -1    0.25    0.08
   6  -3  -1    3.22    0.20
   5  -3  -1    7.52    0.30
  -5   3   1    6.93    0.23
   4  -3  -1    2.44    0.15
   4  -3  -1    2.26    0.16
   4  -3  -1    2.60    0.16
  -4   3   1    2.48    0.11
  -4   3   1    2.60    0.10
  -4   3   1    2.57    0.16
  -4   3   1    2.54    0.17
  -4   3   1    2.64    0.10
   3  -3  -1   54.80    1.35
   3  -3  -1   52.27    1.30
   3  -3  -1   53.42    1.36
  -3   3   1   56.52    1.28
  -3   3   1   52.15    1.34
  -3   3   1   54.00    1.21
  -3   3   1   50.56    1.21
  -3   3   1   52.02    1.36
   2  -3  -1    0.16    0.04
   2  -3  -1    0.16    0.05
   2  -3  -1    0.10    0.04
  -2   3   1    0.09    0.04
  -2   3   1    0.27    0.04
   1  -3  -1    0.10    0.02
   1  -3  -1    0.00    0.02
   1  -3  -1    0.09    0.03
   1  -3  -1    0.13    0.02
   1  -3  -1    0.03    0.03
  -1   3   1    0.03    0.03
  -1   3   1    0.14    0.03
  -1   3   1    0.10    0.04
   0  -3  -1   21.44    0.55
   0  -3  -1   22.21    0.52
   0  -3  -1   21.35    0.49
   0   3   1   21.95    0.50
   0   3   1   20.99    0.52
   0   3   1   21.68    0.56
  -1  -3  -1    1.90    0.08
  -1  -3  -1    1.80    0.09
   1   3   1    1.82    0.09
   1   3   1    1.86    0.08
   1   3   1    1.79    0.07
  -2  -3  -1    0.47    0.05
  -2  -3  -1    0.69    0.05
  -2  -3  -1    0.65    0.07
   2   3   1    0.67    0.06
   2   3   1    0.59    0.03
   2   3   1    0.59    0.04
  -3  -3  -1    1.94    0.11
  -3  -3  -1    1.86    0.06
   3   3   1    2.09    0.11
   3   3   1    2.05    0.07
  -4  -3  -1   26.65    0.71
  -4  -3  -1   26.32    0.65
   4   3   1   26.37    0.68
   4   3   1   25.99    0.65
  -5  -3  -1    0.67    0.06
  -5  -3  -1    0.79    0.09
   5   3   1    0.93    0.09
   5   3   1    0.80    0.07
  -6  -3  -1   21.28    0.58
  -6  -3  -1   20.35    0.63
   6   3   1   21.17    0.60
   6   3   1   21.63    0.58
  -7  -3  -1    0.04    0.06
   7   3   1   -0.02    0.05
  -8  -3  -1   13.54    0.51
   8   3   1   14.91    0.48
  -9  -3  -1   -0.08    0.07
   8  -4  -1    0.00    0.07
   7  -4  -1   -0.01    0.06
   6  -4  -1    0.69    0.11
   5  -4  -1    0.22    0.07
   4  -4  -1    0.21    0.06
  -4   4   1    0.04    0.05
   3  -4  -1    8.27    0.31
   3  -4  -1    7.75    0.29
   3  -4  -1    7.98    0.31
  -3   4   1    7.98    0.31
  -3   4   1    7.52    0.24
   2  -4  -1    3.21    0.16
   2  -4  -1    3.11    0.10
   2  -4  -1    3.36    0.17
   2  -4  -1    3.31    0.10
   2  -4  -1    3.29    0.17
  -2   4   1    3.27    0.13
  -2   4   1    3.17    0.17
  -2   4   1    3.16    0.12
   1  -4  -1    0.73    0.04
   1  -4  -1    0.75    0.04
   1  -4  -1    0.79    0.04
   1  -4  -1    0.71    0.07
   1  -4  -1    0.69    0.06
  -1   4   1    0.99    0.07
  -1   4   1    0.72    0.07
  -1   4   1    0.72    0.06
   0  -4  -1    0.08    0.03
   0  -4  -1    0.08    0.02
   0   4   1    0.12    0.04
   0   4   1    0.11    0.04
   0   4   1    0.11    0.03
  -1  -4  -1   30.00    0.73
  -1  -4  -1   28.95    0.68
   1   4   1   30.24    0.74
   1   4   1   29.49    0.72
   1   4   1   29.49    0.68
  -2  -4  -1    3.36    0.13
  -2  -4  -1    3.57    0.15
   2   4   1    3.52    0.15
   2   4   1    3.79    0.11
   2   4   1    3.48    0.13
  -3  -4  -1   64.55    1.53
  -3  -4  -1   61.61    1.39
   3   4   1   67.58    1.37
   3   4   1   61.67    1.48
   3   4   1   62.83    1.37
  -4  -4  -1    0.13    0.03
  -4  -4  -1    0.09    0.05
   4   4   1    0.17    0.02
   4   4   1    0.19    0.05
  -5  -4  -1   25.17    0.71
  -5  -4  -1   24.79    0.62
   5   4   1   24.96    0.63
   5   4   1   26.15    0.69
  -6  -4  -1    0.51    0.10
   6   4   1    0.39    0.08
  -7  -4  -1    9.58    0.40
   7   4   1   10.10    0.37
  -8  -4  -1    2.33    0.20
   8   4   1    2.16    0.17
  -9  -4  -1    0.42    0.12
   9   4   1    0.62    0.12
   7  -5  -1    0.06    0.08
   6  -5  -1    0.20    0.08
   5  -5  -1    1.37    0.14
   4  -5  -1    0.10    0.06
  -4   5   1    0.28    0.06
   3  -5  -1    4.49    0.23
   3  -5  -1    4.85    0.22
  -3   5   1    4.58    0.18
   2  -5  -1    1.40    0.12
   2  -5  -1    1.48    0.12
   2  -5  -1    1.45    0.07
   2  -5  -1    1.56    0.07
   2  -5  -1    1.31    0.11
  -2   5   1    1.57    0.13
  -2   5   1    1.46    0.10
  -2   5   1    1.43    0.09
   1  -5  -1   10.22    0.25
   1  -5  -1    9.84    0.27
   1  -5  -1    9.91    0.27
   1  -5  -1   10.13    0.27
  -1   5   1    9.54    0.30
  -1   5   1   10.07    0.29
  -1   5   1    9.48    0.34
   0  -5  -1   29.10    0.67
   0  -5  -1   26.03    0.64
   0  -5  -1   28.43    0.71
   0   5   1   27.40    0.66
   0   5   1   27.70    0.74
   0   5   1   26.74    0.69
  -1  -5  -1   14.18    0.37
  -1  -5  -1   14.25    0.42
   1   5   1   14.17    0.38
   1   5   1   14.31    0.41
   1   5   1   14.07    0.40
  -2  -5  -1    0.32    0.06
  -2  -5  -1    0.37    0.05
   2   5   1    0.34    0.06
   2   5   1    0.60    0.05
   2   5   1    0.35    0.05
  -3  -5  -1    3.30    0.17
   3   5   1    3.35    0.17
   3   5   1    3.24    0.13
   3   5   1    3.43    0.10
  -4  -5  -1    9.63    0.34
  -4  -5  -1    9.82    0.28
   4   5   1    9.64    0.24
   4   5   1    9.17    0.24
   4   5   1    9.09    0.33
  -5  -5  -1   10.87    0.40
   5   5   1   11.47    0.39
  -6  -5  -1   22.37    0.68
   6   5   1   21.97    0.65
  -7  -5  -1    6.81    0.33
   7   5   1    6.95    0.31
  -8  -5  -1    0.06    0.08
   8   5   1    0.01    0.06
  -9  -5  -1    0.61    0.14
   9   5   1    0.58    0.12
   7  -6  -1    0.18    0.10
   6  -6  -1    0.28    0.09
   5  -6  -1    1.49    0.16
   4  -6  -1    1.58    0.15
   3  -6  -1    0.94    0.12
  -3   6   1    1.00    0.09
   2  -6  -1    0.10    0.06
   2  -6  -1    0.12    0.03
  -2   6   1    0.17    0.07
  -2   6   1    0.13    0.05
   1  -6  -1    0.62    0.05
   1  -6  -1    0.70    0.06
  -1   6   1    0.63    0.07
  -1   6   1    0.54    0.09
  -1   6   1    0.65    0.08
   0  -6  -1   12.19    0.35
   0  -6  -1   11.91    0.33
   0  -6  -1   11.72    0.33
   0   6   1   11.86    0.38
   0   6   1   11.60    0.37
   0   6   1   11.79    0.34
  -1  -6  -1    1.16    0.09
  -1  -6  -1    1.15    0.08
   1   6   1    1.22    0.09
   1   6   1    1.16    0.09
   1   6   1    1.11    0.10
  -2  -6  -1    0.09    0.05
  -2  -6  -1    0.07    0.04
   2   6   1    0.13    0.05
   2   6   1    0.18    0.05
   2   6   1    0.09    0.04
  -3  -6  -1    0.30    0.07
  -3  -6  -1    0.25    0.05
   3   6   1    0.28    0.04
   3   6   1    0.22    0.03
   3   6   1    0.34    0.05
   3   6   1    0.40    0.08
  -4  -6  -1    1.12    0.11
  -4  -6  -1    0.82    0.08
   4   6   1    0.91    0.10
   4   6   1    0.83    0.07
  -5  -6  -1    8.99    0.36
   5   6   1    9.05    0.35
  -6  -6  -1    4.67    0.26
   6   6   1    4.05    0.23
  -7  -6  -1    2.71    0.21
   7   6   1    2.73    0.20
  -8  -6  -1    0.52    0.13
   8   6   1    0.71    0.12
  -9  -6  -1    0.46    0.14
   9   6   1    0.56    0.13
   6  -7  -1    0.06    0.08
   5  -7  -1    1.58    0.17
   4  -7  -1    0.10    0.07
   3  -7  -1    0.05    0.06
  -3   7   1    0.00    0.05
   2  -7  -1    0.99    0.12
   2  -7  -1    0.90    0.07
  -2   7   1    1.07    0.11
   1  -7  -1    0.95    0.08
  -1   7   1    0.95    0.12
  -1   7   1    0.86    0.09
  -1   7   1    0.98    0.10
   0  -7  -1    0.00    0.04
   0   7   1    0.02    0.04
   0   7   1    0.07    0.06
   0   7   1    0.01    0.05
  -1  -7  -1    2.45    0.13
  -1  -7  -1    2.42    0.14
   1   7   1    2.62    0.17
   1   7   1    2.69    0.14
   1   7   1    2.40    0.15
  -2  -7  -1    9.58    0.31
  -2  -7  -1   10.63    0.35
   2   7   1   10.21    0.36
   2   7   1   10.85    0.33
  -3  -7  -1    0.35    0.08
  -3  -7  -1    0.21    0.06
   3   7   1    0.22    0.06
   3   7   1    0.30    0.08
  -4  -7  -1    3.05    0.19
  -4  -7  -1    2.98    0.15
   4   7   1    2.96    0.19
   4   7   1    2.90    0.14
  -5  -7  -1    4.08    0.23
   5   7   1    4.32    0.14
   5   7   1    4.29    0.23
  -6  -7  -1    0.61    0.12
   6   7   1    0.75    0.12
  -7  -7  -1    4.59    0.28
   7   7   1    4.29    0.26
  -8  -7  -1    0.36    0.11
   8   7   1    0.40    0.11
   5  -8  -1    0.26    0.10
   4  -8  -1    0.32    0.11
   3  -8  -1    0.01    0.06
   2  -8  -1    2.53    0.19
   2  -8  -1    2.84    0.12
  -2   8   1    3.01    0.18
   1  -8  -1    0.05    0.04
  -1   8   1    0.05    0.06
  -1   8   1    0.05    0.05
   0  -8  -1    0.14    0.05
   0   8   1    0.21    0.06
   0   8   1    0.22    0.08
   0   8   1    0.30    0.08
  -1  -8  -1    0.73    0.08
   1   8   1    0.53    0.08
   1   8   1    0.73    0.11
  -2  -8  -1    1.66    0.12
  -2  -8  -1    2.03    0.14
   2   8   1    1.65    0.12
   2   8   1    1.57    0.14
  -3  -8  -1    0.26    0.08
  -3  -8  -1    0.36    0.07
   3   8   1    0.29    0.08
   3   8   1    0.17    0.06
  -4  -8  -1    1.72    0.13
  -4  -8  -1    1.69    0.15
   4   8   1    1.38    0.15
   4   8   1    1.39    0.11
  -5  -8  -1   -0.05    0.06
   5   8   1    0.03    0.06
   5   8   1   -0.03    0.03
  -6  -8  -1    0.37    0.11
   6   8   1    0.49    0.11
  -7  -8  -1    0.46    0.13
   7   8   1    0.46    0.11
   4  -9  -1    0.11    0.08
   3  -9  -1    0.04    0.07
   2  -9  -1   -0.01    0.07
   2  -9  -1   -0.06    0.03
  -2   9   1   -0.07    0.06
   1  -9  -1    0.02    0.04
  -1   9   1   -0.01    0.07
   0  -9  -1    0.21    0.06
   0   9   1    0.31    0.09
   0   9   1    0.28    0.08
  -1  -9  -1    0.00    0.05
   1   9   1    0.00    0.05
   1   9   1   -0.06    0.05
  -2  -9  -1    0.08    0.06
   2   9   1    0.03    0.07
   2   9   1    0.11    0.06
  -3  -9  -1    0.08    0.06
  -3  -9  -1    0.13    0.07
   3   9   1    0.07    0.06
   3   9   1    0.20    0.09
  -4  -9  -1    0.01    0.07
  -4  -9  -1    0.06    0.05
   4   9   1   -0.05    0.06
   4   9   1   -0.01    0.05
  -5  -9  -1    0.08    0.08
   5   9   1   -0.08    0.05
   5   9   1   -0.02    0.04
  -6  -9  -1    0.40    0.12
   6   9   1    0.73    0.13
   2 -10  -1   -0.01    0.03
   2 -10  -1   -0.05    0.07
   1 -10  -1    0.06    0.05
  -1  10   1   -0.02    0.07
   0 -10  -1    0.01    0.05
   0  10   1    0.08    0.06
   0  10   1    0.09    0.08
  -1 -10  -1    0.00    0.05
   1  10   1    0.08    0.08
   1  10   1    0.01    0.05
  -2 -10  -1    0.10    0.06
   2  10   1    0.00    0.05
   2  10   1   -0.06    0.06
  -3 -10  -1    0.07    0.06
   3  10   1    0.06    0.08
   3  10   1    0.04    0.06
  -4 -10  -1    0.21    0.10
  -4 -10  -1    0.24    0.08
   4  10   1    0.24    0.10
   4  10   1    0.33    0.08
  -5 -10  -1    0.06    0.09
   5  10   1    0.04    0.05
   5  10   1    0.18    0.10
   4  10  -2    0.67    0.10
   4  10  -2    0.80    0.15
  -4 -10   2    0.78    0.11
  -4 -10   2    0.73    0.14
   3  10  -2    0.03    0.08
   3  10  -2    0.08    0.07
  -3 -10   2    0.05    0.07
   2  10  -2    0.09    0.07
   2  10  -2    0.17    0.09
  -2 -10   2    0.08    0.06
   1  10  -2    0.01    0.07
   1  10  -2    0.16    0.09
  -1 -10   2    0.15    0.07
   0  10  -2    0.07    0.06
   0  10  -2   -0.03    0.08
   0 -10   2    0.01    0.05
  -1  10  -2    0.03    0.08
   1 -10   2   -0.03    0.04
   6   9  -2    0.17    0.09
   6   9  -2    0.11    0.04
  -6  -9   2    0.17    0.11
   5   9  -2    1.24    0.11
   5   9  -2    1.50    0.17
  -5  -9   2    1.25    0.16
   4   9  -2    1.27    0.12
   4   9  -2    1.25    0.16
  -4  -9   2    1.18    0.12
  -4  -9   2    1.42    0.16
   3   9  -2    0.32    0.08
   3   9  -2    0.48    0.11
  -3  -9   2    0.40    0.10
  -3  -9   2    0.59    0.10
   2   9  -2    2.55    0.17
   2   9  -2    2.68    0.20
  -2  -9   2    2.60    0.16
   1   9  -2    0.85    0.13
   1   9  -2    0.59    0.09
  -1  -9   2    0.60    0.09
   0   9  -2    0.10    0.08
   0   9  -2    0.21    0.07
   0  -9   2    0.20    0.06
  -1   9  -2    1.44    0.15
   1  -9   2    1.64    0.11
  -2   9  -2    0.60    0.12
   2  -9   2    0.72    0.13
   2  -9   2    0.64    0.05
  -3   9  -2   -0.01    0.07
   3  -9   2   -0.06    0.07
   7   8  -2    0.61    0.13
  -7  -8   2    0.55    0.14
   6   8  -2    1.87    0.18
  -6  -8   2    2.03    0.19
   5   8  -2    0.47    0.11
   5   8  -2    0.28    0.06
  -5  -8   2    0.51    0.12
   4   8  -2    2.07    0.14
   4   8  -2    2.64    0.20
  -4  -8   2    2.36    0.19
  -4  -8   2    2.28    0.15
   3   8  -2    0.61    0.11
   3   8  -2    0.49    0.08
  -3  -8   2    0.61    0.11
  -3  -8   2    0.63    0.09
   2   8  -2    5.47    0.27
   2   8  -2    5.11    0.23
  -2  -8   2    5.28    0.25
  -2  -8   2    5.12    0.22
   1   8  -2    0.63    0.11
   1   8  -2    0.42    0.08
  -1  -8   2    0.54    0.08
  -1  -8   2    0.56    0.09
   0   8  -2   -0.09    0.05
   0   8  -2    0.05    0.05
   0  -8   2    0.02    0.04
  -1   8  -2    0.12    0.07
   1  -8   2    0.15    0.05
  -2   8  -2    0.05    0.07
   2  -8   2    0.06    0.03
  -3   8  -2    0.49    0.10
   3  -8   2    0.24    0.09
   4  -8   2    0.08    0.07
   5  -8   2   -0.05    0.06
   8   7  -2    0.24    0.10
  -8  -7   2    0.17    0.10
   7   7  -2    2.94    0.22
  -7  -7   2    3.00    0.24
   6   7  -2    0.10    0.07
  -6  -7   2    0.03    0.08
   5   7  -2    0.27    0.05
   5   7  -2    0.18    0.09
  -5  -7   2    0.35    0.10
   4   7  -2    1.53    0.11
   4   7  -2    1.92    0.16
  -4  -7   2    1.72    0.13
  -4  -7   2    1.49    0.15
   3   7  -2    5.74    0.23
   3   7  -2    6.37    0.28
  -3  -7   2    5.97    0.23
  -3  -7   2    5.88    0.27
   2   7  -2    7.47    0.31
   2   7  -2    7.01    0.26
  -2  -7   2    7.53    0.26
  -2  -7   2    7.47    0.29
   1   7  -2    0.07    0.05
   1   7  -2    0.01    0.06
   1   7  -2    0.06    0.05
  -1  -7   2    0.09    0.05
  -1  -7   2   -0.01    0.03
   0   7  -2    0.65    0.08
   0   7  -2    0.49    0.10
   0   7  -2    0.56    0.10
   0  -7   2    0.61    0.09
   0  -7   2    0.57    0.09
   0  -7   2    0.44    0.07
  -1   7  -2    0.73    0.09
  -1   7  -2    0.81    0.10
   1  -7   2    0.72    0.07
  -2   7  -2    0.45    0.09
   2  -7   2    0.34    0.04
  -3   7  -2    0.11    0.07
   3  -7   2    0.06    0.06
  -4   7  -2    1.83    0.15
   4  -7   2    1.62    0.16
   5  -7   2    0.62    0.12
   6  -7   2    0.33    0.11
   8   6  -2    0.60    0.12
  -8  -6   2    0.60    0.14
   7   6  -2    1.47    0.15
  -7  -6   2    1.61    0.17
   6   6  -2    6.13    0.29
  -6  -6   2    5.99    0.30
   5   6  -2    1.05    0.07
   5   6  -2    1.27    0.14
  -5  -6   2    1.16    0.14
   4   6  -2    1.62    0.10
   4   6  -2    1.64    0.14
  -4  -6   2    1.48    0.14
  -4  -6   2    1.56    0.11
   3   6  -2    1.27    0.09
   3   6  -2    1.16    0.08
   3   6  -2    1.14    0.12
  -3  -6   2    1.56    0.13
  -3  -6   2    1.12    0.09
   2   6  -2    5.96    0.22
   2   6  -2    6.24    0.26
   2   6  -2    6.00    0.22
  -2  -6   2    5.94    0.24
   1   6  -2   -0.10    0.04
   1   6  -2   -0.03    0.04
   1   6  -2    0.01    0.03
  -1  -6   2    0.00    0.05
  -1  -6   2   -0.01    0.03
   0   6  -2    0.09    0.04
   0   6  -2    0.08    0.06
   0   6  -2    0.11    0.06
   0  -6   2    0.02    0.03
   0  -6   2    0.03    0.05
  -1   6  -2    3.95    0.21
  -1   6  -2    3.86    0.19
  -1   6  -2    4.11    0.17
   1  -6   2    3.92    0.16
   1  -6   2    3.97    0.15
   1  -6   2    3.80    0.16
  -2   6  -2    6.91    0.27
   2  -6   2    6.73    0.19
  -3   6  -2    1.03    0.11
   3  -6   2    1.02    0.12
  -4   6  -2    2.80    0.17
   4  -6   2    3.28    0.20
   5  -6   2    1.25    0.14
   6  -6   2    0.74    0.13
   7  -6   2    0.33    0.11
  -9  -5   2    0.19    0.10
   8   5  -2    0.11    0.07
  -8  -5   2    0.14    0.09
   7   5  -2   -0.02    0.06
  -7  -5   2    0.06    0.08
   6   5  -2    1.17    0.13
  -6  -5   2    1.28    0.14
   5   5  -2    0.13    0.06
  -5  -5   2    0.01    0.07
   4   5  -2    0.07    0.04
   4   5  -2    0.02    0.05
   4   5  -2    0.08    0.03
  -4  -5   2    0.05    0.04
  -4  -5   2    0.04    0.06
   3   5  -2   12.92    0.40
   3   5  -2   12.90    0.36
   3   5  -2   12.65    0.35
  -3  -5   2   13.17    0.36
  -3  -5   2   13.01    0.41
   2   5  -2   16.96    0.48
   2   5  -2   16.40    0.43
   2   5  -2   16.74    0.46
  -2  -5   2   16.85    0.48
   1   5  -2    2.59    0.13
   1   5  -2    2.50    0.14
  -1  -5   2    2.46    0.12
  -1  -5   2    2.68    0.14
   0   5  -2    0.29    0.06
   0   5  -2    0.49    0.07
   0   5  -2    0.28    0.05
   0  -5   2    0.28    0.04
  -1   5  -2   13.94    0.41
  -1   5  -2   14.38    0.45
  -1   5  -2   14.60    0.38
   1  -5   2   13.79    0.39
   1  -5   2   14.05    0.37
   1  -5   2   13.90    0.35
  -2   5  -2    0.22    0.07
  -2   5  -2    0.19    0.05
  -2   5  -2    0.13    0.06
   2  -5   2    0.16    0.04
   2  -5   2    0.19    0.03
   2  -5   2    0.22    0.05
   2  -5   2    0.21    0.06
   2  -5   2    0.12    0.02
  -3   5  -2    5.71    0.23
   3  -5   2    5.69    0.25
   3  -5   2    5.24    0.24
  -4   5  -2    0.04    0.06
   4  -5   2   -0.04    0.04
  -5   5  -2    1.85    0.14
   5  -5   2    2.10    0.17
   6  -5   2    0.15    0.08
   7  -5   2    0.02    0.07
  -9  -4   2    0.61    0.13
   8   4  -2    1.42    0.14
  -8  -4   2    1.35    0.16
   7   4  -2    0.43    0.09
  -7  -4   2    0.32    0.10
   6   4  -2    0.10    0.06
  -6  -4   2    0.14    0.07
   5   4  -2    6.04    0.21
   5   4  -2    6.06    0.25
  -5  -4   2    5.70    0.20
  -5  -4   2    5.80    0.26
   4   4  -2    8.62    0.30
   4   4  -2    9.23    0.23
   4   4  -2    8.63    0.22
   4   4  -2    9.01    0.27
  -4  -4   2    8.80    0.26
  -4  -4   2    9.09    0.26
  -4  -4   2    9.05    0.32
   3   4  -2   88.96    1.91
   3   4  -2   87.95    2.03
   3   4  -2   87.78    2.11
  -3  -4   2   89.28    2.09
  -3  -4   2   90.09    1.92
   2   4  -2   31.45    0.80
   2   4  -2   31.84    0.74
   2   4  -2   31.66    0.79
  -2  -4   2   32.19    0.81
  -2  -4   2   32.63    0.74
   1   4  -2    0.71    0.07
   1   4  -2    0.65    0.06
  -1  -4   2    0.61    0.05
  -1  -4   2    0.71    0.07
   0   4  -2   25.14    0.59
   0   4  -2   25.21    0.64
   0  -4   2   24.91    0.58
   0  -4   2   25.11    0.62
  -1   4  -2   35.19    0.78
  -1   4  -2   34.27    0.89
  -1   4  -2   33.20    0.82
   1  -4   2   33.99    0.76
   1  -4   2   34.12    0.80
   1  -4   2   32.75    0.84
  -2   4  -2   73.87    1.87
  -2   4  -2   76.02    1.63
  -2   4  -2   72.56    1.72
   2  -4   2   76.03    1.72
   2  -4   2   77.42    1.80
   2  -4   2   75.57    1.85
   2  -4   2   74.27    1.79
   2  -4   2   77.31    1.61
  -3   4  -2   32.01    0.81
  -3   4  -2   32.57    0.91
   3  -4   2   33.44    0.89
   3  -4   2   33.38    0.78
   3  -4   2   33.59    0.82
   3  -4   2   32.33    0.86
  -4   4  -2    0.25    0.07
   4  -4   2    0.22    0.06
   4  -4   2    0.24    0.07
  -5   4  -2    0.81    0.09
   5  -4   2    0.75    0.11
   6  -4   2    0.72    0.11
   7  -4   2    1.14    0.14
   8  -4   2    0.00    0.08
  -9  -3   2    0.20    0.10
  -8  -3   2    0.16    0.09
   7   3  -2    1.97    0.15
  -7  -3   2    2.28    0.18
   6   3  -2    0.01    0.04
   6   3  -2    0.10    0.06
  -6  -3   2   -0.01    0.05
  -6  -3   2    0.01    0.05
   5   3  -2   24.71    0.66
   5   3  -2   24.65    0.65
  -5  -3   2   24.76    0.69
  -5  -3   2   24.67    0.66
   4   3  -2    6.81    0.24
   4   3  -2    6.71    0.22
  -4  -3   2    6.78    0.22
  -4  -3   2    6.14    0.25
  -4  -3   2    6.69    0.20
   3   3  -2  122.45    2.79
   3   3  -2  123.36    2.94
   3   3  -2  133.26    2.63
   3   3  -2  124.39    2.63
  -3  -3   2  125.81    2.65
  -3  -3   2  123.58    2.93
  -3  -3   2  121.22    2.87
   2   3  -2   22.57    0.59
   2   3  -2   22.61    0.58
   2   3  -2   23.89    0.54
  -2  -3   2   23.70    0.54
  -2  -3   2   24.10    0.60
   1   3  -2    1.54    0.10
   1   3  -2    1.47    0.07
  -1  -3   2    1.46    0.07
  -1  -3   2    1.22    0.09
   0   3  -2    5.25    0.16
   0   3  -2    5.22    0.18
   0  -3   2    5.32    0.15
  -1   3  -2   38.11    0.94
  -1   3  -2   40.14    0.88
  -1   3  -2   40.69    1.01
   1  -3   2   40.24    0.98
   1  -3   2   39.11    0.93
   1  -3   2   40.86    0.87
   1  -3   2   41.97    0.87
  -2   3  -2    3.59    0.17
  -2   3  -2    3.37    0.12
  -2   3  -2    3.38    0.14
   2  -3   2    3.53    0.15
   2  -3   2    3.48    0.12
   2  -3   2    3.45    0.15
   2  -3   2    3.50    0.12
  -3   3  -2   21.12    0.54
  -3   3  -2   21.85    0.63
  -3   3  -2   21.89    0.55
   3  -3   2   20.91    0.55
   3  -3   2   21.27    0.52
   3  -3   2   21.38    0.58
   3  -3   2   21.00    0.60
  -4   3  -2    6.96    0.27
  -4   3  -2    6.54    0.29
  -4   3  -2    6.43    0.23
  -4   3  -2    7.51    0.23
   4  -3   2    6.87    0.26
   4  -3   2    6.79    0.22
   4  -3   2    6.70    0.27
  -5   3  -2    4.79    0.23
  -5   3  -2    4.42    0.20
   5  -3   2    4.44    0.22
  -6   3  -2    0.13    0.06
   6  -3   2    0.01    0.05
   7  -3   2    0.33    0.09
   8  -3   2    0.10    0.07
   9   2  -2    2.10    0.20
  -9  -2   2    1.80    0.17
   8   2  -2    0.03    0.06
  -8  -2   2   -0.06    0.07
   7   2  -2    0.46    0.08
   7   2  -2    0.42    0.09
  -7  -2   2    0.34    0.09
   6   2  -2    0.20    0.05
   6   2  -2    0.30    0.07
   6   2  -2    0.09    0.04
  -6  -2   2    0.36    0.07
  -6  -2   2    0.19    0.07
   5   2  -2    0.05    0.04
   5   2  -2    0.17    0.06
   5   2  -2    0.12    0.04
  -5  -2   2    0.19    0.06
  -5  -2   2    0.10    0.05
  -5  -2   2    0.20    0.06
   4   2  -2   20.62    0.53
   4   2  -2   20.49    0.58
   4   2  -2   21.04    0.56
  -4  -2   2   21.05    0.56
  -4  -2   2   20.63    0.57
   3   2  -2    5.06    0.18
   3   2  -2    5.30    0.12
   3   2  -2    5.04    0.18
  -3  -2   2    5.08    0.17
  -3  -2   2    4.94    0.19
   2   2  -2   12.29    0.34
   2   2  -2   12.37    0.33
   2   2  -2   13.01    0.30
  -2  -2   2   12.55    0.33
  -2  -2   2   12.77    0.30
  -2  -2   2   12.38    0.35
   1   2  -2  166.49    3.65
   1   2  -2  163.30    3.50
  -1  -2   2  167.59    3.50
  -1  -2   2  169.81    3.76
   0   2  -2  655.66   13.57
   0   2  -2  630.65   14.14
   0  -2   2  645.31   14.52
   0  -2   2  639.02   13.52
  -1   2  -2  163.86    3.67
  -1   2  -2  169.60    3.98
   1  -2   2  172.25    3.57
   1  -2   2  166.38    3.96
   1  -2   2  166.42    3.78
   1  -2   2  166.97    3.53
  -2   2  -2  147.07    3.64
  -2   2  -2  156.97    3.63
  -2   2  -2  153.09    3.39
   2  -2   2  154.66    3.63
   2  -2   2  159.00    3.47
   2  -2   2  156.04    3.62
   2  -2   2  153.24    3.50
  -3   2  -2    0.87    0.09
  -3   2  -2    0.68    0.06
  -3   2  -2    0.81    0.07
  -3   2  -2    0.62    0.06
   3  -2   2    0.56    0.06
   3  -2   2    0.60    0.05
   3  -2   2    0.83    0.07
   3  -2   2    0.72    0.06
  -4   2  -2   18.40    0.55
  -4   2  -2   17.78    0.53
  -4   2  -2   18.73    0.49
  -4   2  -2   17.58    0.47
   4  -2   2   17.82    0.53
   4  -2   2   17.98    0.49
   4  -2   2   18.08    0.51
  -5   2  -2   12.94    0.42
  -5   2  -2   12.38    0.36
  -5   2  -2   12.26    0.44
   5  -2   2   12.19    0.42
   5  -2   2   11.96    0.40
  -6   2  -2    3.84    0.17
  -6   2  -2    3.99    0.18
   6  -2   2    3.81    0.20
   7  -2   2    5.06    0.26
   8  -2   2    0.11    0.08
   9  -2   2    0.18    0.10
   9   1  -2    1.21    0.16
  -9  -1   2    1.14    0.15
   8   1  -2    0.02    0.06
  -8  -1   2   -0.14    0.06
   7   1  -2    0.54    0.10
   7   1  -2    0.55    0.10
  -7  -1   2    0.56    0.09
   6   1  -2    0.84    0.08
   6   1  -2    0.88    0.10
   6   1  -2    0.94    0.11
  -6  -1   2    0.97    0.10
  -6  -1   2    1.10    0.12
   5   1  -2    7.23    0.27
   5   1  -2    6.74    0.27
   5   1  -2    7.01    0.23
  -5  -1   2    6.92    0.26
  -5  -1   2    7.37    0.27
  -5  -1   2    6.94    0.28
   4   1  -2   27.70    0.67
   4   1  -2   28.23    0.74
   4   1  -2   27.19    0.73
  -4  -1   2   28.05    0.73
  -4  -1   2   27.29    0.71
  -4  -1   2   27.60    0.75
   3   1  -2  161.40    3.75
   3   1  -2  160.45    3.51
   3   1  -2  158.51    3.64
  -3  -1   2  158.75    3.75
  -3  -1   2  159.99    3.62
   2   1  -2   49.67    1.20
   2   1  -2   52.27    1.09
   2   1  -2   52.09    1.09
   2   1  -2   50.53    1.15
  -2  -1   2   51.77    1.23
  -2  -1   2   51.05    1.20
   1   1  -2    0.58    0.04
   1   1  -2    0.68    0.05
  -1  -1   2    0.62    0.04
  -1  -1   2    0.69    0.05
  -1  -1   2    0.70    0.04
   0   1  -2    0.22    0.02
   0   1  -2    0.23    0.03
   0  -1   2    0.26    0.03
   0  -1   2    0.28    0.02
   0  -1   2    0.26    0.03
  -1   1  -2   30.40    0.73
  -1   1  -2   30.20    0.69
   1  -1   2   29.71    0.73
  -2   1  -2    1.17    0.07
  -2   1  -2    1.14    0.06
  -2   1  -2    1.16    0.07
  -2   1  -2    1.17    0.08
   2  -1   2    1.33    0.07
   2  -1   2    0.98    0.06
   2  -1   2    1.15    0.06
   2  -1   2    1.16    0.06
   2  -1   2    1.19    0.07
  -3   1  -2    1.36    0.08
  -3   1  -2    1.37    0.09
  -3   1  -2    1.36    0.08
  -3   1  -2    1.38    0.08
   3  -1   2    1.47    0.09
   3  -1   2    1.31    0.08
   3  -1   2    1.52    0.07
   3  -1   2    1.11    0.07
  -4   1  -2    0.42    0.06
  -4   1  -2    0.37    0.06
  -4   1  -2    0.45    0.08
  -4   1  -2    0.51    0.06
   4  -1   2    0.24    0.06
   4  -1   2    0.47    0.06
   4  -1   2    0.54    0.07
   4  -1   2    0.50    0.05
  -5   1  -2    2.59    0.15
  -5   1  -2    2.58    0.14
  -5   1  -2    2.68    0.17
   5  -1   2    2.50    0.15
   5  -1   2    2.44    0.15
   5  -1   2    2.51    0.12
   5  -1   2    2.63    0.16
  -6   1  -2    0.06    0.06
  -6   1  -2    0.04    0.04
  -6   1  -2   -0.03    0.05
   6  -1   2    0.04    0.04
   6  -1   2   -0.04    0.04
  -7   1  -2    8.88    0.31
  -7   1  -2    8.92    0.33
   7  -1   2    8.45    0.35
   7  -1   2    9.04    0.30
   8  -1   2    0.77    0.12
   9  -1   2   -0.08    0.06
   9   0  -2    0.80    0.14
   8   0  -2    0.69    0.12
  -8   0   2    0.52    0.10
   7   0  -2    4.22    0.23
  -7   0   2    4.03    0.21
   6   0  -2    3.24    0.19
   6   0  -2    3.08    0.18
   6   0  -2    3.22    0.14
  -6   0   2    2.84    0.16
  -6   0   2    2.92    0.19
   5   0  -2    2.80    0.16
   5   0  -2    2.84    0.12
   5   0  -2    2.83    0.16
  -5   0   2    2.73    0.16
  -5   0   2    2.80    0.16
  -5   0   2    2.85    0.15
   4   0  -2  166.05    3.83
   4   0  -2  169.10    3.66
   4   0  -2  169.26    3.96
  -4   0   2  161.34    3.96
  -4   0   2  166.99    3.79
  -4   0   2  169.84    3.96
   3   0  -2    3.21    0.14
   3   0  -2    3.34    0.11
   3   0  -2    3.15    0.14
  -3   0   2    3.02    0.14
  -3   0   2    3.42    0.15
  -3   0   2    3.38    0.13
   2   0  -2   16.53    0.43
   2   0  -2   16.79    0.38
   2   0  -2   16.58    0.44
  -2   0   2   16.43    0.44
  -2   0   2   16.19    0.44
  -2   0   2   16.42    0.41
   1   0  -2    5.46    0.13
   1   0  -2    5.52    0.13
   1   0  -2    5.58    0.16
  -1   0   2    5.51    0.16
  -1   0   2    5.17    0.16
  -1   0   2    5.53    0.15
   0   0  -2    0.69    0.03
   0   0  -2    0.72    0.03
   0   0  -2    0.67    0.03
   0   0  -2    0.74    0.03
   0   0   2    0.70    0.03
   0   0   2    0.73    0.03
   0   0   2    0.73    0.03
   0   0   2    0.70    0.03
   0   0   2    0.65    0.03
  -1   0  -2   17.71    0.45
  -1   0  -2   17.76    0.44
   1   0   2   17.92    0.44
   1   0   2   17.29    0.41
   1   0   2   17.78    0.43
   1   0   2   17.85    0.45
   1   0   2   18.54    0.42
  -2   0  -2  209.13    4.97
  -2   0  -2  212.77    5.00
  -2   0  -2  215.85    4.97
   2   0   2  218.93    4.81
   2   0   2  216.36    5.03
   2   0   2  215.40    4.66
   2   0   2  206.65    5.01
   2   0   2  213.20    4.79
  -3   0  -2    1.16    0.08
  -3   0  -2    1.30    0.08
  -3   0  -2    1.10    0.07
   3   0   2    1.21    0.08
   3   0   2    1.16    0.07
   3   0   2    1.21    0.07
   3   0   2    1.25    0.08
   3   0   2    1.10    0.08
   3   0   2    1.16    0.08
  -4   0  -2    0.13    0.04
  -4   0  -2    0.20    0.05
  -4   0  -2    0.29    0.05
   4   0   2    0.12    0.04
   4   0   2    0.25    0.05
   4   0   2    0.17    0.04
   4   0   2    0.20    0.04
  -5   0  -2    2.28    0.14
  -5   0  -2    2.45    0.15
   5   0   2    2.35    0.12
   5   0   2    2.45    0.14
   5   0   2    2.39    0.14
  -6   0  -2    2.07    0.15
  -6   0  -2    2.17    0.16
  -6   0  -2    2.46    0.15
   6   0   2    2.44    0.13
   6   0   2    2.04    0.15
   6   0   2    2.19    0.15
  -7   0  -2    6.74    0.28
   7   0   2    6.17    0.28
   7   0   2    6.65    0.25
  -8   0  -2    1.70    0.15
   8   0   2    1.79    0.17
   9   0   2    0.53    0.12
   9  -1  -2    0.88    0.15
   8  -1  -2    0.19    0.08
   7  -1  -2    0.23    0.08
  -7   1   2    0.15    0.06
   6  -1  -2    0.54    0.09
  -6   1   2    0.48    0.07
   5  -1  -2    0.40    0.08
   5  -1  -2    0.43    0.08
   5  -1  -2    0.43    0.08
   5  -1  -2    0.71    0.06
  -5   1   2    0.68    0.06
  -5   1   2    0.61    0.09
  -5   1   2    1.06    0.09
  -5   1   2    0.52    0.08
   4  -1  -2   73.08    1.59
   4  -1  -2   70.42    1.71
   4  -1  -2   72.57    1.78
   4  -1  -2   71.16    1.78
  -4   1   2   69.73    1.78
  -4   1   2   71.55    1.77
  -4   1   2   71.60    1.74
  -4   1   2   72.72    1.66
   3  -1  -2    5.84    0.15
   3  -1  -2    5.54    0.21
   3  -1  -2    5.65    0.21
   3  -1  -2    5.58    0.20
  -3   1   2    5.87    0.21
  -3   1   2    5.87    0.18
  -3   1   2    5.72    0.22
   2  -1  -2   20.54    0.52
   2  -1  -2   20.92    0.46
   2  -1  -2   19.66    0.54
  -2   1   2   20.52    0.46
  -2   1   2   20.33    0.54
  -2   1   2   20.49    0.49
  -2   1   2   19.60    0.54
   1  -1  -2  221.91    4.90
   1  -1  -2  219.08    4.64
   1  -1  -2  213.21    5.07
   1  -1  -2  209.54    5.11
  -1   1   2  223.65    4.99
  -1   1   2  224.54    5.08
  -1   1   2  211.97    5.06
   0  -1  -2    1.08    0.05
   0  -1  -2    1.07    0.04
   0  -1  -2    1.15    0.04
   0   1   2    1.18    0.04
   0   1   2    1.07    0.05
   0   1   2    1.07    0.04
   0   1   2    1.13    0.04
   0   1   2    1.05    0.04
  -1  -1  -2   33.19    0.81
  -1  -1  -2   32.89    0.81
   1   1   2   32.43    0.77
   1   1   2   33.09    0.75
   1   1   2   34.08    0.74
   1   1   2   32.23    0.81
   1   1   2   34.47    0.74
  -2  -1  -2   16.39    0.43
  -2  -1  -2   16.53    0.41
   2   1   2   16.27    0.42
   2   1   2   15.63    0.43
   2   1   2   16.20    0.40
   2   1   2   16.16    0.40
  -3  -1  -2    5.01    0.17
  -3  -1  -2    4.99    0.19
   3   1   2    4.78    0.16
   3   1   2    4.96    0.17
   3   1   2    4.77    0.18
   3   1   2    5.13    0.16
  -4  -1  -2    9.60    0.32
  -4  -1  -2    9.86    0.30
   4   1   2   10.09    0.31
   4   1   2    9.99    0.29
  -5  -1  -2    0.06    0.04
  -5  -1  -2    0.02    0.03
  -5  -1  -2    0.03    0.04
   5   1   2    0.03    0.03
   5   1   2    0.03    0.04
   5   1   2    0.01    0.03
  -6  -1  -2    3.54    0.20
  -6  -1  -2    3.59    0.19
  -6  -1  -2    3.51    0.19
   6   1   2    3.35    0.19
   6   1   2    3.65    0.17
   6   1   2    3.51    0.18
  -7  -1  -2    8.97    0.35
  -7  -1  -2    8.74    0.34
   7   1   2    8.94    0.31
   7   1   2    8.82    0.35
  -8  -1  -2   -0.14    0.07
   8   1   2    0.02    0.06
   8   1   2   -0.09    0.06
  -9  -1  -2    0.55    0.12
   9   1   2    0.63    0.12
   9  -2  -2    0.90    0.15
   8  -2  -2    0.25    0.09
   7  -2  -2    0.38    0.10
   6  -2  -2    0.50    0.09
   5  -2  -2    4.49    0.23
   5  -2  -2    4.01    0.20
  -5   2   2    4.06    0.22
  -5   2   2    3.93    0.21
  -5   2   2    3.98    0.16
  -5   2   2    4.19    0.18
  -5   2   2    4.04    0.14
   4  -2  -2    4.58    0.20
   4  -2  -2    4.65    0.22
   4  -2  -2    5.14    0.22
  -4   2   2    4.95    0.16
  -4   2   2    4.52    0.21
  -4   2   2    4.97    0.17
  -4   2   2    4.64    0.15
  -4   2   2    4.55    0.22
   3  -2  -2    1.74    0.11
   3  -2  -2    1.77    0.12
   3  -2  -2    1.81    0.11
  -3   2   2    1.69    0.08
  -3   2   2    1.63    0.11
  -3   2   2    1.54    0.08
  -3   2   2    1.91    0.11
  -3   2   2    1.96    0.07
   2  -2  -2    6.12    0.22
   2  -2  -2    6.14    0.20
   2  -2  -2    6.04    0.21
  -2   2   2    6.08    0.16
  -2   2   2    6.33    0.22
  -2   2   2    6.30    0.16
  -2   2   2    5.82    0.21
  -2   2   2    6.15    0.16
   1  -2  -2    0.13    0.03
   1  -2  -2    0.16    0.03
   1  -2  -2    0.17    0.04
   1  -2  -2    0.16    0.02
  -1   2   2    0.15    0.02
  -1   2   2    0.18    0.02
  -1   2   2    0.18    0.04
   0  -2  -2    0.61    0.05
   0  -2  -2    0.68    0.04
   0  -2  -2    0.68    0.04
   0   2   2    0.62    0.04
   0   2   2    0.61    0.04
   0   2   2    0.76    0.05
   0   2   2    0.66    0.04
   0   2   2    0.70    0.04
  -1  -2  -2   17.99    0.40
  -1  -2  -2   18.23    0.47
  -1  -2  -2   18.43    0.45
   1   2   2   18.01    0.45
   1   2   2   17.77    0.47
   1   2   2   17.93    0.41
   1   2   2   17.52    0.44
   1   2   2   18.20    0.44
  -2  -2  -2  360.42    8.14
  -2  -2  -2  343.10    8.95
   2   2   2  339.37    8.14
   2   2   2  349.52    7.58
  -3  -2  -2   29.81    0.73
  -3  -2  -2   30.34    0.78
   3   2   2   29.26    0.72
  -4  -2  -2   32.96    0.83
  -4  -2  -2   33.17    0.85
   4   2   2   34.55    0.85
   4   2   2   33.63    0.83
   4   2   2   33.59    0.82
  -5  -2  -2    0.25    0.06
  -5  -2  -2    0.29    0.06
  -5  -2  -2    0.39    0.06
   5   2   2    0.31    0.06
   5   2   2    0.30    0.06
   5   2   2    0.36    0.05
  -6  -2  -2   31.48    0.86
  -6  -2  -2   32.12    0.84
  -6  -2  -2   32.16    0.89
   6   2   2   32.17    0.82
   6   2   2   31.53    0.84
   6   2   2   30.62    0.85
  -7  -2  -2   -0.01    0.07
   7   2   2    0.21    0.07
   7   2   2    0.11    0.07
  -8  -2  -2    2.27    0.19
   8   2   2    2.40    0.19
   8   2   2    1.92    0.16
  -9  -2  -2    0.05    0.08
   9   2   2    0.35    0.10
   8  -3  -2    0.99    0.15
   7  -3  -2   -0.03    0.05
   6  -3  -2    1.66    0.14
   5  -3  -2    1.00    0.11
   4  -3  -2    2.46    0.16
   4  -3  -2    2.45    0.15
   4  -3  -2    2.00    0.14
  -4   3   2    2.47    0.10
  -4   3   2    2.28    0.09
  -4   3   2    2.18    0.15
  -4   3   2    2.37    0.10
  -4   3   2    2.47    0.16
   3  -3  -2    2.84    0.16
   3  -3  -2    2.66    0.14
   3  -3  -2    2.91    0.15
  -3   3   2    2.51    0.08
  -3   3   2    2.82    0.16
  -3   3   2    2.92    0.15
  -3   3   2    2.86    0.11
   2  -3  -2   18.76    0.40
   2  -3  -2   17.52    0.49
   2  -3  -2   18.34    0.51
   2  -3  -2   18.29    0.40
   2  -3  -2   18.00    0.52
  -2   3   2   17.34    0.52
  -2   3   2   17.58    0.43
   1  -3  -2   25.18    0.56
   1  -3  -2   24.00    0.66
   1  -3  -2   25.23    0.66
  -1   3   2   25.51    0.59
  -1   3   2   26.35    0.57
  -1   3   2   24.03    0.66
   0  -3  -2    0.24    0.03
   0  -3  -2    0.24    0.04
   0  -3  -2    0.26    0.03
   0  -3  -2    0.21    0.03
   0   3   2    0.32    0.04
   0   3   2    0.31    0.04
   0   3   2    0.26    0.03
  -1  -3  -2  148.23    3.45
  -1  -3  -2  147.29    3.44
  -1  -3  -2  148.66    3.08
   1   3   2  147.26    3.09
   1   3   2  144.07    3.43
   1   3   2  143.41    3.22
  -2  -3  -2    4.44    0.16
  -2  -3  -2    4.37    0.13
  -2  -3  -2    4.49    0.17
   2   3   2    4.52    0.16
   2   3   2    4.35    0.13
   3   3   2    2.12    0.11
  -4  -3  -2    1.36    0.07
  -4  -3  -2    1.39    0.11
   4   3   2    1.39    0.10
  -5  -3  -2    2.94    0.12
  -5  -3  -2    3.00    0.17
   5   3   2    2.99    0.16
  -6  -3  -2   30.66    0.79
  -6  -3  -2   30.12    0.84
   6   3   2   29.41    0.79
  -7  -3  -2   14.95    0.51
   7   3   2   15.24    0.48
  -8  -3  -2    5.47    0.29
   8   3   2    5.37    0.26
  -9  -3  -2    0.78    0.14
   9   3   2    0.94    0.12
   8  -4  -2    0.30    0.11
   7  -4  -2    0.29    0.10
   6  -4  -2    0.94    0.13
   5  -4  -2    0.80    0.11
   4  -4  -2    0.01    0.04
  -4   4   2   -0.01    0.04
  -4   4   2    0.00    0.05
   3  -4  -2    8.00    0.29
   3  -4  -2    8.07    0.31
   3  -4  -2    7.69    0.31
  -3   4   2    7.53    0.31
  -3   4   2    7.65    0.23
   2  -4  -2    0.01    0.02
   2  -4  -2    0.01    0.02
   2  -4  -2    0.09    0.04
   2  -4  -2    0.02    0.04
   2  -4  -2    0.07    0.04
  -2   4   2    0.02    0.04
  -2   4   2    0.03    0.03
  -2   4   2   -0.02    0.03
   1  -4  -2    7.10    0.25
   1  -4  -2    7.15    0.19
   1  -4  -2    6.87    0.20
   1  -4  -2    6.83    0.25
  -1   4   2    7.16    0.25
  -1   4   2    7.30    0.22
  -1   4   2    7.20    0.21
   0  -4  -2    0.03    0.02
   0  -4  -2    0.01    0.03
   0  -4  -2    0.03    0.03
   0  -4  -2    0.02    0.02
   0   4   2    0.06    0.03
   0   4   2    0.00    0.02
   0   4   2    0.06    0.03
  -1  -4  -2    3.79    0.15
  -1  -4  -2    3.73    0.13
   1   4   2    3.86    0.13
   1   4   2    3.51    0.14
   1   4   2    3.58    0.13
  -2  -4  -2   10.63    0.32
  -2  -4  -2   10.52    0.28
   2   4   2   10.57    0.27
   2   4   2   10.31    0.31
   2   4   2   10.08    0.27
  -3  -4  -2   16.68    0.41
  -3  -4  -2   16.53    0.48
   3   4   2   16.66    0.40
   3   4   2   17.05    0.47
   3   4   2   17.73    0.40
  -4  -4  -2    0.90    0.10
   4   4   2    0.96    0.09
  -5  -4  -2   11.12    0.30
  -5  -4  -2   12.20    0.41
   5   4   2   12.00    0.38
  -6  -4  -2    1.30    0.14
   6   4   2    1.54    0.13
  -7  -4  -2    5.44    0.28
   7   4   2    5.04    0.25
  -8  -4  -2    0.71    0.13
   8   4   2    0.86    0.12
  -9  -4  -2    0.88    0.15
   9   4   2    0.87    0.13
   7  -5  -2    0.00    0.07
   6  -5  -2    2.33    0.19
   5  -5  -2    0.58    0.11
   4  -5  -2    1.37    0.13
   3  -5  -2    3.73    0.20
   3  -5  -2    3.82    0.21
  -3   5   2    3.80    0.15
   2  -5  -2    0.81    0.09
   2  -5  -2    0.73    0.05
   2  -5  -2    0.76    0.05
   2  -5  -2    0.67    0.09
   2  -5  -2    0.87    0.10
  -2   5   2    0.70    0.10
  -2   5   2    0.74    0.07
  -2   5   2    0.83    0.07
   1  -5  -2    2.34    0.14
   1  -5  -2    2.28    0.08
   1  -5  -2    2.21    0.10
   1  -5  -2    2.44    0.09
  -1   5   2    2.24    0.11
  -1   5   2    2.32    0.14
  -1   5   2    2.27    0.12
   0  -5  -2    1.48    0.09
   0  -5  -2    1.80    0.09
   0  -5  -2    1.70    0.08
   0  -5  -2    1.85    0.11
   0   5   2    1.51    0.09
   0   5   2    1.61    0.10
   0   5   2    1.73    0.11
  -1  -5  -2   14.87    0.39
  -1  -5  -2   15.15    0.43
   1   5   2   14.83    0.39
   1   5   2   15.00    0.41
   1   5   2   15.00    0.42
  -2  -5  -2    0.10    0.03
  -2  -5  -2    0.07    0.04
   2   5   2    0.11    0.04
   2   5   2    0.13    0.05
   2   5   2    0.06    0.03
  -3  -5  -2   28.18    0.66
  -3  -5  -2   27.62    0.73
   3   5   2   27.64    0.64
   3   5   2   27.09    0.72
  -4  -5  -2    4.53    0.21
  -4  -5  -2    3.87    0.15
   4   5   2    4.18    0.12
   4   5   2    3.99    0.12
   4   5   2    4.10    0.19
  -5  -5  -2   22.45    0.66
   5   5   2   22.51    0.64
  -6  -5  -2    6.60    0.30
   6   5   2    6.60    0.28
  -7  -5  -2    0.04    0.08
   7   5   2    0.11    0.08
  -8  -5  -2    0.26    0.10
   8   5   2    0.29    0.09
  -9  -5  -2    0.80    0.15
   9   5   2    1.03    0.14
   7  -6  -2    0.24    0.10
   6  -6  -2    0.05    0.07
   5  -6  -2    1.53    0.16
   4  -6  -2    0.70    0.11
   3  -6  -2    5.36    0.26
  -3   6   2    5.34    0.21
   2  -6  -2   -0.01    0.06
   2  -6  -2   -0.01    0.02
   2  -6  -2    0.03    0.05
  -2   6   2    0.00    0.03
  -2   6   2    0.05    0.05
  -2   6   2    0.00    0.06
   1  -6  -2    0.30    0.04
   1  -6  -2    0.24    0.04
  -1   6   2    0.20    0.07
  -1   6   2    0.20    0.05
  -1   6   2    0.19    0.05
   0  -6  -2    0.45    0.06
   0  -6  -2    0.34    0.05
   0  -6  -2    0.49    0.05
   0   6   2    0.50    0.08
   0   6   2    0.27    0.06
   0   6   2    0.36    0.06
  -1  -6  -2    5.47    0.20
  -1  -6  -2    5.06    0.19
   1   6   2    5.00    0.19
   1   6   2    4.93    0.21
   1   6   2    5.33    0.20
  -2  -6  -2    3.20    0.16
  -2  -6  -2    3.23    0.14
   2   6   2    3.30    0.17
   2   6   2    3.12    0.13
   2   6   2    3.31    0.14
  -3  -6  -2   11.61    0.38
  -3  -6  -2   11.54    0.33
   3   6   2   11.27    0.32
   3   6   2   11.55    0.38
  -4  -6  -2    0.34    0.08
  -4  -6  -2    0.30    0.06
   4   6   2    0.30    0.04
   4   6   2    0.21    0.06
  -5  -6  -2    4.69    0.24
   5   6   2    4.44    0.23
  -6  -6  -2    0.08    0.08
   6   6   2    0.11    0.07
  -7  -6  -2    0.00    0.07
   7   6   2    0.21    0.08
  -8  -6  -2    0.48    0.13
   8   6   2    0.55    0.12
  -9  -6  -2    0.69    0.15
   9   6   2    1.12    0.16
   6  -7  -2    0.11    0.09
   5  -7  -2    0.30    0.10
   4  -7  -2    0.74    0.12
   3  -7  -2    0.55    0.10
   2  -7  -2    0.83    0.07
   2  -7  -2    0.87    0.11
  -2   7   2    0.97    0.10
   1  -7  -2    0.13    0.04
  -1   7   2    0.15    0.05
  -1   7   2    0.05    0.07
  -1   7   2    0.19    0.06
   0  -7  -2    0.73    0.08
   0   7   2    0.73    0.10
   0   7   2    0.56    0.07
   0   7   2    0.67    0.09
  -1  -7  -2   15.35    0.43
  -1  -7  -2   16.16    0.45
   1   7   2   15.81    0.48
   1   7   2   15.92    0.45
   1   7   2   15.84    0.47
  -2  -7  -2    3.09    0.16
  -2  -7  -2    3.50    0.16
   2   7   2    3.17    0.18
   2   7   2    3.31    0.16
  -3  -7  -2    0.22    0.07
  -3  -7  -2    0.26    0.06
   3   7   2    0.15    0.06
   3   7   2    0.07    0.04
  -4  -7  -2    0.22    0.07
   4   7   2    0.12    0.04
   4   7   2    0.17    0.07
  -5  -7  -2    0.48    0.10
   5   7   2    0.36    0.04
   5   7   2    0.44    0.10
  -6  -7  -2   -0.04    0.06
   6   7   2   -0.03    0.05
  -7  -7  -2    0.40    0.11
   7   7   2    0.38    0.11
  -8  -7  -2    0.23    0.11
   8   7   2    0.36    0.10
   5  -8  -2    0.02    0.08
   4  -8  -2   -0.12    0.06
   3  -8  -2   -0.04    0.06
   2  -8  -2    0.98    0.13
   2  -8  -2    1.14    0.08
  -2   8   2    0.99    0.11
   1  -8  -2    0.33    0.06
  -1   8   2    0.51    0.08
  -1   8   2    0.35    0.08
   0  -8  -2    0.05    0.04
   0   8   2    0.03    0.06
   0   8   2    0.06    0.05
   0   8   2    0.03    0.05
  -1  -8  -2    0.08    0.05
   1   8   2    0.08    0.05
   1   8   2    0.08    0.06
  -2  -8  -2    0.33    0.07
  -2  -8  -2    0.20    0.06
   2   8   2    0.23    0.06
   2   8   2    0.21    0.08
  -3  -8  -2    0.06    0.05
  -3  -8  -2    0.15    0.07
   3   8   2    0.02    0.06
   3   8   2    0.04    0.04
  -4  -8  -2    1.84    0.16
  -4  -8  -2    1.82    0.13
   4   8   2    1.93    0.12
   4   8   2    1.77    0.16
  -5  -8  -2    1.70    0.16
   5   8   2    1.60    0.16
   5   8   2    2.08    0.10
  -6  -8  -2    0.29    0.10
   6   8   2    0.31    0.10
  -7  -8  -2   -0.04    0.07
   7   8   2    0.06    0.08
   4  -9  -2    1.10    0.16
   3  -9  -2    0.11    0.09
   2  -9  -2    0.00    0.03
   2  -9  -2    0.18    0.08
   1  -9  -2    0.07    0.05
  -1   9   2    0.10    0.07
   0  -9  -2    0.07    0.05
   0   9   2    0.05    0.05
   0   9   2    0.21    0.08
  -1  -9  -2   -0.01    0.05
   1   9   2    0.02    0.06
   1   9   2   -0.02    0.05
  -2  -9  -2    0.05    0.06
   2   9   2    0.18    0.07
   2   9   2    0.15    0.07
  -3  -9  -2   -0.02    0.05
  -3  -9  -2   -0.01    0.06
   3   9   2    0.00    0.06
   3   9   2    0.07    0.05
  -4  -9  -2    0.22    0.09
  -4  -9  -2    0.03    0.06
   4   9   2    0.27    0.09
   4   9   2    0.14    0.06
  -5  -9  -2    0.06    0.08
   5   9   2    0.01    0.07
   5   9   2    0.05    0.04
  -6  -9  -2   -0.07    0.08
   6   9   2    0.10    0.08
  -7  -9  -2    0.04    0.09
   7   9   2   -0.01    0.08
   2 -10  -2    0.02    0.04
   2 -10  -2   -0.09    0.06
   1 -10  -2    0.15    0.06
  -1  10   2    0.14    0.09
   0 -10  -2    0.20    0.06
   0  10   2    0.20    0.07
   0  10   2    0.04    0.08
  -1 -10  -2    0.17    0.07
   1  10   2    0.00    0.05
   1  10   2   -0.02    0.07
  -2 -10  -2    0.02    0.06
   2  10   2    0.05    0.06
   2  10   2    0.04    0.08
  -3 -10  -2   -0.01    0.06
   3  10   2    0.04    0.07
   3  10   2   -0.02    0.05
  -4 -10  -2    0.15    0.09
  -4 -10  -2    0.04    0.07
   4  10   2   -0.03    0.07
   4  10   2    0.01    0.05
  -5 -10  -2    0.11    0.09
   5  10   2    0.12    0.05
   5  10   2    0.15    0.09
  -1 -11  -2    0.08    0.07
   1  11   2   -0.11    0.06
   1  11   2    0.13    0.07
  -2 -11  -2    0.15    0.07
   2  11   2    0.15    0.09
   2  11   2    0.03    0.07
   4  10  -3    0.00    0.08
   4  10  -3    0.04    0.06
  -4 -10   3    0.05    0.10
  -4 -10   3    0.00    0.07
   3  10  -3    1.96    0.20
   3  10  -3    2.01    0.16
  -3 -10   3    1.75    0.15
   2  10  -3    0.22    0.08
   2  10  -3    0.31    0.11
  -2 -10   3    0.37    0.09
   1  10  -3    0.34    0.11
   1  10  -3    0.25    0.09
  -1 -10   3    0.13    0.07
   0  10  -3    0.24    0.08
   0  10  -3    0.31    0.11
   0 -10   3    0.20    0.06
  -1  10  -3    0.16    0.09
   1 -10   3    0.23    0.06
   6   9  -3    0.14    0.09
   6   9  -3    0.13    0.04
  -6  -9   3    0.14    0.10
   5   9  -3    0.17    0.06
   5   9  -3    0.13    0.10
  -5  -9   3    0.26    0.11
   4   9  -3    3.03    0.18
   4   9  -3    2.98    0.23
  -4  -9   3    3.22    0.23
  -4  -9   3    3.13    0.19
   3   9  -3    0.60    0.12
   3   9  -3    0.60    0.09
  -3  -9   3    0.83    0.11
  -3  -9   3    0.82    0.13
   2   9  -3    0.53    0.12
   2   9  -3    0.75    0.10
  -2  -9   3    0.78    0.10
   1   9  -3    0.26    0.10
   1   9  -3    0.24    0.07
  -1  -9   3    0.12    0.06
   0   9  -3    0.21    0.07
   0   9  -3    0.31    0.10
   0  -9   3    0.28    0.07
  -1   9  -3    0.01    0.08
   1  -9   3   -0.09    0.04
  -2   9  -3    0.32    0.11
   2  -9   3    0.31    0.04
   2  -9   3    0.14    0.08
  -3   9  -3    0.06    0.08
   3  -9   3    0.02    0.08
   7   8  -3    1.13    0.16
  -7  -8   3    1.25    0.18
   6   8  -3    0.05    0.03
   6   8  -3   -0.09    0.07
  -6  -8   3    0.00    0.08
   5   8  -3    0.04    0.04
   5   8  -3    0.17    0.09
  -5  -8   3    0.04    0.08
   4   8  -3    0.65    0.09
   4   8  -3    0.78    0.13
  -4  -8   3    0.70    0.09
  -4  -8   3    0.83    0.12
   3   8  -3    2.39    0.19
   3   8  -3    2.31    0.15
  -3  -8   3    2.15    0.15
  -3  -8   3    2.37    0.18
   2   8  -3    0.68    0.12
   2   8  -3    0.77    0.10
  -2  -8   3    0.53    0.08
  -2  -8   3    0.75    0.11
   1   8  -3    0.29    0.09
   1   8  -3    0.11    0.06
  -1  -8   3    0.17    0.06
  -1  -8   3   -0.06    0.05
   0   8  -3    0.14    0.06
   0   8  -3    0.16    0.08
   0  -8   3    0.13    0.05
  -1   8  -3    0.17    0.08
   1  -8   3   -0.01    0.04
  -2   8  -3    0.46    0.10
   2  -8   3    0.53    0.05
  -3   8  -3    0.25    0.09
   3  -8   3    0.19    0.08
   4  -8   3    0.14    0.08
   7   7  -3    0.28    0.10
  -7  -7   3    0.06    0.09
   6   7  -3    0.08    0.07
  -6  -7   3    0.05    0.07
   5   7  -3    2.26    0.12
   5   7  -3    2.50    0.19
  -5  -7   3    2.43    0.20
   4   7  -3    3.54    0.22
   4   7  -3    3.43    0.16
  -4  -7   3    3.77    0.22
  -4  -7   3    3.43    0.18
   3   7  -3    0.17    0.08
   3   7  -3    0.21    0.06
  -3  -7   3    0.23    0.06
  -3  -7   3    0.14    0.08
   2   7  -3    0.57    0.08
   2   7  -3    0.47    0.10
  -2  -7   3    0.63    0.08
  -2  -7   3    0.40    0.09
   1   7  -3    0.22    0.08
   1   7  -3    0.26    0.06
   1   7  -3    0.31    0.07
  -1  -7   3    0.39    0.08
  -1  -7   3    0.24    0.06
   0   7  -3    6.27    0.27
   0   7  -3    5.47    0.26
   0   7  -3    5.56    0.23
   0  -7   3    5.96    0.21
   0  -7   3    5.53    0.23
   0  -7   3    5.64    0.24
  -1   7  -3    0.19    0.06
  -1   7  -3    0.15    0.08
   1  -7   3    0.18    0.05
  -2   7  -3    8.42    0.33
   2  -7   3    8.40    0.22
  -3   7  -3    0.53    0.10
   3  -7   3    0.55    0.10
  -4   7  -3    0.85    0.11
   4  -7   3    0.82    0.13
   5  -7   3    0.18    0.09
   6  -7   3   -0.01    0.07
   8   6  -3    0.53    0.12
  -8  -6   3    0.52    0.14
   7   6  -3    0.91    0.13
  -7  -6   3    0.73    0.14
   6   6  -3    1.31    0.14
  -6  -6   3    1.34    0.15
   5   6  -3    2.75    0.18
   5   6  -3    3.13    0.12
  -5  -6   3    2.91    0.20
   4   6  -3   16.04    0.43
   4   6  -3   16.70    0.52
  -4  -6   3   16.11    0.52
  -4  -6   3   16.72    0.46
   3   6  -3    2.10    0.12
   3   6  -3    2.04    0.15
   3   6  -3    2.13    0.12
  -3  -6   3    2.16    0.16
  -3  -6   3    2.05    0.12
   2   6  -3   -0.02    0.05
   2   6  -3    0.01    0.04
   2   6  -3   -0.05    0.03
  -2  -6   3    0.03    0.06
  -2  -6   3   -0.02    0.03
   1   6  -3    1.84    0.12
   1   6  -3    1.88    0.14
   1   6  -3    2.00    0.13
  -1  -6   3    2.21    0.14
  -1  -6   3    2.20    0.12
   0   6  -3    0.21    0.07
   0   6  -3    0.19    0.07
   0   6  -3    0.17    0.05
   0  -6   3    0.15    0.04
   0  -6   3    0.20    0.07
   0  -6   3    0.22    0.06
  -1   6  -3    0.75    0.10
  -1   6  -3    0.67    0.09
  -1   6  -3    0.61    0.07
   1  -6   3    0.73    0.06
   1  -6   3    0.65    0.07
   1  -6   3    0.67    0.08
  -2   6  -3    2.73    0.17
   2  -6   3    2.72    0.10
  -3   6  -3    0.34    0.08
   3  -6   3    0.31    0.08
  -4   6  -3    0.68    0.10
   4  -6   3    0.54    0.10
  -5   6  -3    0.04    0.07
   5  -6   3    0.02    0.06
   6  -6   3    0.04    0.07
   8   5  -3   -0.04    0.06
  -8  -5   3    0.09    0.09
   7   5  -3    0.24    0.09
  -7  -5   3    0.18    0.10
   6   5  -3    0.23    0.07
  -6  -5   3    0.24    0.09
   5   5  -3   14.41    0.47
   5   5  -3   14.83    0.34
  -5  -5   3   15.49    0.51
   4   5  -3    8.48    0.24
   4   5  -3    8.43    0.27
   4   5  -3    8.48    0.31
  -4  -5   3    8.33    0.27
  -4  -5   3    8.46    0.33
   3   5  -3    2.17    0.11
   3   5  -3    2.26    0.11
   3   5  -3    2.39    0.15
  -3  -5   3    2.24    0.14
  -3  -5   3    2.11    0.12
   2   5  -3    2.13    0.11
   2   5  -3    1.98    0.13
   2   5  -3    1.96    0.11
  -2  -5   3    2.25    0.14
  -2  -5   3    2.33    0.12
   1   5  -3   18.79    0.48
   1   5  -3   18.03    0.52
  -1  -5   3   18.83    0.51
  -1  -5   3   18.30    0.47
   0   5  -3    0.13    0.06
   0   5  -3    0.15    0.05
   0   5  -3    0.08    0.04
   0  -5   3    0.10    0.05
   0  -5   3    0.12    0.04
  -1   5  -3    3.77    0.19
  -1   5  -3    3.79    0.19
  -1   5  -3    4.09    0.16
   1  -5   3    4.02    0.14
   1  -5   3    4.00    0.16
   1  -5   3    3.86    0.16
  -2   5  -3    8.16    0.28
  -2   5  -3    7.64    0.31
   2  -5   3    7.57    0.25
   2  -5   3    7.62    0.19
   2  -5   3    7.90    0.19
   2  -5   3    7.87    0.24
   2  -5   3    7.72    0.30
  -3   5  -3    0.22    0.07
   3  -5   3    0.11    0.06
   3  -5   3    0.10    0.06
  -4   5  -3    1.87    0.15
   4  -5   3    2.32    0.16
  -5   5  -3    0.00    0.06
   5  -5   3   -0.01    0.05
   6  -5   3    0.66    0.11
   7  -5   3    0.54    0.12
  -9  -4   3    0.08    0.09
   8   4  -3    1.64    0.15
  -8  -4   3    1.57    0.18
   7   4  -3    0.06    0.06
  -7  -4   3    0.13    0.08
   6   4  -3    4.59    0.22
  -6  -4   3    4.31    0.24
   5   4  -3   15.68    0.45
   5   4  -3   15.30    0.46
  -5  -4   3   14.99    0.49
  -5  -4   3   14.94    0.43
   4   4  -3    1.88    0.11
   4   4  -3    1.75    0.08
   4   4  -3    1.81    0.08
   4   4  -3    1.58    0.12
  -4  -4   3    1.74    0.13
  -4  -4   3    1.94    0.10
  -4  -4   3    1.87    0.10
   3   4  -3   15.55    0.44
   3   4  -3   15.25    0.38
   3   4  -3   14.47    0.41
  -3  -4   3   14.80    0.39
  -3  -4   3   14.55    0.45
   2   4  -3   10.67    0.30
   2   4  -3   10.94    0.32
   2   4  -3   10.85    0.34
  -2  -4   3   11.06    0.34
  -2  -4   3   10.90    0.30
   1   4  -3   42.60    1.03
   1   4  -3   43.00    0.97
  -1  -4   3   43.16    0.97
  -1  -4   3   43.84    1.05
   0   4  -3    0.38    0.06
   0   4  -3    0.38    0.05
   0  -4   3    0.34    0.04
   0  -4   3    0.15    0.04
  -1   4  -3  184.71    4.17
  -1   4  -3  192.07    3.98
  -1   4  -3  189.22    4.45
   1  -4   3  190.11    4.25
   1  -4   3  187.68    3.96
   1  -4   3  188.21    4.44
  -2   4  -3   48.99    1.19
  -2   4  -3   49.55    1.11
  -2   4  -3   50.25    1.30
   2  -4   3   51.43    1.17
   2  -4   3   49.80    1.27
   2  -4   3   51.39    1.23
  -3   4  -3   15.19    0.51
  -3   4  -3   15.51    0.43
  -3   4  -3   15.22    0.44
   3  -4   3   16.00    0.48
   3  -4   3   15.81    0.43
   3  -4   3   15.78    0.40
   3  -4   3   15.49    0.47
  -4   4  -3    0.15    0.06
   4  -4   3    0.15    0.05
   4  -4   3    0.08    0.05
   4  -4   3    0.14    0.06
  -5   4  -3    0.08    0.06
   5  -4   3    0.08    0.06
  -6   4  -3    3.80    0.19
   6  -4   3    3.52    0.22
   7  -4   3    2.65    0.20
   8  -4   3    0.14    0.09
  -9  -3   3    0.01    0.08
  -8  -3   3    0.29    0.10
   7   3  -3    0.98    0.11
  -7  -3   3    0.89    0.12
   6   3  -3    3.13    0.17
   6   3  -3    3.15    0.17
  -6  -3   3    2.89    0.19
  -6  -3   3    3.31    0.17
   5   3  -3   13.11    0.40
   5   3  -3   12.75    0.39
  -5  -3   3   13.40    0.39
  -5  -3   3   12.70    0.43
   4   3  -3    0.60    0.07
   4   3  -3    0.64    0.07
   4   3  -3    0.68    0.03
  -4  -3   3    0.66    0.06
  -4  -3   3    0.65    0.06
  -4  -3   3    0.70    0.09
   3   3  -3    7.54    0.25
   3   3  -3    7.31    0.21
   3   3  -3    8.16    0.21
   3   3  -3    7.47    0.24
  -3  -3   3    7.65    0.22
  -3  -3   3    7.56    0.27
  -3  -3   3    7.52    0.24
   2   3  -3    0.31    0.05
   2   3  -3    0.19    0.04
   2   3  -3    0.23    0.03
  -2  -3   3    0.22    0.05
  -2  -3   3    0.27    0.04
   1   3  -3   28.40    0.65
   1   3  -3   28.21    0.69
  -1  -3   3   28.53    0.70
  -1  -3   3   27.49    0.64
   0   3  -3    2.16    0.11
   0   3  -3    2.03    0.09
   0  -3   3    2.02    0.08
   0  -3   3    2.15    0.10
  -1   3  -3    2.09    0.11
  -1   3  -3    1.99    0.09
   1  -3   3    1.87    0.10
   1  -3   3    1.95    0.07
   1  -3   3    2.13    0.08
   1  -3   3    1.98    0.10
  -2   3  -3    0.07    0.04
  -2   3  -3    0.08    0.04
  -2   3  -3    0.07    0.03
   2  -3   3    0.03    0.03
   2  -3   3    0.01    0.03
   2  -3   3    0.06    0.03
   2  -3   3    0.04    0.03
  -3   3  -3    0.77    0.07
  -3   3  -3    0.75    0.09
  -3   3  -3    0.77    0.08
   3  -3   3    0.63    0.06
   3  -3   3    0.79    0.07
   3  -3   3    0.76    0.08
   3  -3   3    0.81    0.08
  -4   3  -3    0.03    0.05
  -4   3  -3    0.01    0.05
  -4   3  -3    0.12    0.05
   4  -3   3    0.09    0.05
   4  -3   3    0.07    0.04
   4  -3   3    0.10    0.04
   4  -3   3    0.07    0.04
  -5   3  -3    4.43    0.22
  -5   3  -3    4.29    0.20
   5  -3   3    4.42    0.19
   5  -3   3    4.36    0.22
   5  -3   3    4.28    0.21
  -6   3  -3    0.13    0.07
   6  -3   3    0.04    0.05
   7  -3   3    0.05    0.07
   8  -3   3    0.11    0.08
   9   2  -3    0.46    0.12
  -9  -2   3    0.39    0.11
   8   2  -3    0.05    0.06
  -8  -2   3    0.07    0.07
   7   2  -3    0.75    0.09
   7   2  -3    0.69    0.11
  -7  -2   3    0.61    0.11
   6   2  -3    1.16    0.12
   6   2  -3    1.29    0.10
  -6  -2   3    1.09    0.11
  -6  -2   3    1.21    0.11
   5   2  -3   17.61    0.47
   5   2  -3   16.23    0.51
  -5  -2   3   17.09    0.51
  -5  -2   3   17.88    0.51
  -5  -2   3   16.91    0.54
   4   2  -3   -0.01    0.02
   4   2  -3    0.02    0.03
   4   2  -3    0.00    0.03
  -4  -2   3    0.00    0.03
  -4  -2   3    0.07    0.04
   3   2  -3   26.46    0.57
   3   2  -3   25.90    0.57
   3   2  -3   24.96    0.63
  -3  -2   3   26.42    0.59
  -3  -2   3   25.52    0.66
  -3  -2   3   24.87    0.66
   2   2  -3   47.75    1.03
   2   2  -3   47.52    1.10
  -2  -2   3   48.37    1.04
  -2  -2   3   46.90    1.13
  -2  -2   3   47.79    1.16
   1   2  -3   30.59    0.67
   1   2  -3   29.87    0.75
   1   2  -3   30.08    0.71
  -1  -2   3   30.31    0.73
  -1  -2   3   29.97    0.67
   0   2  -3  214.76    4.53
   0   2  -3  215.85    4.70
   0  -2   3  211.97    5.08
   0  -2   3  217.07    4.86
   0  -2   3  214.92    4.50
  -1   2  -3    1.56    0.08
  -1   2  -3    1.42    0.09
   1  -2   3    1.60    0.06
   1  -2   3    1.67    0.06
  -2   2  -3    1.06    0.08
  -2   2  -3    1.03    0.08
  -2   2  -3    1.06    0.07
   2  -2   3    0.95    0.07
   2  -2   3    1.02    0.07
   2  -2   3    1.03    0.07
   2  -2   3    1.08    0.07
  -3   2  -3   27.10    0.77
  -3   2  -3   28.71    0.69
  -3   2  -3   29.90    0.73
  -3   2  -3   27.16    0.74
   3  -2   3   28.77    0.75
   3  -2   3   29.40    0.72
   3  -2   3   28.90    0.69
   3  -2   3   28.17    0.73
  -4   2  -3    0.02    0.03
  -4   2  -3   -0.02    0.04
  -4   2  -3    0.05    0.04
  -4   2  -3    0.04    0.04
   4  -2   3   -0.01    0.03
   4  -2   3    0.02    0.03
   4  -2   3    0.03    0.04
   4  -2   3    0.08    0.04
  -5   2  -3    3.18    0.19
  -5   2  -3    2.88    0.15
  -5   2  -3    2.87    0.16
   5  -2   3    3.09    0.17
   5  -2   3    2.80    0.16
   5  -2   3    2.76    0.15
  -6   2  -3    1.05    0.11
   6  -2   3    0.77    0.10
  -7   2  -3    1.27    0.12
   7  -2   3    1.06    0.12
   8  -2   3    0.45    0.10
   9  -2   3    2.96    0.23
   9   1  -3    0.41    0.11
  -9  -1   3    0.42    0.11
   8   1  -3   -0.04    0.05
  -8  -1   3   -0.04    0.06
   7   1  -3    0.54    0.10
  -7  -1   3    0.36    0.08
   6   1  -3    9.20    0.29
   6   1  -3    8.86    0.35
   6   1  -3    9.51    0.35
  -6  -1   3    9.68    0.36
  -6  -1   3    9.23    0.33
   5   1  -3    3.39    0.17
   5   1  -3    2.91    0.17
   5   1  -3    3.29    0.14
  -5  -1   3    3.20    0.17
  -5  -1   3    3.00    0.16
  -5  -1   3    3.05    0.18
   4   1  -3   47.68    1.18
   4   1  -3   47.59    1.10
   4   1  -3   47.97    1.20
  -4  -1   3   48.14    1.16
  -4  -1   3   43.52    1.21
  -4  -1   3   49.75    1.20
   3   1  -3  105.42    2.56
   3   1  -3  104.41    2.48
   3   1  -3  110.87    2.38
  -3  -1   3  110.69    2.56
  -3  -1   3  105.86    2.47
   2   1  -3   85.85    1.72
   2   1  -3   80.32    1.87
   2   1  -3   80.15    1.71
   2   1  -3   80.26    1.80
   2   1  -3   80.34    1.93
  -2  -1   3   80.98    1.93
  -2  -1   3   78.42    1.86
  -2  -1   3   81.87    1.72
   1   1  -3    2.24    0.08
   1   1  -3    2.13    0.09
   1   1  -3    2.26    0.09
  -1  -1   3    2.18    0.10
  -1  -1   3    2.29    0.08
  -1  -1   3    2.05    0.09
   0   1  -3  185.37    4.09
   0  -1   3  186.69    3.95
   0  -1   3  187.26    4.18
   0  -1   3  184.97    4.40
  -1   1  -3  158.77    3.67
  -1   1  -3  155.04    3.42
   1  -1   3  155.33    3.68
   1  -1   3  155.88    3.52
   1  -1   3  157.11    3.73
  -2   1  -3   56.96    1.35
  -2   1  -3   56.84    1.27
  -2   1  -3   59.35    1.36
   2  -1   3   58.02    1.30
   2  -1   3   57.76    1.27
   2  -1   3   47.48    1.35
   2  -1   3   57.42    1.35
  -3   1  -3   22.81    0.56
  -3   1  -3   21.91    0.59
  -3   1  -3   21.74    0.61
  -3   1  -3   23.48    0.59
   3  -1   3   22.39    0.59
   3  -1   3   23.24    0.58
   3  -1   3   22.48    0.55
  -4   1  -3    0.07    0.04
  -4   1  -3    0.03    0.03
  -4   1  -3    0.03    0.04
  -4   1  -3    0.06    0.04
   4  -1   3    0.02    0.03
   4  -1   3    0.08    0.03
   4  -1   3    0.07    0.03
   4  -1   3    0.03    0.03
   4  -1   3    0.08    0.03
  -5   1  -3    3.26    0.18
  -5   1  -3    2.96    0.16
  -5   1  -3    3.02    0.15
   5  -1   3    2.82    0.16
   5  -1   3    2.44    0.14
   5  -1   3    3.14    0.16
   5  -1   3    3.06    0.14
  -6   1  -3    2.08    0.14
  -6   1  -3    2.00    0.15
   6  -1   3    2.15    0.13
   6  -1   3    2.54    0.16
  -7   1  -3    0.16    0.07
  -7   1  -3    0.10    0.06
   7  -1   3    0.11    0.05
   7  -1   3    0.17    0.07
   8  -1   3    0.24    0.09
   9  -1   3    0.97    0.14
   9   0  -3    0.08    0.09
   8   0  -3    4.39    0.26
  -8   0   3    4.64    0.24
   7   0  -3    0.07    0.06
  -7   0   3   -0.04    0.05
   6   0  -3    2.18    0.16
   6   0  -3    2.37    0.16
  -6   0   3    2.12    0.14
  -6   0   3    2.28    0.17
   5   0  -3    0.23    0.04
   5   0  -3    0.17    0.05
   5   0  -3    0.21    0.06
  -5   0   3    0.16    0.05
  -5   0   3    0.30    0.07
  -5   0   3    0.10    0.05
   4   0  -3    9.96    0.33
   4   0  -3    9.67    0.32
   4   0  -3    9.64    0.26
  -4   0   3    9.42    0.33
  -4   0   3    9.69    0.33
  -4   0   3    9.74    0.30
   3   0  -3    0.86    0.05
   3   0  -3    0.82    0.07
   3   0  -3    0.84    0.07
  -3   0   3    0.92    0.07
  -3   0   3    1.01    0.07
  -3   0   3    0.80    0.07
   2   0  -3    0.40    0.02
   2   0  -3    0.36    0.03
   2   0  -3    0.36    0.02
   2   0  -3    0.31    0.04
   2   0  -3    0.22    0.04
  -2   0   3    0.41    0.05
  -2   0   3    0.27    0.04
  -2   0   3    0.37    0.04
   1   0  -3   33.35    0.82
   1   0  -3   33.19    0.74
   1   0  -3   33.46    0.78
  -1   0   3   33.45    0.72
  -1   0   3   32.12    0.81
  -1   0   3   33.32    0.78
  -1   0   3   32.76    0.81
   0   0  -3    0.12    0.02
   0   0  -3    0.16    0.01
   0   0  -3    0.13    0.02
   0   0  -3    0.13    0.01
   0   0   3    0.15    0.02
   0   0   3    0.17    0.02
   0   0   3    0.16    0.02
   0   0   3    0.16    0.02
  -1   0  -3    2.38    0.07
  -1   0  -3    2.43    0.09
  -1   0  -3    2.38    0.09
   1   0   3    2.44    0.09
   1   0   3    2.39    0.07
   1   0   3    2.29    0.07
   1   0   3    2.32    0.09
   1   0   3    2.24    0.08
  -2   0  -3   49.07    1.17
  -2   0  -3   48.30    1.15
   2   0   3   49.11    1.11
   2   0   3   47.90    1.15
   2   0   3   47.76    1.09
   2   0   3   46.66    1.12
   2   0   3   46.90    1.17
  -3   0  -3   50.28    1.23
  -3   0  -3   51.29    1.24
  -3   0  -3   51.07    1.25
   3   0   3   50.40    1.19
   3   0   3   49.31    1.25
   3   0   3   51.31    1.19
   3   0   3   50.55    1.16
   3   0   3   49.66    1.23
  -4   0  -3    0.65    0.07
  -4   0  -3    0.76    0.07
   4   0   3    0.71    0.07
   4   0   3    0.69    0.08
   4   0   3    0.77    0.06
   4   0   3    0.65    0.06
  -5   0  -3    3.93    0.19
  -5   0  -3    4.18    0.19
   5   0   3    4.20    0.17
   5   0   3    3.94    0.18
   5   0   3    4.28    0.20
  -6   0  -3    1.79    0.14
  -6   0  -3    1.70    0.12
  -6   0  -3    1.85    0.14
   6   0   3    1.76    0.12
   6   0   3    1.68    0.13
  -7   0  -3    6.81    0.29
   7   0   3    7.22    0.30
   7   0   3    7.29    0.27
  -8   0  -3    6.39    0.29
  -8   0  -3    6.54    0.27
   8   0   3    6.10    0.30
   9   0   3    0.11    0.08
   9  -1  -3    0.07    0.09
   8  -1  -3    0.74    0.13
   7  -1  -3    1.15    0.14
  -7   1   3    0.94    0.10
   6  -1  -3    1.25    0.13
  -6   1   3    0.96    0.09
   5  -1  -3    0.09    0.05
   5  -1  -3    0.05    0.05
   5  -1  -3    0.12    0.03
   5  -1  -3    0.14    0.06
  -5   1   3    0.09    0.04
  -5   1   3    0.28    0.07
  -5   1   3    0.06    0.05
   4  -1  -3    6.91    0.27
   4  -1  -3    6.24    0.25
   4  -1  -3    7.18    0.27
   4  -1  -3    7.06    0.18
  -4   1   3    6.65    0.22
  -4   1   3    6.66    0.26
  -4   1   3    6.98    0.27
   3  -1  -3    0.51    0.07
   3  -1  -3    0.64    0.03
   3  -1  -3    0.59    0.07
   3  -1  -3    0.60    0.06
  -3   1   3    0.53    0.07
  -3   1   3    0.61    0.05
   2  -1  -3    1.28    0.08
   2  -1  -3    1.23    0.08
   2  -1  -3    1.25    0.04
   2  -1  -3    1.25    0.07
  -2   1   3    1.23    0.06
  -2   1   3    1.25    0.08
  -2   1   3    1.38    0.09
   1  -1  -3    5.47    0.17
   1  -1  -3    5.28    0.16
   1  -1  -3    5.41    0.14
   1  -1  -3    5.17    0.18
  -1   1   3    5.76    0.15
  -1   1   3    5.52    0.15
  -1   1   3    5.50    0.16
  -1   1   3    5.71    0.17
  -1   1   3    5.30    0.18
   0  -1  -3    6.83    0.19
   0  -1  -3    6.96    0.20
   0  -1  -3    6.83    0.19
   0  -1  -3    7.09    0.18
   0  -1  -3    7.12    0.17
   0   1   3    6.72    0.17
   0   1   3    6.87    0.19
   0   1   3    6.87    0.17
   0   1   3    6.93    0.20
   0   1   3    6.86    0.18
  -1  -1  -3    0.29    0.02
  -1  -1  -3    0.21    0.03
   1   1   3    0.29    0.02
   1   1   3    0.31    0.04
   1   1   3    0.25    0.03
   1   1   3    0.30    0.02
  -2  -1  -3  256.44    5.99
   2   1   3  262.04    5.75
   2   1   3  251.76    5.99
   2   1   3  256.49    5.57
   2   1   3  252.09    5.73
  -3  -1  -3    0.74    0.06
  -3  -1  -3    0.80    0.07
  -3  -1  -3    0.77    0.06
   3   1   3    0.77    0.06
   3   1   3    0.81    0.07
   3   1   3    0.68    0.06
   3   1   3    0.74    0.07
  -4  -1  -3   24.35    0.64
  -4  -1  -3   23.40    0.65
   4   1   3   24.46    0.62
   4   1   3   23.82    0.61
   4   1   3   24.50    0.67
  -5  -1  -3    5.16    0.21
  -5  -1  -3    4.86    0.21
   5   1   3    4.67    0.20
   5   1   3    5.07    0.19
  -6  -1  -3   10.20    0.36
  -6  -1  -3    9.82    0.35
  -6  -1  -3   10.38    0.37
   6   1   3   10.10    0.35
   6   1   3    9.80    0.33
  -7  -1  -3    6.71    0.29
  -7  -1  -3    6.39    0.28
   7   1   3    6.69    0.26
   7   1   3    6.11    0.28
  -8  -1  -3   15.55    0.53
   8   1   3   15.87    0.54
   8   1   3   15.90    0.49
  -9  -1  -3   -0.07    0.06
   9   1   3   -0.03    0.07
   9  -2  -3    0.20    0.10
   8  -2  -3    0.62    0.13
   7  -2  -3    0.31    0.09
   6  -2  -3    3.18    0.19
   5  -2  -3    0.04    0.04
   5  -2  -3   -0.05    0.05
  -5   2   3   -0.01    0.03
  -5   2   3    0.03    0.04
  -5   2   3    0.04    0.05
   4  -2  -3    3.85    0.19
   4  -2  -3    3.54    0.19
  -4   2   3    3.54    0.19
  -4   2   3    3.70    0.12
  -4   2   3    3.92    0.15
  -4   2   3    4.03    0.19
  -4   2   3    3.70    0.14
   3  -2  -3    3.28    0.16
   3  -2  -3    3.30    0.15
   3  -2  -3    3.37    0.17
  -3   2   3    3.08    0.15
  -3   2   3    3.45    0.12
  -3   2   3    3.03    0.16
  -3   2   3    3.56    0.10
   2  -2  -3   18.23    0.51
   2  -2  -3   18.24    0.40
   2  -2  -3   17.52    0.48
   2  -2  -3   17.92    0.39
  -2   2   3   16.70    0.49
  -2   2   3   18.18    0.43
  -2   2   3   18.34    0.51
  -2   2   3   18.04    0.45
  -2   2   3   18.73    0.41
   1  -2  -3    0.10    0.02
   1  -2  -3    0.08    0.03
   1  -2  -3    0.15    0.03
   1  -2  -3    0.09    0.03
   1  -2  -3    0.12    0.02
  -1   2   3    0.10    0.02
  -1   2   3    0.14    0.02
  -1   2   3    0.14    0.03
  -1   2   3    0.17    0.02
  -1   2   3    0.14    0.04
  -1   2   3    0.13    0.02
   0  -2  -3    0.72    0.05
   0  -2  -3    0.77    0.05
   0  -2  -3    0.84    0.05
   0   2   3    0.73    0.04
   0   2   3    0.86    0.05
   0   2   3    0.96    0.05
   0   2   3    0.67    0.05
   0   2   3    0.87    0.06
  -1  -2  -3    3.75    0.14
  -1  -2  -3    3.78    0.11
  -1  -2  -3    3.73    0.11
   1   2   3    3.58    0.13
   1   2   3    3.50    0.13
   1   2   3    3.67    0.12
   1   2   3    3.90    0.11
   1   2   3    3.92    0.11
  -2  -2  -3   11.38    0.32
  -2  -2  -3   10.85    0.28
   2   2   3   10.73    0.31
   2   2   3   10.78    0.30
   2   2   3   10.80    0.32
  -3  -2  -3    0.33    0.06
  -3  -2  -3    0.25    0.03
   3   2   3    0.35    0.06
   3   2   3    0.25    0.04
  -4  -2  -3   44.08    1.07
   4   2   3   44.01    1.14
   4   2   3   43.36    1.04
  -5  -2  -3    0.50    0.06
  -5  -2  -3    0.46    0.07
   5   2   3    0.55    0.07
   5   2   3    0.52    0.07
  -6  -2  -3    1.20    0.11
  -6  -2  -3    1.59    0.13
  -6  -2  -3    1.20    0.12
   6   2   3    1.70    0.13
   6   2   3    1.60    0.12
  -7  -2  -3    5.64    0.27
   7   2   3    5.41    0.24
   7   2   3    5.25    0.25
  -8  -2  -3    1.20    0.14
   8   2   3    1.26    0.14
   8   2   3    0.99    0.13
  -9  -2  -3    1.15    0.15
   9   2   3    1.03    0.14
   8  -3  -3   -0.01    0.07
   7  -3  -3    1.25    0.15
   5  -3  -3    2.09    0.15
   4  -3  -3    3.90    0.21
   4  -3  -3    4.54    0.22
   4  -3  -3    4.19    0.20
  -4   3   3    4.31    0.14
  -4   3   3    4.34    0.21
  -4   3   3    4.19    0.14
  -4   3   3    4.35    0.14
  -4   3   3    4.35    0.22
   3  -3  -3    3.26    0.16
   3  -3  -3    3.37    0.18
   3  -3  -3    3.42    0.17
  -3   3   3    3.34    0.11
  -3   3   3    3.39    0.10
  -3   3   3    3.26    0.10
  -3   3   3    3.31    0.18
  -3   3   3    3.26    0.17
  -3   3   3    3.45    0.10
   2  -3  -3    0.83    0.07
   2  -3  -3    0.81    0.04
   2  -3  -3    0.68    0.07
   2  -3  -3    0.82    0.08
   2  -3  -3    0.76    0.04
  -2   3   3    0.74    0.07
  -2   3   3    0.73    0.05
  -2   3   3    0.77    0.08
  -2   3   3    0.85    0.05
   1  -3  -3    5.28    0.15
   1  -3  -3    5.05    0.19
   1  -3  -3    5.33    0.14
   1  -3  -3    5.41    0.19
   1  -3  -3    5.45    0.20
  -1   3   3    5.32    0.14
  -1   3   3    5.24    0.19
  -1   3   3    5.35    0.16
  -1   3   3    5.32    0.14
  -1   3   3    5.32    0.16
   0  -3  -3   21.52    0.56
   0  -3  -3   21.91    0.54
   0  -3  -3   21.51    0.50
   0   3   3   21.81    0.50
   0   3   3   21.20    0.56
   0   3   3   21.50    0.52
   0   3   3   21.58    0.52
   0   3   3   21.84    0.54
  -1  -3  -3   22.19    0.51
  -1  -3  -3   22.80    0.58
  -1  -3  -3   22.73    0.56
   1   3   3   22.70    0.56
   1   3   3   21.80    0.58
   1   3   3   22.49    0.51
   1   3   3   21.96    0.54
  -2  -3  -3   51.54    1.11
  -2  -3  -3   51.60    1.27
   2   3   3   50.58    1.10
   2   3   3   50.14    1.18
   2   3   3   50.61    1.27
   2   3   3   52.61    1.10
   3   3   3   16.72    0.45
  -4  -3  -3   49.51    1.17
   4   3   3   48.10    1.17
  -5  -3  -3    1.43    0.12
  -5  -3  -3    1.44    0.08
   5   3   3    1.54    0.11
  -6  -3  -3   14.97    0.48
  -6  -3  -3   14.92    0.43
   6   3   3   14.39    0.45
  -7  -3  -3    7.21    0.32
   7   3   3    6.55    0.28
  -8  -3  -3    4.30    0.26
   8   3   3    4.81    0.24
  -9  -3  -3    2.68    0.21
   9   3   3    3.24    0.21
   8  -4  -3    1.03    0.16
   7  -4  -3    1.68    0.17
   6  -4  -3    1.83    0.17
   5  -4  -3    8.32    0.34
   4  -4  -3    2.61    0.17
   3  -4  -3    0.76    0.09
   3  -4  -3    0.69    0.09
   3  -4  -3    0.83    0.10
  -3   4   3    0.71    0.10
  -3   4   3    0.71    0.06
   2  -4  -3   20.34    0.57
   2  -4  -3   20.46    0.60
   2  -4  -3   20.54    0.61
   2  -4  -3   21.23    0.48
   2  -4  -3   21.04    0.48
  -2   4   3   21.53    0.51
  -2   4   3   21.38    0.51
  -2   4   3   21.16    0.61
   1  -4  -3    7.52    0.20
   1  -4  -3    7.60    0.27
   1  -4  -3    7.93    0.19
   1  -4  -3    7.20    0.26
   1  -4  -3    7.18    0.21
  -1   4   3    7.38    0.22
  -1   4   3    7.28    0.22
  -1   4   3    7.46    0.26
   0  -4  -3    0.02    0.02
   0  -4  -3    0.04    0.02
   0  -4  -3    0.01    0.02
   0  -4  -3   -0.05    0.02
   0   4   3    0.02    0.03
   0   4   3    0.06    0.03
   0   4   3    0.03    0.02
  -1  -4  -3    0.05    0.03
  -1  -4  -3    0.04    0.02
  -1  -4  -3    0.08    0.03
  -1  -4  -3    0.07    0.03
   1   4   3    0.02    0.02
   1   4   3    0.10    0.03
   1   4   3    0.02    0.02
  -2  -4  -3   37.60    0.90
  -2  -4  -3   37.44    0.83
  -2  -4  -3   37.50    0.95
   2   4   3   35.54    0.89
   2   4   3   36.45    0.89
   2   4   3   36.31    0.82
  -3  -4  -3    4.09    0.14
  -3  -4  -3    3.78    0.17
   3   4   3    3.65    0.17
   3   4   3    3.94    0.12
   3   4   3    4.10    0.12
  -4  -4  -3   41.50    1.04
   4   4   3   39.93    1.00
  -5  -4  -3    0.01    0.02
  -5  -4  -3   -0.03    0.04
   5   4   3    0.00    0.04
  -6  -4  -3    2.82    0.18
   6   4   3    3.12    0.18
  -7  -4  -3    4.88    0.26
   7   4   3    4.65    0.24
  -8  -4  -3    2.67    0.20
   8   4   3    2.83    0.19
  -9  -4  -3    3.26    0.24
   9   4   3    3.01    0.21
   7  -5  -3    3.38    0.24
   6  -5  -3    1.01    0.14
   5  -5  -3    3.72    0.23
   4  -5  -3    0.89    0.11
   3  -5  -3    0.71    0.10
   3  -5  -3    0.78    0.10
  -3   5   3    0.88    0.07
   2  -5  -3    5.09    0.24
   2  -5  -3    5.20    0.16
   2  -5  -3    5.19    0.23
   2  -5  -3    5.51    0.23
  -2   5   3    5.11    0.24
  -2   5   3    5.13    0.19
  -2   5   3    5.21    0.18
   1  -5  -3    9.36    0.25
   1  -5  -3    9.24    0.32
   1  -5  -3    9.65    0.23
   1  -5  -3    9.16    0.33
   1  -5  -3    9.55    0.26
  -1   5   3    9.45    0.28
  -1   5   3    9.23    0.28
  -1   5   3    9.74    0.33
   0  -5  -3    1.84    0.09
   0  -5  -3    1.87    0.11
   0  -5  -3    1.92    0.09
   0  -5  -3    1.86    0.10
   0   5   3    1.66    0.10
   0   5   3    1.72    0.11
   0   5   3    1.87    0.11
  -1  -5  -3    4.07    0.15
  -1  -5  -3    4.15    0.15
  -1  -5  -3    3.60    0.15
  -1  -5  -3    4.20    0.17
   1   5   3    4.18    0.16
   1   5   3    4.16    0.17
   1   5   3    4.19    0.16
  -2  -5  -3   35.74    0.83
  -2  -5  -3   37.71    0.91
   2   5   3   35.89    0.83
   2   5   3   35.22    0.90
   2   5   3   37.29    0.88
  -3  -5  -3   31.85    0.72
  -3  -5  -3   30.72    0.81
   3   5   3   30.50    0.71
   3   5   3   30.59    0.79
  -4  -5  -3    0.16    0.06
  -4  -5  -3    0.22    0.04
   4   5   3    0.25    0.02
   4   5   3    0.16    0.02
   4   5   3    0.22    0.06
  -5  -5  -3    0.00    0.06
   5   5   3    0.14    0.06
  -6  -5  -3   -0.04    0.06
   6   5   3    0.19    0.07
  -7  -5  -3    3.21    0.22
   7   5   3    3.49    0.22
  -8  -5  -3    0.11    0.08
   8   5   3    0.24    0.08
  -9  -5  -3    1.43    0.18
   9   5   3    1.79    0.18
   7  -6  -3    0.27    0.11
   6  -6  -3    0.13    0.08
   5  -6  -3   -0.06    0.05
   4  -6  -3    0.27    0.08
   3  -6  -3    0.74    0.11
  -3   6   3    0.72    0.08
   2  -6  -3    0.10    0.03
   2  -6  -3    0.06    0.05
   2  -6  -3    0.11    0.06
  -2   6   3   -0.01    0.04
  -2   6   3   -0.03    0.06
  -2   6   3    0.08    0.04
   1  -6  -3    0.03    0.03
   1  -6  -3    0.01    0.05
  -1   6   3    0.01    0.05
  -1   6   3    0.00    0.03
  -1   6   3   -0.03    0.04
   0  -6  -3    0.10    0.04
   0  -6  -3    0.10    0.05
   0  -6  -3    0.05    0.03
   0  -6  -3    0.10    0.04
   0   6   3    0.09    0.04
   0   6   3    0.05    0.04
   0   6   3    0.11    0.05
  -1  -6  -3    1.23    0.09
  -1  -6  -3    1.44    0.09
   1   6   3    1.39    0.10
   1   6   3    1.24    0.10
   1   6   3    1.35    0.09
  -2  -6  -3    3.76    0.17
  -2  -6  -3    3.53    0.15
   2   6   3    3.52    0.15
   2   6   3    3.59    0.14
   2   6   3    3.66    0.18
  -3  -6  -3    7.19    0.24
  -3  -6  -3    7.43    0.28
   3   6   3    7.54    0.23
   3   6   3    7.64    0.28
  -4  -6  -3    0.08    0.05
   4   6   3    0.08    0.03
   4   6   3    0.06    0.04
  -5  -6  -3    2.34    0.17
   5   6   3    2.69    0.18
  -6  -6  -3    0.56    0.11
   6   6   3    0.53    0.10
  -7  -6  -3    0.72    0.13
   7   6   3    0.67    0.12
  -8  -6  -3    0.46    0.12
   8   6   3    0.61    0.12
  -9  -6  -3    2.91    0.25
   9   6   3    3.23    0.23
   6  -7  -3    0.05    0.08
   5  -7  -3    3.70    0.25
   4  -7  -3    0.12    0.08
   3  -7  -3    7.96    0.34
   2  -7  -3    0.04    0.05
   2  -7  -3    0.05    0.03
  -2   7   3   -0.04    0.04
   1  -7  -3   -0.07    0.03
  -1   7   3    0.02    0.05
  -1   7   3   -0.02    0.04
  -1   7   3    0.03    0.07
   0  -7  -3    0.37    0.06
   0   7   3    0.42    0.07
   0   7   3    0.44    0.07
   0   7   3    0.37    0.08
  -1  -7  -3    0.14    0.05
  -1  -7  -3    0.04    0.04
   1   7   3    0.10    0.05
   1   7   3    0.14    0.06
   1   7   3    0.11    0.05
  -2  -7  -3    0.06    0.05
  -2  -7  -3   -0.05    0.03
   2   7   3   -0.06    0.03
   2   7   3   -0.02    0.03
  -3  -7  -3    2.34    0.13
  -3  -7  -3    2.78    0.16
   3   7   3    2.53    0.16
   3   7   3    2.41    0.13
  -4  -7  -3   -0.01    0.05
   4   7   3   -0.01    0.03
   4   7   3    0.02    0.05
  -5  -7  -3   -0.07    0.06
   5   7   3    0.01    0.05
   5   7   3   -0.02    0.02
  -6  -7  -3    0.99    0.13
   6   7   3    0.91    0.12
  -7  -7  -3    0.56    0.13
   7   7   3    0.66    0.12
  -8  -7  -3    0.33    0.11
   8   7   3    0.31    0.10
   5  -8  -3    0.10    0.09
   4  -8  -3    1.64    0.18
   3  -8  -3    0.32    0.10
   2  -8  -3    0.60    0.06
   2  -8  -3    0.57    0.11
  -2   8   3    0.79    0.10
   1  -8  -3   -0.12    0.03
  -1   8   3    0.04    0.05
  -1   8   3   -0.07    0.05
   0  -8  -3    0.01    0.04
   0   8   3    0.06    0.06
   0   8   3    0.09    0.05
   0   8   3    0.01    0.05
  -1  -8  -3    0.01    0.04
   1   8   3    0.07    0.06
   1   8   3    0.08    0.05
  -2  -8  -3    0.00    0.04
  -2  -8  -3    0.03    0.05
   2   8   3    0.07    0.05
   2   8   3    0.10    0.06
  -3  -8  -3    0.09    0.05
  -3  -8  -3   -0.02    0.05
   3   8   3    0.01    0.05
   3   8   3    0.05    0.04
  -4  -8  -3    0.78    0.11
   4   8   3    0.80    0.12
   4   8   3    0.64    0.07
  -5  -8  -3    0.01    0.06
   5   8   3   -0.04    0.03
   5   8   3   -0.06    0.05
  -6  -8  -3    0.65    0.13
   6   8   3    0.31    0.10
  -7  -8  -3    0.00    0.07
   7   8   3   -0.02    0.07
  -8  -8  -3    0.73    0.15
   8   8   3    1.04    0.16
   4  -9  -3    0.05    0.08
   3  -9  -3    0.17    0.09
   2  -9  -3    0.23    0.09
   2  -9  -3    0.15    0.05
   1  -9  -3    0.28    0.06
  -1   9   3    0.14    0.07
   0  -9  -3    0.18    0.06
   0   9   3    0.14    0.07
   0   9   3    0.28    0.09
  -1  -9  -3    0.15    0.06
   1   9   3    0.21    0.08
   1   9   3    0.29    0.07
  -2  -9  -3    0.23    0.06
   2   9   3    0.27    0.08
   2   9   3    0.51    0.08
  -3  -9  -3   -0.04    0.04
  -3  -9  -3   -0.04    0.06
   3   9   3    0.00    0.04
   3   9   3    0.01    0.07
  -4  -9  -3    0.11    0.08
   4   9   3   -0.02    0.06
   4   9   3    0.08    0.05
  -5  -9  -3    0.12    0.09
   5   9   3    0.07    0.04
   5   9   3    0.12    0.08
  -6  -9  -3   -0.06    0.08
   6   9   3    0.14    0.08
  -7  -9  -3    0.23    0.11
   7   9   3    0.55    0.12
   2 -10  -3    0.36    0.11
   2 -10  -3    0.38    0.06
   1 -10  -3    0.13    0.09
   1 -10  -3    0.20    0.06
  -1  10   3    0.06    0.08
   0 -10  -3    0.60    0.09
   0  10   3    0.92    0.13
   0  10   3    0.62    0.10
  -1 -10  -3    0.04    0.06
   1  10   3    0.16    0.08
   1  10   3   -0.01    0.06
  -2 -10  -3    0.13    0.07
   2  10   3    0.10    0.06
   2  10   3    0.17    0.09
  -3 -10  -3   -0.03    0.06
   3  10   3   -0.05    0.05
   3  10   3    0.02    0.07
  -4 -10  -3   -0.01    0.05
  -4 -10  -3    0.05    0.08
   4  10   3    0.00    0.07
   4  10   3   -0.04    0.04
  -5 -10  -3   -0.02    0.08
   5  10   3   -0.01    0.04
   5  10   3   -0.03    0.07
  -1 -11  -3   -0.03    0.05
   1  11   3    0.10    0.07
   1  11   3   -0.10    0.08
  -2 -11  -3    0.02    0.06
   2  11   3    0.00    0.06
   2  11   3    0.10    0.10
  -3 -11  -3    0.09    0.08
   3  11   3    0.15    0.07
   3  11   3    0.07    0.08
   3  10  -4   -0.04    0.06
   3  10  -4    0.24    0.11
  -3 -10   4    0.19    0.08
   2  10  -4    0.09    0.09
   2  10  -4    0.06    0.07
  -2 -10   4    0.07    0.06
   1  10  -4    0.19    0.10
   1  10  -4    0.30    0.08
  -1 -10   4    0.24    0.08
   0  10  -4   -0.02    0.08
   0 -10   4   -0.02    0.05
   5   9  -4    0.03    0.08
   5   9  -4    0.23    0.07
  -5  -9   4    0.11    0.10
   4   9  -4    0.12    0.07
   4   9  -4    0.14    0.09
  -4  -9   4    0.11    0.07
  -4  -9   4    0.04    0.09
   3   9  -4    0.73    0.14
   3   9  -4    0.83    0.11
  -3  -9   4    0.83    0.14
  -3  -9   4    0.52    0.10
   2   9  -4    0.16    0.09
   2   9  -4    0.14    0.07
  -2  -9   4    0.13    0.06
   1   9  -4    0.71    0.10
   1   9  -4    0.75    0.13
  -1  -9   4    0.57    0.09
   0   9  -4    0.05    0.08
   0   9  -4    0.07    0.06
   0  -9   4    0.04    0.05
  -1   9  -4    0.58    0.12
   1  -9   4    0.46    0.07
  -2   9  -4    0.09    0.08
   2  -9   4   -0.05    0.06
  -3   9  -4    0.42    0.12
   3  -9   4    0.41    0.12
   6   8  -4    2.77    0.11
   6   8  -4    2.86    0.22
  -6  -8   4    2.76    0.23
   5   8  -4    0.01    0.05
   5   8  -4    0.06    0.07
  -5  -8   4    0.10    0.09
   4   8  -4    1.98    0.14
   4   8  -4    1.91    0.18
  -4  -8   4    2.16    0.15
  -4  -8   4    1.92    0.18
   3   8  -4    0.31    0.10
   3   8  -4    0.28    0.07
  -3  -8   4    0.25    0.07
  -3  -8   4    0.32    0.10
   2   8  -4    6.43    0.26
   2   8  -4    5.93    0.30
  -2  -8   4    6.32    0.28
  -2  -8   4    5.98    0.24
   1   8  -4   -0.02    0.05
   1   8  -4    0.02    0.07
  -1  -8   4   -0.06    0.07
  -1  -8   4   -0.01    0.04
  -1  -8   4    0.08    0.07
   0   8  -4    2.09    0.15
   0   8  -4    2.35    0.19
   0  -8   4    2.39    0.14
  -1   8  -4    0.19    0.09
   1  -8   4    0.26    0.05
  -2   8  -4    0.02    0.08
   2  -8   4   -0.02    0.03
  -3   8  -4   -0.01    0.07
   3  -8   4    0.20    0.08
  -4   8  -4    0.09    0.09
   4  -8   4   -0.03    0.07
   7   7  -4    0.77    0.13
  -7  -7   4    0.99    0.16
   6   7  -4    1.14    0.15
  -6  -7   4    1.38    0.16
   5   7  -4    0.70    0.12
   5   7  -4    0.44    0.06
  -5  -7   4    0.53    0.12
   4   7  -4    0.10    0.05
   4   7  -4    0.12    0.08
  -4  -7   4    0.09    0.08
  -4  -7   4    0.08    0.05
   3   7  -4    2.55    0.14
   3   7  -4    2.31    0.18
  -3  -7   4    2.38    0.14
  -3  -7   4    2.37    0.18
   2   7  -4    0.76    0.09
   2   7  -4    0.92    0.12
  -2  -7   4    0.90    0.09
  -2  -7   4    0.60    0.10
   1   7  -4    0.58    0.08
   1   7  -4    0.49    0.09
   1   7  -4    0.54    0.10
  -1  -7   4    0.64    0.10
  -1  -7   4    0.48    0.07
   0   7  -4    1.07    0.12
   0   7  -4    1.51    0.11
   0  -7   4    1.26    0.11
   0  -7   4    1.24    0.10
   0  -7   4    1.32    0.12
  -1   7  -4    0.10    0.08
   1  -7   4    0.13    0.04
  -2   7  -4    0.14    0.08
   2  -7   4    0.02    0.03
  -3   7  -4    0.89    0.12
   3  -7   4    0.72    0.11
  -4   7  -4   -0.05    0.07
   4  -7   4    0.05    0.07
   5  -7   4    0.13    0.08
   8   6  -4    0.01    0.07
  -8  -6   4   -0.02    0.10
   7   6  -4    0.41    0.10
  -7  -6   4    0.49    0.13
   6   6  -4    0.46    0.10
  -6  -6   4    0.53    0.12
   5   6  -4    0.05    0.06
   5   6  -4    0.06    0.03
  -5  -6   4    0.12    0.09
   4   6  -4    0.44    0.06
   4   6  -4    0.59    0.10
  -4  -6   4    0.41    0.07
  -4  -6   4    0.48    0.10
   3   6  -4    2.82    0.18
   3   6  -4    2.89    0.14
  -3  -6   4    2.95    0.15
  -3  -6   4    2.86    0.18
   2   6  -4    9.07    0.33
   2   6  -4    8.52    0.29
   2   6  -4    9.04    0.31
  -2  -6   4    8.55    0.32
  -2  -6   4    8.43    0.28
   1   6  -4    0.71    0.10
   1   6  -4    0.62    0.07
  -1  -6   4    0.68    0.07
  -1  -6   4    0.64    0.09
   0   6  -4    5.20    0.20
   0   6  -4    5.04    0.23
   0  -6   4    4.90    0.18
   0  -6   4    3.95    0.19
  -1   6  -4    3.66    0.19
  -1   6  -4    3.23    0.20
  -1   6  -4    3.53    0.16
   1  -6   4    3.27    0.13
   1  -6   4    3.18    0.17
   1  -6   4    3.40    0.17
  -2   6  -4   13.05    0.43
   2  -6   4   13.81    0.32
  -3   6  -4    8.54    0.33
   3  -6   4    9.02    0.35
  -4   6  -4    2.69    0.18
   4  -6   4    3.02    0.20
  -5   6  -4    0.67    0.11
   5  -6   4    0.62    0.11
   6  -6   4    0.07    0.08
   8   5  -4    0.70    0.12
  -8  -5   4    0.83    0.15
   7   5  -4    1.55    0.15
  -7  -5   4    1.17    0.15
   6   5  -4    0.24    0.08
  -6  -5   4    0.16    0.08
   5   5  -4    1.24    0.12
   5   5  -4    1.41    0.07
  -5  -5   4    1.13    0.13
   4   5  -4    0.00    0.04
   4   5  -4   -0.05    0.05
   4   5  -4    0.02    0.03
  -4  -5   4   -0.03    0.06
  -4  -5   4    0.03    0.04
   3   5  -4    4.94    0.23
   3   5  -4    4.98    0.19
   3   5  -4    5.20    0.19
  -3  -5   4    4.64    0.18
  -3  -5   4    5.13    0.23
   2   5  -4   -0.02    0.04
   2   5  -4    0.03    0.04
   2   5  -4   -0.02    0.03
  -2  -5   4   -0.04    0.04
  -2  -5   4    0.02    0.03
   1   5  -4   11.64    0.34
   1   5  -4   12.10    0.38
  -1  -5   4   11.57    0.37
  -1  -5   4   11.79    0.33
   0   5  -4    0.03    0.05
   0   5  -4    0.01    0.03
   0  -5   4    0.03    0.05
   0  -5   4   -0.01    0.05
   0  -5   4    0.02    0.03
  -1   5  -4    2.15    0.14
  -1   5  -4    2.03    0.14
  -1   5  -4    1.81    0.11
   1  -5   4    1.91    0.13
   1  -5   4    1.93    0.09
   1  -5   4    1.86    0.12
  -2   5  -4    1.31    0.13
  -2   5  -4    1.26    0.12
   2  -5   4    1.39    0.12
   2  -5   4    1.07    0.09
   2  -5   4    1.09    0.05
   2  -5   4    1.22    0.05
   2  -5   4    1.16    0.10
  -3   5  -4    2.13    0.16
   3  -5   4    2.16    0.15
   3  -5   4    1.90    0.14
  -4   5  -4    1.55    0.13
   4  -5   4    1.67    0.14
  -5   5  -4    0.41    0.09
   5  -5   4    0.41    0.09
   6  -5   4    0.03    0.07
   7  -5   4    0.04    0.07
  -9  -4   4    0.23    0.11
  -8  -4   4    0.07    0.08
   7   4  -4    0.53    0.09
  -7  -4   4    0.45    0.11
   6   4  -4    0.17    0.06
  -6  -4   4    0.15    0.07
   5   4  -4    1.16    0.11
   5   4  -4    1.37    0.11
  -5  -4   4    1.09    0.12
  -5  -4   4    1.33    0.10
   4   4  -4    1.79    0.12
   4   4  -4    1.47    0.10
   4   4  -4    1.54    0.08
  -4  -4   4    1.63    0.10
  -4  -4   4    1.78    0.13
  -4  -4   4    1.47    0.09
   3   4  -4   12.03    0.37
   3   4  -4   11.78    0.32
   3   4  -4   11.35    0.35
  -3  -4   4   11.64    0.38
  -3  -4   4   11.83    0.33
   2   4  -4    0.40    0.05
   2   4  -4    0.52    0.07
   2   4  -4    0.52    0.06
  -2  -4   4    0.43    0.07
  -2  -4   4    0.46    0.05
   1   4  -4   17.33    0.50
   1   4  -4   20.48    0.47
  -1  -4   4   17.32    0.45
  -1  -4   4   18.12    0.50
   0   4  -4    4.38    0.18
   0   4  -4    4.47    0.16
   0  -4   4    4.16    0.17
   0  -4   4    4.27    0.15
   0  -4   4    4.28    0.18
  -1   4  -4   48.93    1.08
  -1   4  -4   48.01    1.15
   1  -4   4   46.86    1.20
   1  -4   4   48.41    1.14
   1  -4   4   48.40    1.05
  -2   4  -4    0.30    0.07
  -2   4  -4    0.20    0.04
  -2   4  -4    0.31    0.07
   2  -4   4    0.18    0.06
   2  -4   4    0.14    0.05
   2  -4   4    0.17    0.05
  -3   4  -4    9.14    0.36
  -3   4  -4    8.44    0.30
  -3   4  -4    9.53    0.29
   3  -4   4    9.21    0.33
   3  -4   4    9.15    0.27
   3  -4   4    9.07    0.32
   3  -4   4    9.31    0.29
  -4   4  -4    0.27    0.08
   4  -4   4    0.29    0.07
   4  -4   4    0.21    0.06
   4  -4   4    0.18    0.07
  -5   4  -4    0.05    0.07
   5  -4   4    0.24    0.07
  -6   4  -4   -0.05    0.06
   6  -4   4    0.05    0.06
   7  -4   4    0.17    0.08
   8  -4   4    0.68    0.13
  -9  -3   4    0.65    0.14
  -8  -3   4   -0.03    0.07
   7   3  -4    1.35    0.12
  -7  -3   4    1.30    0.14
   6   3  -4    0.03    0.05
  -6  -3   4    0.10    0.06
  -6  -3   4    0.18    0.07
   5   3  -4    0.83    0.09
   5   3  -4    0.93    0.09
  -5  -3   4    0.88    0.11
  -5  -3   4    0.82    0.08
   4   3  -4    0.14    0.05
   4   3  -4    0.06    0.02
   4   3  -4    0.11    0.02
   4   3  -4    0.14    0.05
  -4  -3   4    0.11    0.04
  -4  -3   4    0.10    0.03
  -4  -3   4    0.11    0.05
   3   3  -4   41.97    0.95
   3   3  -4   42.62    1.07
   3   3  -4   42.94    1.03
  -3  -3   4   42.69    1.07
  -3  -3   4   42.83    1.07
  -3  -3   4   44.44    0.97
   2   3  -4   18.10    0.49
   2   3  -4   18.01    0.45
  -2  -3   4   18.94    0.51
  -2  -3   4   18.33    0.45
   1   3  -4   22.31    0.60
   1   3  -4   22.11    0.58
   1   3  -4   23.48    0.55
  -1  -3   4   23.82    0.54
  -1  -3   4   23.19    0.60
   0   3  -4    4.46    0.17
   0   3  -4    4.44    0.15
   0  -3   4    4.37    0.17
   0  -3   4    4.17    0.16
   0  -3   4    4.43    0.14
  -1   3  -4    5.25    0.19
  -1   3  -4    5.06    0.16
   1  -3   4    4.92    0.14
   1  -3   4    5.27    0.15
  -2   3  -4   36.84    0.91
  -2   3  -4   37.96    1.00
  -2   3  -4   38.65    0.95
   2  -3   4   38.60    0.95
   2  -3   4   38.22    0.97
   2  -3   4   37.90    0.91
  -3   3  -4   19.02    0.50
  -3   3  -4   17.85    0.49
  -3   3  -4   18.41    0.56
   3  -3   4   18.61    0.51
   3  -3   4   17.96    0.53
   3  -3   4   18.46    0.48
   3  -3   4   18.46    0.50
  -4   3  -4    0.54    0.08
  -4   3  -4    0.74    0.08
  -4   3  -4    0.58    0.10
   4  -3   4    0.56    0.08
   4  -3   4    0.63    0.07
   4  -3   4    0.53    0.07
   4  -3   4    0.67    0.07
  -5   3  -4    8.89    0.33
  -5   3  -4    8.21    0.30
   5  -3   4    8.35    0.32
   5  -3   4    8.48    0.33
   5  -3   4    8.58    0.30
  -6   3  -4    0.07    0.06
   6  -3   4   -0.05    0.05
   7  -3   4    5.16    0.27
   8  -3   4   -0.01    0.07
   9   2  -4    0.72    0.14
  -9  -2   4    1.03    0.15
   8   2  -4    0.10    0.08
  -8  -2   4    0.04    0.07
   7   2  -4    7.89    0.35
  -7  -2   4    8.64    0.35
   6   2  -4    0.45    0.09
   6   2  -4    0.60    0.10
   6   2  -4    0.54    0.07
  -6  -2   4    0.51    0.09
  -6  -2   4    0.80    0.10
   5   2  -4    0.12    0.05
   5   2  -4    0.12    0.05
   5   2  -4    0.02    0.04
  -5  -2   4    0.17    0.05
  -5  -2   4    0.10    0.05
  -5  -2   4    0.08    0.06
   4   2  -4   11.96    0.38
   4   2  -4   12.54    0.35
  -4  -2   4   12.56    0.38
  -4  -2   4   12.94    0.32
  -4  -2   4   11.90    0.38
   3   2  -4   30.00    0.63
   3   2  -4   27.81    0.69
   3   2  -4   28.54    0.63
   3   2  -4   27.84    0.74
  -3  -2   4   28.85    0.65
  -3  -2   4   27.27    0.73
  -3  -2   4   27.49    0.73
   2   2  -4   10.21    0.26
   2   2  -4    9.95    0.30
   2   2  -4   10.66    0.29
  -2  -2   4   10.38    0.30
  -2  -2   4   10.45    0.27
  -2  -2   4   10.08    0.31
   1   2  -4    0.24    0.04
   1   2  -4    0.24    0.03
   1   2  -4    0.23    0.04
  -1  -2   4    0.25    0.03
  -1  -2   4    0.21    0.04
   0   2  -4    4.32    0.16
   0   2  -4    4.46    0.14
   0  -2   4    4.40    0.13
   0  -2   4    4.31    0.15
   0  -2   4    4.13    0.16
  -1   2  -4   14.78    0.39
  -1   2  -4   13.60    0.37
   1  -2   4   13.98    0.39
   1  -2   4   14.13    0.37
   1  -2   4   14.63    0.33
   1  -2   4   14.24    0.32
  -2   2  -4   44.16    1.06
  -2   2  -4   40.80    1.00
   2  -2   4   43.26    1.02
   2  -2   4   43.06    1.05
  -3   2  -4   26.47    0.68
  -3   2  -4   27.00    0.76
  -3   2  -4   29.48    0.72
   3  -2   4   27.49    0.72
   3  -2   4   27.96    0.69
   3  -2   4   27.74    0.70
   3  -2   4   27.98    0.73
  -4   2  -4    0.51    0.08
  -4   2  -4    0.67    0.07
  -4   2  -4    0.62    0.07
  -4   2  -4    0.57    0.07
   4  -2   4    0.53    0.07
   4  -2   4    0.57    0.07
   4  -2   4    0.49    0.07
   4  -2   4    0.53    0.07
  -5   2  -4    9.08    0.30
  -5   2  -4    8.41    0.32
   5  -2   4    9.03    0.30
   5  -2   4    8.68    0.31
   5  -2   4    9.05    0.31
   5  -2   4    9.16    0.33
  -6   2  -4   -0.04    0.06
   6  -2   4    0.02    0.05
   6  -2   4   -0.13    0.05
  -7   2  -4    7.75    0.29
   7  -2   4    7.38    0.32
   8  -2   4    0.12    0.08
   9  -2   4    3.49    0.25
   9   1  -4   -0.08    0.06
  -9  -1   4   -0.14    0.07
   8   1  -4    0.00    0.06
  -8  -1   4   -0.02    0.06
   7   1  -4    3.26    0.21
  -7  -1   4    3.14    0.19
   6   1  -4    0.32    0.08
   6   1  -4    0.14    0.06
   6   1  -4    0.25    0.05
  -6  -1   4    0.27    0.08
  -6  -1   4    0.37    0.08
   5   1  -4    1.50    0.09
   5   1  -4    1.63    0.13
   5   1  -4    1.42    0.12
  -5  -1   4    1.51    0.12
  -5  -1   4    1.37    0.11
  -5  -1   4    1.35    0.12
   4   1  -4   13.31    0.41
   4   1  -4   13.12    0.35
   4   1  -4   13.60    0.41
  -4  -1   4   13.18    0.39
  -4  -1   4   12.85    0.42
  -4  -1   4   13.27    0.41
   3   1  -4    1.94    0.06
   3   1  -4    1.98    0.11
   3   1  -4    1.83    0.11
   3   1  -4    1.87    0.09
   3   1  -4    1.88    0.06
  -3  -1   4    2.05    0.11
  -3  -1   4    1.66    0.10
  -3  -1   4    1.92    0.11
   2   1  -4    0.49    0.04
   2   1  -4    0.48    0.04
   2   1  -4    0.45    0.05
   2   1  -4    0.53    0.05
  -2  -1   4    0.54    0.06
  -2  -1   4    0.47    0.05
  -2  -1   4    0.47    0.04
   1   1  -4    1.20    0.06
   1   1  -4    1.18    0.07
   1   1  -4    1.24    0.07
  -1  -1   4    1.30    0.08
  -1  -1   4    1.12    0.06
  -1  -1   4    1.16    0.07
   0   1  -4   25.20    0.58
   0   1  -4   24.75    0.55
   0   1  -4   23.05    0.62
   0   1  -4   24.94    0.63
   0  -1   4   25.26    0.55
   0  -1   4   24.37    0.60
   0  -1   4   24.33    0.63
  -1   1  -4   59.32    1.40
  -1   1  -4   57.88    1.31
   1  -1   4   57.96    1.34
   1  -1   4   58.47    1.23
   1  -1   4   58.24    1.23
   1  -1   4   56.44    1.40
  -2   1  -4   60.19    1.42
  -2   1  -4   58.88    1.33
  -2   1  -4   56.27    1.39
   2  -1   4   58.01    1.40
   2  -1   4   59.57    1.36
   2  -1   4   58.76    1.35
   2  -1   4   58.59    1.33
   2  -1   4   57.18    1.42
  -3   1  -4   38.72    0.92
  -3   1  -4   39.10    0.96
  -3   1  -4   39.95    0.98
  -3   1  -4   38.69    1.00
   3  -1   4   38.10    0.98
   3  -1   4   38.65    0.91
   3  -1   4   39.09    0.94
   3  -1   4   39.10    0.94
   3  -1   4   38.34    0.97
  -4   1  -4    0.64    0.07
  -4   1  -4    0.61    0.08
  -4   1  -4    0.98    0.08
   4  -1   4    0.68    0.06
   4  -1   4    0.87    0.08
   4  -1   4    0.69    0.07
   4  -1   4    0.55    0.07
   4  -1   4    0.58    0.06
  -5   1  -4    1.61    0.13
  -5   1  -4    1.48    0.11
  -5   1  -4    1.66    0.12
   5  -1   4    1.68    0.12
   5  -1   4    1.71    0.12
   5  -1   4    1.67    0.10
   5  -1   4    1.56    0.12
   5  -1   4    1.63    0.12
  -6   1  -4    2.16    0.15
  -6   1  -4    1.94    0.15
   6  -1   4    2.26    0.16
   6  -1   4    2.07    0.13
   6  -1   4    1.94    0.14
  -7   1  -4    8.89    0.33
  -7   1  -4    9.04    0.32
   7  -1   4    8.80    0.31
   7  -1   4    9.05    0.36
   8  -1   4    0.03    0.07
   9  -1   4    4.26    0.27
   9   0  -4    1.02    0.16
   8   0  -4    0.32    0.10
  -8   0   4    0.32    0.09
   7   0  -4    3.23    0.21
  -7   0   4    3.25    0.19
   6   0  -4    1.31    0.13
   6   0  -4    1.25    0.13
  -6   0   4    1.56    0.12
   5   0  -4    0.53    0.08
   5   0  -4    0.80    0.10
   5   0  -4    0.72    0.06
  -5   0   4    0.73    0.09
  -5   0   4    0.65    0.09
  -5   0   4    0.70    0.08
   4   0  -4    0.67    0.05
   4   0  -4    0.75    0.08
   4   0  -4    0.65    0.08
  -4   0   4    0.88    0.09
  -4   0   4    0.74    0.08
  -4   0   4    0.70    0.07
   3   0  -4    1.86    0.11
   3   0  -4    1.69    0.10
   3   0  -4    1.72    0.07
  -3   0   4    1.93    0.11
  -3   0   4    1.68    0.09
  -3   0   4    1.49    0.10
   2   0  -4    2.46    0.08
   2   0  -4    2.52    0.08
   2   0  -4    2.30    0.12
   2   0  -4    2.43    0.11
   2   0  -4    2.47    0.08
  -2   0   4    2.39    0.11
  -2   0   4    2.61    0.09
  -2   0   4    2.48    0.12
  -2   0   4    2.61    0.11
   1   0  -4   15.84    0.44
   1   0  -4   17.45    0.38
   1   0  -4   16.98    0.39
   1   0  -4   17.27    0.42
  -1   0   4   17.50    0.39
  -1   0   4   16.58    0.42
  -1   0   4   16.45    0.44
  -1   0   4   16.43    0.43
  -1   0   4   16.36    0.44
   0   0  -4   43.84    1.07
   0   0  -4   45.67    1.02
   0   0  -4   44.92    0.99
   0   0   4   43.15    1.06
   0   0   4   44.06    1.03
   0   0   4   44.60    1.07
   0   0   4   43.49    1.08
   0   0   4   45.01    0.95
  -1   0  -4    0.81    0.07
  -1   0  -4    0.78    0.06
   1   0   4    0.75    0.06
   1   0   4    0.95    0.03
   1   0   4    0.80    0.03
   1   0   4    0.75    0.06
   1   0   4    0.82    0.03
   1   0   4    0.78    0.05
   1   0   4    0.80    0.03
  -2   0  -4   17.42    0.43
  -2   0  -4   17.05    0.46
   2   0   4   17.08    0.46
   2   0   4   17.02    0.44
   2   0   4   16.87    0.43
   2   0   4   17.07    0.43
   2   0   4   17.41    0.42
  -3   0  -4   66.72    1.61
  -3   0  -4   66.10    1.61
  -3   0  -4   65.89    1.59
   3   0   4   65.44    1.62
   3   0   4   66.92    1.54
   3   0   4   66.79    1.50
   3   0   4   65.65    1.54
  -4   0  -4   20.48    0.59
  -4   0  -4   21.32    0.58
   4   0   4   21.42    0.60
   4   0   4   21.80    0.57
   4   0   4   22.24    0.57
   4   0   4   21.51    0.55
  -5   0  -4    4.35    0.20
  -5   0  -4    4.20    0.19
   5   0   4    4.18    0.20
   5   0   4    4.01    0.17
   5   0   4    4.37    0.18
  -6   0  -4   15.54    0.51
  -6   0  -4   15.72    0.50
   6   0   4   15.00    0.50
   6   0   4   16.23    0.49
   6   0   4   15.81    0.45
  -7   0  -4    3.97    0.21
  -7   0  -4    4.11    0.21
   7   0   4    4.12    0.22
   7   0   4    4.04    0.20
  -8   0  -4    7.00    0.31
  -8   0  -4    7.15    0.30
   8   0   4    7.23    0.29
   8   0   4    7.17    0.33
   9   0   4    1.19    0.15
   9  -1  -4    0.08    0.08
   8  -1  -4    1.40    0.16
   7  -1  -4    6.90    0.32
  -7   1   4    6.64    0.27
   6  -1  -4    2.44    0.17
  -6   1   4    2.46    0.14
   5  -1  -4    0.10    0.05
   5  -1  -4    0.06    0.06
  -5   1   4    0.09    0.04
  -5   1   4    0.06    0.06
  -5   1   4    0.03    0.04
   4  -1  -4    2.96    0.16
   4  -1  -4    2.84    0.16
   4  -1  -4    3.34    0.17
   4  -1  -4    3.30    0.10
  -4   1   4    3.13    0.14
  -4   1   4    3.01    0.17
  -4   1   4    3.07    0.16
   3  -1  -4    9.97    0.33
   3  -1  -4    9.89    0.31
   3  -1  -4   10.56    0.24
   3  -1  -4    9.97    0.33
  -3   1   4    9.86    0.32
  -3   1   4   10.21    0.34
  -3   1   4    9.73    0.28
   2  -1  -4  102.17    2.47
   2  -1  -4  104.01    2.45
   2  -1  -4  104.82    2.18
   2  -1  -4  102.88    2.37
   2  -1  -4  106.13    2.17
  -2   1   4  103.57    2.47
  -2   1   4  100.42    2.45
  -2   1   4  101.76    2.34
   1  -1  -4    1.12    0.05
   1  -1  -4    1.09    0.06
   1  -1  -4    1.09    0.06
   1  -1  -4    1.09    0.04
   1  -1  -4    1.02    0.07
  -1   1   4    1.09    0.05
  -1   1   4    1.26    0.07
  -1   1   4    1.16    0.06
  -1   1   4    1.00    0.07
  -1   1   4    1.18    0.07
   0  -1  -4    5.07    0.14
   0  -1  -4    5.08    0.14
   0  -1  -4    5.05    0.14
   0  -1  -4    4.69    0.16
   0  -1  -4    5.59    0.16
   0   1   4    4.97    0.14
   0   1   4    5.09    0.16
   0   1   4    5.02    0.14
   0   1   4    4.87    0.15
   0   1   4    4.86    0.16
   0   1   4    5.10    0.14
  -1  -1  -4    3.57    0.13
  -1  -1  -4    3.57    0.12
   1   1   4    3.67    0.12
   1   1   4    3.43    0.13
   1   1   4    3.73    0.09
   1   1   4    3.66    0.09
   1   1   4    3.51    0.13
  -2  -1  -4   15.15    0.41
   2   1   4   14.83    0.38
   2   1   4   14.01    0.39
   2   1   4   14.67    0.41
  -3  -1  -4   69.64    1.67
  -3  -1  -4   67.35    1.64
  -3  -1  -4   67.68    1.64
   3   1   4   70.82    1.58
   3   1   4   68.35    1.60
   3   1   4   67.91    1.68
   3   1   4   67.31    1.55
  -4  -1  -4   11.90    0.36
  -4  -1  -4   12.23    0.36
   4   1   4   11.71    0.36
   4   1   4   11.99    0.34
   4   1   4   12.08    0.35
   4   1   4   12.04    0.38
  -5  -1  -4    3.57    0.17
  -5  -1  -4    3.39    0.17
   5   1   4    3.41    0.16
   5   1   4    3.57    0.16
   5   1   4    3.60    0.19
  -6  -1  -4   38.18    1.00
  -6  -1  -4   35.66    0.98
   6   1   4   36.79    0.93
   6   1   4   37.39    0.96
  -7  -1  -4    0.00    0.06
  -7  -1  -4   -0.01    0.05
   7   1   4   -0.09    0.05
   7   1   4   -0.02    0.04
  -8  -1  -4   25.91    0.77
   8   1   4   26.61    0.73
   8   1   4   25.67    0.77
  -9  -1  -4    0.40    0.11
   9   1   4    0.39    0.10
   8  -2  -4    5.25    0.30
   7  -2  -4    0.09    0.07
   6  -2  -4   14.34    0.49
   5  -2  -4    3.28    0.20
   5  -2  -4    2.79    0.17
  -5   2   4    2.98    0.14
   4  -2  -4    0.08    0.04
   4  -2  -4    0.09    0.06
   4  -2  -4    0.02    0.04
  -4   2   4    0.00    0.04
  -4   2   4    0.07    0.04
  -4   2   4    0.09    0.06
  -4   2   4    0.02    0.03
   3  -2  -4    1.91    0.12
   3  -2  -4    1.64    0.11
   3  -2  -4    1.94    0.12
  -3   2   4    1.93    0.12
  -3   2   4    1.89    0.09
  -3   2   4    1.90    0.13
   2  -2  -4   25.08    0.67
   2  -2  -4   25.22    0.55
   2  -2  -4   25.82    0.55
   2  -2  -4   24.62    0.64
   2  -2  -4   24.52    0.67
  -2   2   4   24.38    0.67
  -2   2   4   24.41    0.66
  -2   2   4   25.34    0.60
  -2   2   4   25.05    0.62
  -2   2   4   25.76    0.57
   1  -2  -4   26.52    0.65
   1  -2  -4   26.37    0.65
   1  -2  -4   26.58    0.59
   1  -2  -4   26.63    0.69
   1  -2  -4   26.58    0.68
  -1   2   4   27.56    0.60
  -1   2   4   25.79    0.68
  -1   2   4   26.19    0.65
  -1   2   4   27.30    0.63
  -1   2   4   26.99    0.60
  -1   2   4   26.82    0.69
   0  -2  -4   11.77    0.33
   0  -2  -4   12.36    0.32
   0   2   4   11.83    0.31
   0   2   4   12.53    0.29
   0   2   4   11.73    0.32
   0   2   4   11.90    0.33
   0   2   4   12.13    0.30
  -1  -2  -4   68.82    1.43
  -1  -2  -4   66.15    1.60
  -1  -2  -4   67.29    1.62
   1   2   4   66.22    1.60
   1   2   4   69.19    1.44
   1   2   4   66.50    1.62
   1   2   4   67.50    1.51
   1   2   4   67.22    1.55
  -2  -2  -4    0.86    0.04
  -2  -2  -4    1.00    0.08
   2   2   4    0.91    0.07
   2   2   4    1.00    0.08
   2   2   4    0.82    0.06
  -3  -2  -4    2.72    0.10
   3   2   4    2.36    0.13
   3   2   4    2.38    0.11
   3   2   4    2.47    0.13
  -4  -2  -4    5.02    0.17
   4   2   4    4.83    0.19
   4   2   4    4.68    0.21
  -5  -2  -4    0.17    0.05
  -5  -2  -4    0.07    0.04
   5   2   4    0.10    0.04
   5   2   4    0.18    0.07
   5   2   4    0.08    0.04
  -6  -2  -4    3.92    0.18
  -6  -2  -4    3.79    0.20
   6   2   4    4.09    0.19
   6   2   4    3.74    0.19
  -7  -2  -4   30.23    0.88
   7   2   4   33.13    0.85
   7   2   4   32.07    0.88
  -8  -2  -4    8.51    0.36
   8   2   4    8.10    0.35
   8   2   4    8.37    0.33
  -9  -2  -4   -0.01    0.07
   9   2   4   -0.07    0.06
   9   2   4   -0.12    0.06
   8  -3  -4    3.82    0.26
   7  -3  -4    0.10    0.07
   6  -3  -4   10.73    0.41
   5  -3  -4    2.11    0.15
   4  -3  -4    1.28    0.11
   4  -3  -4    1.20    0.12
   4  -3  -4    1.34    0.12
  -4   3   4    1.10    0.12
  -4   3   4    1.35    0.08
  -4   3   4    1.52    0.12
  -4   3   4    1.25    0.08
   3  -3  -4    0.74    0.08
   3  -3  -4    0.80    0.09
   3  -3  -4    0.66    0.08
  -3   3   4    0.69    0.09
  -3   3   4    0.76    0.05
  -3   3   4    0.74    0.05
  -3   3   4    0.69    0.05
  -3   3   4    0.73    0.08
  -3   3   4    0.71    0.04
   2  -3  -4    6.15    0.22
   2  -3  -4    6.38    0.17
   2  -3  -4    6.62    0.17
   2  -3  -4    6.17    0.24
   2  -3  -4    6.03    0.23
  -2   3   4    6.60    0.19
  -2   3   4    6.53    0.17
  -2   3   4    6.48    0.17
  -2   3   4    6.21    0.24
  -2   3   4    6.38    0.24
  -2   3   4    6.41    0.17
   1  -3  -4    1.05    0.08
   1  -3  -4    0.97    0.05
   1  -3  -4    0.96    0.07
   1  -3  -4    1.01    0.06
   1  -3  -4    0.94    0.07
  -1   3   4    1.06    0.05
  -1   3   4    0.88    0.06
  -1   3   4    1.04    0.05
  -1   3   4    0.98    0.05
  -1   3   4    1.15    0.08
   0  -3  -4    9.70    0.26
   0  -3  -4    9.35    0.24
   0  -3  -4    8.67    0.27
   0   3   4    9.33    0.25
   0   3   4    9.23    0.26
   0   3   4    9.08    0.25
   0   3   4    9.16    0.28
   0   3   4    9.52    0.25
  -1  -3  -4    6.16    0.19
  -1  -3  -4    5.80    0.17
  -1  -3  -4    5.71    0.16
   1   3   4    5.58    0.19
   1   3   4    5.80    0.18
   1   3   4    5.75    0.17
   1   3   4    5.68    0.18
   1   3   4    5.91    0.18
  -2  -3  -4   45.47    1.13
  -2  -3  -4   48.60    1.02
  -2  -3  -4   48.58    1.18
   2   3   4   46.66    1.12
   2   3   4   48.12    1.01
   2   3   4   45.19    1.09
   2   3   4   47.67    1.01
   2   3   4   45.79    1.17
  -3  -3  -4   73.33    1.76
  -3  -3  -4   74.88    1.76
   3   3   4   72.22    1.81
   3   3   4   73.53    1.69
  -4  -3  -4   32.11    0.78
   4   3   4   31.30    0.87
   4   3   4   32.11    0.80
  -5  -3  -4    8.20    0.25
   5   3   4    8.32    0.29
  -6  -3  -4    2.24    0.16
  -6  -3  -4    2.38    0.13
   6   3   4    2.43    0.15
  -7  -3  -4    2.57    0.18
   7   3   4    2.64    0.17
  -8  -3  -4    4.35    0.26
   8   3   4    5.19    0.26
  -9  -3  -4    1.66    0.17
   9   3   4    1.31    0.15
   8  -4  -4    0.51    0.13
   7  -4  -4    0.07    0.08
   6  -4  -4    1.65    0.16
   5  -4  -4    0.02    0.05
   4  -4  -4    2.67    0.17
   3  -4  -4    2.85    0.17
   3  -4  -4    2.93    0.16
   3  -4  -4    2.80    0.17
  -3   4   4    2.88    0.18
  -3   4   4    2.93    0.13
  -3   4   4    2.84    0.10
   2  -4  -4    2.37    0.14
   2  -4  -4    2.32    0.09
   2  -4  -4    2.39    0.13
   2  -4  -4    2.31    0.14
   2  -4  -4    2.30    0.09
  -2   4   4    2.21    0.09
  -2   4   4    2.39    0.11
  -2   4   4    2.18    0.14
   1  -4  -4    9.55    0.30
   1  -4  -4    9.65    0.32
   1  -4  -4    9.61    0.25
   1  -4  -4    9.58    0.25
   1  -4  -4    9.07    0.31
  -1   4   4    9.15    0.26
  -1   4   4    9.50    0.26
  -1   4   4    8.98    0.31
   0  -4  -4    5.34    0.19
   0  -4  -4    5.27    0.17
   0  -4  -4    5.36    0.17
   0   4   4    5.27    0.18
   0   4   4    5.30    0.19
   0   4   4    5.62    0.18
   0   4   4    5.48    0.17
  -1  -4  -4    0.54    0.06
  -1  -4  -4    0.46    0.05
  -1  -4  -4    0.51    0.05
   1   4   4    0.49    0.05
   1   4   4    0.46    0.06
   1   4   4    0.50    0.05
   1   4   4    0.46    0.05
  -2  -4  -4   29.88    0.67
  -2  -4  -4   29.10    0.71
   2   4   4   28.69    0.67
   2   4   4   29.98    0.78
   2   4   4   28.95    0.73
   2   4   4   29.40    0.71
  -3  -4  -4    0.01    0.02
   3   4   4    0.02    0.02
   3   4   4    0.01    0.02
   3   4   4    0.05    0.04
   4   4   4    5.73    0.23
  -5  -4  -4    0.26    0.07
   5   4   4    0.35    0.07
  -6  -4  -4    1.36    0.13
   6   4   4    1.23    0.12
  -7  -4  -4    1.29    0.14
   7   4   4    1.44    0.14
  -8  -4  -4    1.81    0.18
   8   4   4    1.79    0.16
  -9  -4  -4    0.69    0.14
   9   4   4    0.66    0.12
   7  -5  -4    0.40    0.11
   6  -5  -4    4.49    0.27
   5  -5  -4    0.02    0.06
   4  -5  -4    8.09    0.33
   3  -5  -4    0.61    0.10
   3  -5  -4    0.45    0.08
  -3   5   4    0.59    0.06
   2  -5  -4    8.50    0.31
   2  -5  -4    8.31    0.32
   2  -5  -4    8.53    0.32
   2  -5  -4    8.12    0.23
  -2   5   4    8.37    0.32
  -2   5   4    8.27    0.26
  -2   5   4    8.32    0.25
   1  -5  -4    0.33    0.07
   1  -5  -4    0.39    0.05
   1  -5  -4    0.43    0.07
   1  -5  -4    0.46    0.04
   1  -5  -4    0.41    0.03
  -1   5   4    0.40    0.05
  -1   5   4    0.43    0.06
  -1   5   4    0.28    0.06
   0  -5  -4   12.85    0.34
   0  -5  -4   13.63    0.36
   0  -5  -4   13.08    0.39
   0  -5  -4   13.21    0.34
   0   5   4   12.80    0.36
   0   5   4   13.06    0.39
   0   5   4   12.35    0.35
  -1  -5  -4   16.95    0.43
  -1  -5  -4   17.08    0.46
  -1  -5  -4   15.93    0.45
  -1  -5  -4   18.19    0.48
   1   5   4   17.29    0.44
   1   5   4   17.09    0.47
   1   5   4   17.80    0.47
  -2  -5  -4    8.49    0.27
  -2  -5  -4    8.06    0.24
   2   5   4    7.81    0.27
   2   5   4    7.86    0.24
   2   5   4    7.98    0.23
  -3  -5  -4    0.01    0.04
  -3  -5  -4   -0.04    0.03
   3   5   4    0.04    0.04
   3   5   4   -0.02    0.02
   3   5   4   -0.04    0.02
  -4  -5  -4    0.06    0.05
   4   5   4    0.12    0.05
  -5  -5  -4    4.85    0.24
   5   5   4    5.07    0.23
  -6  -5  -4    3.92    0.22
   6   5   4    3.47    0.20
  -7  -5  -4   12.51    0.48
   7   5   4   13.51    0.47
  -8  -5  -4    0.22    0.09
   8   5   4    0.21    0.09
  -9  -5  -4    0.02    0.08
   9   5   4    0.06    0.08
   7  -6  -4    2.09    0.21
   6  -6  -4    0.38    0.10
   5  -6  -4    4.24    0.26
   4  -6  -4   -0.02    0.05
   3  -6  -4    3.26    0.20
   2  -6  -4   -0.07    0.05
   2  -6  -4    0.02    0.05
   2  -6  -4    0.05    0.03
  -2   6   4    0.02    0.03
  -2   6   4    0.02    0.03
  -2   6   4   -0.06    0.06
   1  -6  -4    4.90    0.17
   1  -6  -4    4.85    0.22
  -1   6   4    4.99    0.23
  -1   6   4    4.81    0.19
  -1   6   4    4.75    0.19
   0  -6  -4    0.13    0.05
   0  -6  -4    0.16    0.04
   0  -6  -4    0.10    0.04
   0  -6  -4    0.13    0.04
   0   6   4    0.10    0.04
   0   6   4    0.17    0.06
   0   6   4    0.13    0.05
  -1  -6  -4    0.66    0.07
  -1  -6  -4    0.71    0.07
  -1  -6  -4    0.64    0.07
   1   6   4    0.64    0.07
   1   6   4    0.59    0.07
   1   6   4    0.59    0.07
  -2  -6  -4    0.00    0.04
  -2  -6  -4    0.09    0.04
   2   6   4    0.03    0.03
   2   6   4    0.07    0.04
   2   6   4    0.14    0.04
  -3  -6  -4    1.17    0.09
  -3  -6  -4    1.25    0.11
   3   6   4    1.43    0.12
   3   6   4    1.21    0.08
  -4  -6  -4    0.03    0.05
   4   6   4    0.12    0.03
   4   6   4    0.07    0.05
  -5  -6  -4    6.82    0.30
   5   6   4    6.75    0.29
  -6  -6  -4    0.65    0.11
   6   6   4    0.89    0.12
  -7  -6  -4    0.79    0.13
   7   6   4    0.69    0.12
  -8  -6  -4    0.56    0.13
   8   6   4    0.64    0.12
  -9  -6  -4    0.24    0.12
   9   6   4    0.19    0.10
   6  -7  -4    0.31    0.11
   5  -7  -4    0.41    0.11
   4  -7  -4    0.01    0.06
   3  -7  -4    0.15    0.07
   2  -7  -4    1.01    0.08
   2  -7  -4    0.87    0.11
  -2   7   4    1.01    0.10
   1  -7  -4    4.57    0.18
   1  -7  -4    4.91    0.24
  -1   7   4    4.61    0.20
  -1   7   4    4.94    0.24
  -1   7   4    4.83    0.21
   0  -7  -4    0.99    0.09
   0   7   4    0.88    0.09
   0   7   4    0.95    0.10
   0   7   4    0.88    0.09
  -1  -7  -4    2.73    0.14
  -1  -7  -4    2.94    0.14
   1   7   4    2.87    0.15
   1   7   4    2.71    0.15
   1   7   4    2.95    0.17
  -2  -7  -4    0.50    0.07
  -2  -7  -4    0.61    0.08
   2   7   4    0.58    0.07
   2   7   4    0.43    0.08
  -3  -7  -4    0.75    0.08
  -3  -7  -4    0.84    0.10
   3   7   4    0.78    0.08
   3   7   4    0.87    0.11
  -4  -7  -4   -0.02    0.05
   4   7   4    0.03    0.05
   4   7   4   -0.04    0.03
  -5  -7  -4    0.26    0.09
   5   7   4    0.35    0.09
  -6  -7  -4    0.05    0.07
   6   7   4    0.03    0.05
  -7  -7  -4   -0.04    0.07
   7   7   4    0.01    0.06
  -8  -7  -4    0.10    0.10
   8   7   4    0.01    0.07
   5  -8  -4   -0.01    0.07
   4  -8  -4    0.44    0.11
   3  -8  -4    0.64    0.12
   2  -8  -4    2.51    0.19
   2  -8  -4    2.60    0.12
   1  -8  -4    1.49    0.11
  -1   8   4    1.35    0.12
  -1   8   4    1.53    0.13
   0  -8  -4    0.06    0.05
   0   8   4    0.01    0.04
   0   8   4   -0.06    0.05
  -1  -8  -4    1.47    0.11
   1   8   4    1.69    0.13
   1   8   4    1.53    0.13
  -2  -8  -4   -0.01    0.03
  -2  -8  -4    0.00    0.04
   2   8   4   -0.02    0.05
   2   8   4    0.05    0.05
  -3  -8  -4    0.17    0.07
  -3  -8  -4    0.24    0.06
   3   8   4    0.21    0.08
   3   8   4    0.21    0.06
  -4  -8  -4    0.02    0.06
   4   8   4    0.03    0.06
   4   8   4    0.00    0.04
  -5  -8  -4    0.01    0.07
   5   8   4   -0.04    0.03
   5   8   4   -0.04    0.05
  -6  -8  -4    0.15    0.09
   6   8   4    0.31    0.09
  -7  -8  -4    0.55    0.13
   7   8   4    0.47    0.11
  -8  -8  -4    0.33    0.12
   8   8   4    0.38    0.11
   4  -9  -4    0.29    0.11
   3  -9  -4    0.65    0.13
   2  -9  -4    0.79    0.13
   2  -9  -4    0.94    0.08
   1  -9  -4    0.39    0.07
  -1   9   4    0.58    0.10
  -1   9   4    0.65    0.10
   0  -9  -4    0.01    0.05
   0   9   4    0.02    0.06
   0   9   4   -0.09    0.05
  -1  -9  -4    0.02    0.05
   1   9   4    0.00    0.06
   1   9   4   -0.03    0.05
  -2  -9  -4    0.04    0.05
   2   9   4    0.17    0.06
   2   9   4   -0.06    0.05
  -3  -9  -4    0.32    0.09
  -3  -9  -4    0.43    0.08
   3   9   4    0.40    0.10
   3   9   4    0.24    0.06
  -4  -9  -4    0.31    0.09
   4   9   4    0.18    0.06
   4   9   4    0.13    0.07
  -5  -9  -4    0.06    0.08
   5   9   4   -0.03    0.06
   5   9   4    0.10    0.04
  -6  -9  -4    0.03    0.08
   6   9   4    0.05    0.08
  -7  -9  -4   -0.03    0.08
   7   9   4    0.05    0.08
   2 -10  -4    0.01    0.04
   2 -10  -4    0.01    0.08
   1 -10  -4    0.34    0.11
   1 -10  -4    0.21    0.06
   0 -10  -4    0.11    0.06
   0  10   4    0.33    0.10
   0  10   4    0.06    0.06
  -1 -10  -4    0.02    0.06
   1  10   4    0.11    0.07
   1  10   4    0.18    0.09
  -2 -10  -4    0.03    0.06
   2  10   4    0.17    0.09
   2  10   4    0.10    0.06
  -3 -10  -4    0.54    0.10
   3  10   4    0.52    0.09
   3  10   4    0.43    0.11
  -4 -10  -4   -0.02    0.07
   4  10   4    0.01    0.05
   4  10   4    0.08    0.08
  -5 -10  -4    0.25    0.11
   5  10   4    0.10    0.09
   5  10   4    0.17    0.06
  -1 -11  -4    0.01    0.06
   1  11   4   -0.01    0.06
   1  11   4    0.05    0.09
  -2 -11  -4    0.07    0.07
   2  11   4    0.26    0.10
   2  11   4    0.13    0.08
  -3 -11  -4   -0.04    0.06
   3  11   4   -0.05    0.08
   3  11   4   -0.01    0.06
   2  10  -5    0.17    0.08
   2  10  -5    0.14    0.10
  -2 -10   5    0.13    0.07
   1  10  -5    1.24    0.14
   1  10  -5    1.49    0.19
  -1 -10   5    1.41    0.13
   0 -10   5    0.21    0.07
   5   9  -5    0.19    0.10
   5   9  -5    0.11    0.06
  -5  -9   5    0.20    0.12
   4   9  -5    0.77    0.14
   4   9  -5    0.87    0.11
  -4  -9   5    0.78    0.11
  -4  -9   5    0.77    0.14
   3   9  -5    0.05    0.06
   3   9  -5    0.01    0.08
  -3  -9   5   -0.09    0.08
  -3  -9   5    0.03    0.06
   2   9  -5    0.71    0.10
   2   9  -5    0.52    0.13
  -2  -9   5    0.63    0.10
   1   9  -5    0.52    0.10
   1   9  -5    0.31    0.11
  -1  -9   5    0.23    0.07
   0   9  -5    0.06    0.06
   0   9  -5    0.07    0.08
   0  -9   5    0.02    0.05
  -1   9  -5   -0.03    0.07
   1  -9   5   -0.05    0.04
  -2   9  -5    0.00    0.08
   3  -9   5    0.07    0.08
   6   8  -5   -0.02    0.08
   6   8  -5    0.00    0.04
  -6  -8   5    0.07    0.09
   5   8  -5    0.24    0.09
   5   8  -5    0.38    0.07
  -5  -8   5    0.26    0.11
   4   8  -5    0.01    0.07
   4   8  -5    0.11    0.06
  -4  -8   5    0.07    0.06
  -4  -8   5    0.12    0.10
   3   8  -5   -0.02    0.05
   3   8  -5    0.00    0.07
  -3  -8   5    0.04    0.05
  -3  -8   5    0.02    0.08
   2   8  -5    0.19    0.06
   2   8  -5    0.04    0.07
  -2  -8   5    0.04    0.05
  -2  -8   5   -0.08    0.07
   1   8  -5   -0.09    0.07
   1   8  -5    0.01    0.05
  -1  -8   5   -0.01    0.08
  -1  -8   5    0.20    0.08
  -1  -8   5    0.08    0.06
   0   8  -5    0.33    0.08
   0   8  -5    0.35    0.10
   0  -8   5    0.33    0.07
  -1   8  -5    0.94    0.13
   1  -8   5    0.91    0.08
  -2   8  -5    1.62    0.16
   2  -8   5    1.51    0.07
  -3   8  -5    1.08    0.15
   3  -8   5    0.95    0.13
  -4   8  -5    1.51    0.17
   4  -8   5    1.51    0.17
   7   7  -5    0.06    0.08
  -7  -7   5    0.19    0.10
   6   7  -5    0.21    0.09
   6   7  -5    0.17    0.03
  -6  -7   5    0.15    0.09
   5   7  -5    0.25    0.05
   5   7  -5    0.29    0.10
  -5  -7   5    0.30    0.11
   4   7  -5    2.23    0.13
   4   7  -5    2.05    0.17
  -4  -7   5    2.08    0.18
  -4  -7   5    2.20    0.14
   3   7  -5   -0.03    0.04
   3   7  -5   -0.01    0.06
  -3  -7   5   -0.03    0.04
  -3  -7   5   -0.09    0.06
   2   7  -5    0.72    0.09
   2   7  -5    0.70    0.11
  -2  -7   5    0.63    0.08
  -2  -7   5    0.73    0.11
   1   7  -5    0.74    0.09
   1   7  -5    0.81    0.10
   1   7  -5    0.64    0.11
  -1  -7   5    0.58    0.10
  -1  -7   5    0.60    0.08
  -1  -7   5    0.56    0.10
   0   7  -5    1.36    0.11
   0   7  -5    1.30    0.14
   0  -7   5    1.32    0.10
   0  -7   5    1.24    0.12
  -1   7  -5    0.09    0.07
   1  -7   5    0.05    0.04
  -2   7  -5    0.48    0.10
   2  -7   5    0.45    0.04
  -3   7  -5   -0.03    0.07
   3  -7   5   -0.03    0.05
  -4   7  -5    0.52    0.11
   4  -7   5    0.66    0.11
  -5   7  -5    0.02    0.08
   5  -7   5   -0.02    0.07
   8   6  -5    0.52    0.12
  -8  -6   5    0.48    0.14
   7   6  -5    0.12    0.07
  -7  -6   5   -0.04    0.08
   6   6  -5    0.85    0.12
  -6  -6   5    0.73    0.13
   5   6  -5    1.01    0.08
   5   6  -5    0.97    0.12
  -5  -6   5    1.02    0.13
   4   6  -5    0.91    0.12
   4   6  -5    0.76    0.08
  -4  -6   5    0.91    0.09
  -4  -6   5    0.97    0.13
   3   6  -5    0.01    0.06
   3   6  -5    0.04    0.04
  -3  -6   5    0.05    0.04
  -3  -6   5    0.07    0.07
   2   6  -5    2.00    0.16
   2   6  -5    1.69    0.12
   2   6  -5    2.07    0.13
  -2  -6   5    2.37    0.17
  -2  -6   5    2.24    0.13
   1   6  -5    0.23    0.08
   1   6  -5    0.15    0.05
  -1  -6   5    0.12    0.07
  -1  -6   5    0.13    0.05
   0   6  -5    6.36    0.24
   0   6  -5    6.94    0.28
   0  -6   5    6.61    0.22
   0  -6   5    6.53    0.26
   0  -6   5    5.48    0.24
  -1   6  -5    2.32    0.17
  -1   6  -5    2.23    0.13
   1  -6   5    2.51    0.15
   1  -6   5    2.37    0.15
   1  -6   5    2.48    0.11
  -2   6  -5   18.76    0.57
   2  -6   5   20.07    0.44
  -3   6  -5    6.57    0.29
   3  -6   5    6.44    0.29
  -4   6  -5    1.24    0.14
   4  -6   5    1.50    0.15
  -5   6  -5    0.22    0.09
   5  -6   5    0.27    0.09
   6  -6   5    0.31    0.10
  -8  -5   5    1.25    0.17
   7   5  -5    0.19    0.07
  -7  -5   5    0.30    0.11
   6   5  -5    0.05    0.05
  -6  -5   5   -0.11    0.07
   5   5  -5    1.41    0.08
   5   5  -5    1.47    0.13
  -5  -5   5    1.76    0.16
   4   5  -5    0.16    0.06
   4   5  -5    0.17    0.04
   4   5  -5    0.16    0.07
  -4  -5   5    0.27    0.09
  -4  -5   5    0.14    0.05
   3   5  -5    0.01    0.04
   3   5  -5    0.03    0.05
   3   5  -5    0.07    0.04
  -3  -5   5    0.03    0.04
  -3  -5   5   -0.02    0.05
   2   5  -5    2.90    0.17
   2   5  -5    2.75    0.14
  -2  -5   5    2.97    0.14
  -2  -5   5    3.01    0.17
   1   5  -5    5.60    0.20
   1   5  -5    5.25    0.23
  -1  -5   5    5.48    0.23
  -1  -5   5    5.17    0.19
   0   5  -5    7.54    0.29
   0   5  -5    7.46    0.25
   0  -5   5    8.18    0.27
   0  -5   5    7.39    0.28
   0  -5   5    8.22    0.24
  -1   5  -5    1.69    0.11
  -1   5  -5    1.92    0.14
   1  -5   5    1.65    0.13
   1  -5   5    1.75    0.09
   1  -5   5    1.22    0.11
  -2   5  -5    3.37    0.19
   2  -5   5    3.57    0.19
   2  -5   5    3.53    0.10
   2  -5   5    3.50    0.16
   2  -5   5    3.30    0.10
   2  -5   5    3.43    0.16
  -3   5  -5    1.76    0.14
   3  -5   5    2.06    0.15
   3  -5   5    1.89    0.12
   3  -5   5    1.67    0.14
  -4   5  -5   16.97    0.52
   4  -5   5   17.74    0.55
  -5   5  -5    0.01    0.07
   5  -5   5    0.08    0.06
  -6   5  -5    4.57    0.24
   6  -5   5    4.66    0.26
   7  -5   5    0.41    0.11
  -8  -4   5    0.98    0.15
   7   4  -5   -0.04    0.05
  -7  -4   5    0.00    0.08
   6   4  -5    1.60    0.13
  -6  -4   5    1.20    0.14
   5   4  -5    3.83    0.19
   5   4  -5    3.86    0.10
   5   4  -5    3.76    0.18
  -5  -4   5    4.04    0.22
  -5  -4   5    4.10    0.18
   4   4  -5    0.05    0.04
   4   4  -5    0.06    0.04
   4   4  -5    0.02    0.03
  -4  -4   5    0.05    0.04
  -4  -4   5    0.00    0.05
  -4  -4   5    0.02    0.03
   3   4  -5    0.33    0.07
   3   4  -5    0.25    0.04
   3   4  -5    0.30    0.06
  -3  -4   5    0.22    0.07
  -3  -4   5    0.32    0.05
   2   4  -5    8.87    0.27
   2   4  -5    8.91    0.30
   2   4  -5    8.41    0.29
  -2  -4   5    9.50    0.31
  -2  -4   5    9.16    0.27
   1   4  -5    1.07    0.09
   1   4  -5    1.22    0.08
   1   4  -5    1.43    0.11
  -1  -4   5    1.75    0.12
  -1  -4   5    1.18    0.08
   0   4  -5    0.21    0.06
   0   4  -5    0.22    0.04
   0  -4   5    0.18    0.04
   0  -4   5    0.18    0.05
   0  -4   5    0.21    0.05
  -1   4  -5    0.27    0.05
  -1   4  -5    0.22    0.07
   1  -4   5    0.29    0.04
   1  -4   5    0.25    0.06
   1  -4   5    0.31    0.04
  -2   4  -5    0.26    0.07
  -2   4  -5    0.36    0.05
  -2   4  -5    0.28    0.07
   2  -4   5    0.47    0.07
   2  -4   5    0.43    0.07
   2  -4   5    0.36    0.06
  -3   4  -5   21.57    0.60
  -3   4  -5   22.99    0.61
   3  -4   5   22.01    0.58
   3  -4   5   22.20    0.64
   3  -4   5   22.75    0.62
   3  -4   5   22.02    0.61
  -4   4  -5    1.18    0.12
   4  -4   5    1.00    0.09
   4  -4   5    0.70    0.10
   4  -4   5    0.86    0.10
  -5   4  -5    5.81    0.26
   5  -4   5    5.78    0.26
  -6   4  -5    1.94    0.16
   6  -4   5    2.15    0.17
   7  -4   5    0.86    0.13
   8  -4   5    1.63    0.18
  -9  -3   5    0.84    0.15
  -8  -3   5    0.40    0.12
  -7  -3   5    0.32    0.10
   6   3  -5    0.12    0.05
  -6  -3   5    0.00    0.06
  -6  -3   5    0.00    0.05
   5   3  -5    0.30    0.07
   5   3  -5    0.30    0.06
  -5  -3   5    0.35    0.07
  -5  -3   5    0.28    0.08
   4   3  -5    0.40    0.04
   4   3  -5    0.43    0.06
   4   3  -5    0.34    0.04
  -4  -3   5    0.35    0.06
  -4  -3   5    0.38    0.05
  -4  -3   5    0.20    0.06
   3   3  -5   22.75    0.60
   3   3  -5   23.38    0.55
  -3  -3   5   23.63    0.56
  -3  -3   5   23.80    0.63
  -3  -3   5   22.65    0.63
   2   3  -5   15.00    0.38
   2   3  -5   14.64    0.43
   2   3  -5   14.99    0.42
  -2  -3   5   14.97    0.44
  -2  -3   5   15.28    0.39
   1   3  -5   30.91    0.80
   1   3  -5   30.84    0.71
   1   3  -5   30.49    0.76
  -1  -3   5   31.54    0.78
  -1  -3   5   30.17    0.71
   0   3  -5   11.54    0.30
   0   3  -5   11.18    0.33
   0  -3   5   10.69    0.34
   0  -3   5   11.25    0.29
   0  -3   5   10.81    0.32
  -1   3  -5   40.06    0.99
  -1   3  -5   42.46    0.93
   1  -3   5   43.52    0.91
   1  -3   5   42.03    1.05
   1  -3   5   39.89    0.91
   1  -3   5   41.61    1.00
  -2   3  -5   16.18    0.47
  -2   3  -5   17.82    0.49
   2  -3   5   17.44    0.46
   2  -3   5   17.94    0.49
  -3   3  -5    1.92    0.12
  -3   3  -5    1.57    0.13
  -3   3  -5    1.63    0.13
   3  -3   5    1.46    0.10
   3  -3   5    1.78    0.11
   3  -3   5    1.57    0.11
   3  -3   5    1.73    0.11
  -4   3  -5   10.51    0.35
   4  -3   5   11.04    0.35
   4  -3   5   10.84    0.37
   4  -3   5   11.19    0.33
   4  -3   5   10.50    0.35
  -5   3  -5    6.43    0.26
   5  -3   5    6.40    0.26
   5  -3   5    6.50    0.25
   5  -3   5    6.33    0.28
   5  -3   5    6.65    0.25
  -6   3  -5    0.54    0.09
   6  -3   5    0.47    0.09
  -7   3  -5    2.80    0.19
   7  -3   5    2.99    0.20
   8  -3   5    0.69    0.13
  -9  -2   5    1.13    0.16
   8   2  -5   -0.03    0.06
  -8  -2   5    0.03    0.08
   7   2  -5    1.84    0.17
  -7  -2   5    1.88    0.16
   6   2  -5    1.12    0.09
   6   2  -5    1.13    0.12
   6   2  -5    1.06    0.12
  -6  -2   5    1.08    0.11
  -6  -2   5    1.18    0.12
   5   2  -5   -0.02    0.05
   5   2  -5   -0.05    0.03
   5   2  -5    0.02    0.03
  -5  -2   5    0.04    0.05
  -5  -2   5    0.00    0.04
  -5  -2   5    0.00    0.05
   4   2  -5    3.47    0.09
   4   2  -5    3.50    0.15
   4   2  -5    3.60    0.17
   4   2  -5    3.67    0.09
  -4  -2   5    3.59    0.18
  -4  -2   5    3.44    0.14
  -4  -2   5    3.56    0.17
   3   2  -5    3.10    0.13
   3   2  -5    2.72    0.14
   3   2  -5    2.82    0.10
   3   2  -5    3.03    0.11
  -3  -2   5    3.01    0.12
  -3  -2   5    2.71    0.15
  -3  -2   5    2.98    0.14
   2   2  -5    0.31    0.05
   2   2  -5    0.39    0.04
   2   2  -5    0.26    0.05
  -2  -2   5    0.35    0.05
  -2  -2   5    0.39    0.04
  -2  -2   5    0.43    0.06
   1   2  -5    8.18    0.23
   1   2  -5    8.67    0.27
   1   2  -5    8.58    0.26
  -1  -2   5    8.89    0.27
  -1  -2   5    8.57    0.23
   0   2  -5   27.67    0.63
   0  -2   5   27.92    0.62
   0  -2   5   27.04    0.71
   0  -2   5   27.13    0.68
  -1   2  -5   19.75    0.44
  -1   2  -5   18.84    0.51
  -1   2  -5   18.09    0.48
   1  -2   5   19.34    0.42
   1  -2   5   18.23    0.51
   1  -2   5   18.69    0.48
   1  -2   5   18.57    0.42
  -2   2  -5    0.09    0.04
  -2   2  -5    0.32    0.05
   2  -2   5    0.03    0.03
   2  -2   5    0.05    0.04
   2  -2   5    0.05    0.03
   2  -2   5    0.10    0.03
  -3   2  -5    3.92    0.18
  -3   2  -5    2.94    0.15
  -3   2  -5    3.64    0.16
   3  -2   5    3.30    0.14
   3  -2   5    3.54    0.15
  -4   2  -5    6.79    0.25
  -4   2  -5    6.58    0.24
  -4   2  -5    6.83    0.28
   4  -2   5    6.43    0.23
   4  -2   5    6.73    0.24
   4  -2   5    6.97    0.25
  -5   2  -5   18.77    0.55
  -5   2  -5   18.54    0.52
   5  -2   5   18.45    0.55
   5  -2   5   18.55    0.56
   5  -2   5   18.89    0.54
   5  -2   5   18.43    0.52
  -6   2  -5    9.08    0.35
  -6   2  -5    8.98    0.32
   6  -2   5    9.19    0.34
   6  -2   5    9.57    0.34
  -7   2  -5   10.09    0.36
   7  -2   5    9.72    0.38
   8  -2   5    0.03    0.07
   9  -2   5    0.46    0.12
   9   1  -5    1.28    0.18
  -9  -1   5    1.46    0.16
   8   1  -5    1.12    0.15
  -8  -1   5    1.00    0.13
   7   1  -5    9.34    0.39
  -7  -1   5    9.16    0.36
   6   1  -5    1.47    0.14
   6   1  -5    1.08    0.12
  -6  -1   5    1.59    0.14
  -6  -1   5    1.33    0.12
   5   1  -5   -0.03    0.03
   5   1  -5   -0.02    0.05
   5   1  -5   -0.01    0.03
  -5  -1   5    0.00    0.05
  -5  -1   5    0.06    0.04
  -5  -1   5    0.02    0.05
   4   1  -5    2.68    0.11
   4   1  -5    2.69    0.15
   4   1  -5    2.75    0.15
  -4  -1   5    2.51    0.14
  -4  -1   5    2.71    0.15
  -4  -1   5    2.49    0.15
   3   1  -5    1.21    0.07
   3   1  -5    1.13    0.09
   3   1  -5    1.32    0.06
   3   1  -5    1.26    0.06
   3   1  -5    1.35    0.10
  -3  -1   5    1.34    0.10
  -3  -1   5    1.32    0.09
  -3  -1   5    1.21    0.09
  -3  -1   5    1.19    0.07
   2   1  -5   11.10    0.32
   2   1  -5   10.80    0.29
   2   1  -5   10.97    0.33
   2   1  -5   11.25    0.28
  -2  -1   5   11.10    0.28
  -2  -1   5   10.97    0.32
  -2  -1   5   11.37    0.33
   1   1  -5   35.76    0.80
   1   1  -5   36.45    0.90
   1   1  -5   37.29    0.83
  -1  -1   5   35.55    0.80
  -1  -1   5   34.98    0.90
  -1  -1   5   36.23    0.87
   0   1  -5    6.36    0.21
   0   1  -5    6.07    0.20
   0   1  -5    6.43    0.19
   0   1  -5    6.22    0.17
   0  -1   5    6.02    0.20
   0  -1   5    6.34    0.21
   0  -1   5    6.17    0.17
  -1   1  -5   68.08    1.58
  -1   1  -5   71.72    1.70
   1  -1   5   69.97    1.62
   1  -1   5   70.20    1.48
   1  -1   5   68.13    1.69
   1  -1   5   72.87    1.48
  -2   1  -5   15.62    0.43
   2  -1   5   15.43    0.39
   2  -1   5   15.54    0.40
   2  -1   5   15.12    0.41
   2  -1   5   14.68    0.42
   2  -1   5   15.39    0.40
  -3   1  -5    2.85    0.12
  -3   1  -5    2.98    0.14
  -3   1  -5    2.97    0.14
   3  -1   5    2.97    0.12
   3  -1   5    2.80    0.14
   3  -1   5    2.96    0.12
   3  -1   5    2.79    0.13
   3  -1   5    2.91    0.13
  -4   1  -5   -0.03    0.04
  -4   1  -5    0.07    0.04
  -4   1  -5    0.03    0.03
   4  -1   5    0.03    0.04
   4  -1   5   -0.03    0.02
   4  -1   5   -0.01    0.04
   4  -1   5    0.02    0.03
   4  -1   5   -0.01    0.03
  -5   1  -5   34.57    0.97
  -5   1  -5   35.10    0.94
  -5   1  -5   35.75    0.89
   5  -1   5   36.17    0.95
   5  -1   5   36.02    0.88
   5  -1   5   34.95    0.95
   5  -1   5   36.75    0.91
   5  -1   5   35.57    0.91
  -6   1  -5    6.47    0.27
  -6   1  -5    6.06    0.25
   6  -1   5    6.06    0.26
   6  -1   5    6.34    0.27
   6  -1   5    6.31    0.24
  -7   1  -5   31.30    0.81
   7  -1   5   30.18    0.80
   7  -1   5   29.68    0.85
  -8   1  -5    5.76    0.27
   8  -1   5    5.58    0.29
   8  -1   5    5.84    0.26
   9  -1   5    1.35    0.16
   9   0  -5    1.67    0.19
   8   0  -5    0.39    0.10
  -8   0   5    0.41    0.10
   7   0  -5    5.45    0.28
  -7   0   5    5.59    0.25
   6   0  -5    0.29    0.08
  -6   0   5    0.25    0.07
   5   0  -5    6.72    0.28
   5   0  -5    6.56    0.20
   5   0  -5    6.10    0.27
  -5   0   5    6.77    0.25
  -5   0   5    6.92    0.29
  -5   0   5    6.30    0.28
   4   0  -5    1.37    0.07
   4   0  -5    1.44    0.11
   4   0  -5    1.16    0.10
  -4   0   5    1.43    0.11
  -4   0   5    1.50    0.12
  -4   0   5    1.36    0.10
   3   0  -5    3.14    0.09
   3   0  -5    3.14    0.10
   3   0  -5    3.15    0.14
   3   0  -5    3.16    0.09
   3   0  -5    3.31    0.16
  -3   0   5    2.93    0.14
  -3   0   5    3.19    0.16
  -3   0   5    2.98    0.11
  -3   0   5    2.99    0.14
   2   0  -5   24.59    0.62
   2   0  -5   24.18    0.57
   2   0  -5   25.06    0.55
   2   0  -5   24.49    0.66
  -2   0   5   25.17    0.56
  -2   0   5   24.30    0.64
  -2   0   5   25.04    0.62
  -2   0   5   24.63    0.65
   1   0  -5   18.66    0.51
   1   0  -5   19.60    0.44
   1   0  -5   19.21    0.45
   1   0  -5   19.46    0.48
  -1   0   5   19.13    0.44
  -1   0   5   19.41    0.51
  -1   0   5   18.41    0.49
  -1   0   5   19.15    0.51
  -1   0   5   19.58    0.49
   0   0  -5   25.41    0.64
   0   0  -5   24.41    0.63
   0   0  -5   25.19    0.58
   0   0   5   25.81    0.56
   0   0   5   23.86    0.63
   0   0   5   25.18    0.61
   0   0   5   24.91    0.61
   0   0   5   24.46    0.64
  -1   0  -5   28.34    0.67
  -1   0  -5   29.09    0.73
   1   0   5   28.82    0.68
   1   0   5   27.82    0.67
   1   0   5   28.92    0.62
   1   0   5   29.86    0.62
   1   0   5   28.66    0.69
   1   0   5   28.04    0.73
  -2   0  -5   18.72    0.47
  -2   0  -5   19.67    0.51
  -2   0  -5   18.43    0.46
   2   0   5   18.27    0.51
   2   0   5   18.91    0.48
   2   0   5   18.50    0.46
   2   0   5   18.29    0.47
   2   0   5   18.88    0.45
  -3   0  -5    9.97    0.31
  -3   0  -5    9.85    0.28
   3   0   5    9.94    0.29
   3   0   5    9.78    0.31
   3   0   5   10.25    0.28
   3   0   5   10.04    0.30
  -4   0  -5   32.26    0.83
  -4   0  -5   32.69    0.86
   4   0   5   32.19    0.86
   4   0   5   33.08    0.81
   4   0   5   32.62    0.83
   4   0   5   32.78    0.80
  -5   0  -5   14.50    0.43
  -5   0  -5   13.92    0.45
   5   0   5   14.25    0.42
   5   0   5   13.77    0.43
   5   0   5   14.48    0.41
   5   0   5   13.81    0.45
  -6   0  -5   22.37    0.67
  -6   0  -5   21.83    0.61
  -6   0  -5   22.15    0.65
   6   0   5   22.49    0.63
   6   0   5   22.42    0.67
   6   0   5   22.13    0.61
  -7   0  -5    0.74    0.11
   7   0   5    0.55    0.10
   7   0   5    0.54    0.09
  -8   0  -5    0.47    0.10
  -8   0  -5    0.38    0.09
   8   0   5    0.45    0.10
   8   0   5    0.52    0.09
   9   0   5    0.10    0.09
   9  -1  -5    1.06    0.16
   8  -1  -5    0.27    0.09
   7  -1  -5   10.07    0.41
  -7   1   5   10.18    0.36
   6  -1  -5    0.52    0.10
  -6   1   5    0.60    0.08
   5  -1  -5    6.49    0.28
   5  -1  -5    6.12    0.27
  -5   1   5    6.16    0.27
  -5   1   5    6.21    0.23
  -5   1   5    6.19    0.28
   4  -1  -5    1.92    0.14
   4  -1  -5    1.85    0.13
   4  -1  -5    1.81    0.12
   4  -1  -5    1.94    0.06
  -4   1   5    1.99    0.11
  -4   1   5    1.82    0.14
  -4   1   5    1.62    0.12
   3  -1  -5    0.03    0.04
   3  -1  -5    0.04    0.03
   3  -1  -5    0.00    0.02
  -3   1   5    0.01    0.04
  -3   1   5   -0.04    0.03
  -3   1   5    0.00    0.02
   2  -1  -5    8.80    0.27
   2  -1  -5    8.42    0.28
  -2   1   5    8.04    0.27
  -2   1   5    8.39    0.28
  -2   1   5    8.53    0.25
  -2   1   5    8.67    0.23
   1  -1  -5  125.83    2.83
   1  -1  -5  123.79    2.95
   1  -1  -5  126.62    2.93
   1  -1  -5  123.02    2.63
   1  -1  -5  125.83    2.77
  -1   1   5  126.88    2.93
  -1   1   5  118.90    2.95
  -1   1   5  126.31    2.95
  -1   1   5  126.68    2.64
  -1   1   5  124.83    2.82
   0  -1  -5   -0.03    0.02
   0  -1  -5    0.02    0.02
   0  -1  -5    0.02    0.01
   0  -1  -5    0.03    0.03
   0  -1  -5    0.00    0.01
   0   1   5    0.03    0.02
   0   1   5    0.03    0.03
   0   1   5    0.02    0.01
   0   1   5    0.00    0.01
   0   1   5   -0.01    0.03
   0   1   5    0.02    0.01
  -1  -1  -5    0.31    0.03
  -1  -1  -5    0.22    0.03
  -1  -1  -5    0.28    0.04
   1   1   5    0.32    0.04
   1   1   5    0.16    0.04
   1   1   5    0.33    0.04
   1   1   5    0.29    0.02
   1   1   5    0.33    0.04
  -2  -1  -5   18.95    0.50
   2   1   5   18.42    0.46
   2   1   5   18.48    0.50
   2   1   5   18.07    0.48
  -3  -1  -5    8.44    0.25
   3   1   5    8.84    0.24
   3   1   5    8.71    0.29
   3   1   5    8.69    0.27
   3   1   5    8.79    0.26
  -4  -1  -5   22.45    0.60
  -4  -1  -5   22.33    0.59
   4   1   5   21.79    0.60
   4   1   5   21.69    0.57
   4   1   5   22.94    0.57
   4   1   5   21.78    0.63
  -5  -1  -5    1.38    0.10
  -5  -1  -5    1.28    0.10
   5   1   5    1.33    0.10
   5   1   5    1.15    0.11
   5   1   5    1.39    0.12
   5   1   5    1.30    0.10
  -6  -1  -5   19.79    0.59
  -6  -1  -5   19.89    0.59
   6   1   5   20.02    0.57
   6   1   5   19.81    0.56
   6   1   5   20.10    0.62
  -7  -1  -5    2.87    0.18
   7   1   5    2.95    0.17
   7   1   5    2.81    0.18
  -8  -1  -5    3.56    0.22
   8   1   5    3.63    0.20
   8   1   5    3.41    0.21
  -9  -1  -5    0.14    0.09
  -9  -1  -5    0.00    0.07
   9   1   5    0.10    0.08
   9   1   5   -0.05    0.06
   8  -2  -5    2.44    0.21
   7  -2  -5    1.85    0.17
   6  -2  -5    0.34    0.09
   5  -2  -5    1.96    0.14
  -5   2   5    2.39    0.13
   4  -2  -5    1.55    0.12
   4  -2  -5    1.55    0.12
   4  -2  -5    1.32    0.12
  -4   2   5    0.99    0.11
  -4   2   5    1.26    0.09
  -4   2   5    1.10    0.10
   3  -2  -5    0.24    0.05
   3  -2  -5    0.17    0.05
   3  -2  -5    0.26    0.05
  -3   2   5    0.23    0.05
  -3   2   5    0.21    0.06
  -3   2   5    0.22    0.04
   2  -2  -5   38.34    0.99
   2  -2  -5   38.63    0.85
   2  -2  -5   38.60    1.00
   2  -2  -5   40.85    0.85
   2  -2  -5   38.14    0.95
  -2   2   5   38.31    0.95
  -2   2   5   38.48    0.98
  -2   2   5   38.53    0.91
  -2   2   5   40.28    0.87
  -2   2   5   38.93    1.01
   1  -2  -5   37.95    0.83
   1  -2  -5   37.83    0.91
   1  -2  -5   36.97    0.96
   1  -2  -5   38.39    0.93
   1  -2  -5   38.35    0.95
  -1   2   5   39.09    0.97
  -1   2   5   38.45    0.89
  -1   2   5   39.59    0.85
  -1   2   5   37.58    0.93
  -1   2   5   36.35    0.94
  -1   2   5   37.69    0.85
   0  -2  -5   34.46    0.82
   0  -2  -5   33.22    0.79
   0  -2  -5   32.77    0.83
   0  -2  -5   33.58    0.82
   0  -2  -5   33.34    0.74
   0   2   5   33.71    0.74
   0   2   5   32.89    0.82
   0   2   5   32.84    0.76
   0   2   5   32.98    0.83
   0   2   5   32.99    0.79
  -1  -2  -5    0.96    0.07
  -1  -2  -5    0.82    0.05
  -1  -2  -5    0.88    0.05
   1   2   5    0.80    0.05
   1   2   5    0.90    0.05
   1   2   5    0.87    0.07
   1   2   5    0.91    0.07
   1   2   5    0.80    0.06
  -2  -2  -5    1.53    0.07
  -2  -2  -5    1.61    0.10
   2   2   5    1.23    0.09
   2   2   5    1.41    0.09
   3   2   5   14.94    0.45
   3   2   5   15.88    0.44
   3   2   5   15.47    0.42
  -4  -2  -5   44.88    1.09
   4   2   5   43.39    1.09
   4   2   5   43.63    1.06
   4   2   5   44.33    1.15
  -5  -2  -5    0.25    0.06
  -5  -2  -5    0.27    0.05
   5   2   5    0.26    0.07
   5   2   5    0.20    0.05
   5   2   5    0.22    0.05
  -6  -2  -5    2.41    0.15
  -6  -2  -5    2.40    0.14
   6   2   5    2.63    0.18
   6   2   5    2.17    0.14
   6   2   5    2.20    0.14
  -7  -2  -5    0.36    0.09
   7   2   5    0.38    0.08
   7   2   5    0.30    0.08
  -8  -2  -5    1.61    0.16
   8   2   5    2.04    0.16
   8   2   5    1.87    0.16
  -9  -2  -5    0.93    0.14
   9   2   5    1.07    0.14
   9   2   5    1.15    0.14
   8  -3  -5    2.03    0.20
   7  -3  -5    0.07    0.07
   6  -3  -5    1.17    0.13
   5  -3  -5    1.50    0.14
   4  -3  -5    1.45    0.12
   4  -3  -5    1.92    0.15
  -4   3   5    1.59    0.09
  -4   3   5    1.68    0.09
  -4   3   5    1.69    0.13
  -4   3   5    1.73    0.09
  -4   3   5    1.43    0.14
   3  -3  -5    0.45    0.07
   3  -3  -5    0.40    0.06
   3  -3  -5    0.46    0.08
  -3   3   5    0.43    0.05
  -3   3   5    0.43    0.08
  -3   3   5    0.42    0.05
  -3   3   5    0.39    0.04
  -3   3   5    0.55    0.07
   2  -3  -5   19.92    0.54
   2  -3  -5   19.22    0.57
   2  -3  -5   19.97    0.46
   2  -3  -5   19.64    0.46
   2  -3  -5   20.31    0.57
  -2   3   5   19.74    0.46
  -2   3   5   20.57    0.48
  -2   3   5   20.71    0.48
  -2   3   5   19.75    0.58
  -2   3   5   19.56    0.56
  -2   3   5   19.50    0.50
   1  -3  -5   29.71    0.68
   1  -3  -5   30.03    0.75
   1  -3  -5   30.95    0.74
   1  -3  -5   29.43    0.79
   1  -3  -5   29.03    0.78
  -1   3   5   30.40    0.69
  -1   3   5   30.31    0.79
  -1   3   5   30.14    0.71
  -1   3   5   30.45    0.69
  -1   3   5   29.87    0.74
   0  -3  -5   44.70    0.98
   0  -3  -5   46.09    1.09
   0  -3  -5   43.86    1.10
   0   3   5   44.41    1.04
   0   3   5   44.86    1.02
   0   3   5   43.73    1.09
   0   3   5   45.11    1.10
   0   3   5   43.62    0.98
  -1  -3  -5    1.03    0.08
  -1  -3  -5    1.33    0.07
  -1  -3  -5    0.99    0.06
   1   3   5    1.09    0.06
   1   3   5    1.08    0.06
   1   3   5    1.06    0.07
   1   3   5    1.08    0.07
   1   3   5    1.02    0.07
  -2  -3  -5   36.30    0.90
  -2  -3  -5   33.50    0.84
  -2  -3  -5   35.80    0.77
   2   3   5   35.25    0.76
   2   3   5   35.06    0.90
   2   3   5   34.05    0.86
   2   3   5   34.56    0.84
   2   3   5   35.18    0.76
   2   3   5   34.30    0.84
  -3  -3  -5   81.48    1.91
   3   3   5   81.55    1.99
   3   3   5   79.35    1.85
   3   3   5   81.95    1.91
  -4  -3  -5   35.82    0.86
   4   3   5   35.28    0.88
   4   3   5   34.39    0.95
  -5  -3  -5   11.54    0.33
   5   3   5   11.00    0.40
   5   3   5   11.14    0.37
  -6  -3  -5   14.58    0.42
   6   3   5   14.47    0.46
  -7  -3  -5    0.19    0.08
   7   3   5    0.26    0.07
  -8  -3  -5    4.96    0.28
   8   3   5    5.69    0.27
  -9  -3  -5    0.15    0.09
   9   3   5    0.08    0.07
   8  -4  -5    3.60    0.27
   7  -4  -5    0.17    0.08
   6  -4  -5    4.78    0.27
   5  -4  -5    0.99    0.12
   4  -4  -5    0.71    0.10
   3  -4  -5    0.43    0.07
   3  -4  -5    0.46    0.08
   3  -4  -5    0.38    0.08
  -3   4   5    0.49    0.09
  -3   4   5    0.46    0.08
  -3   4   5    0.40    0.06
  -3   4   5    0.47    0.04
   2  -4  -5    7.16    0.20
   2  -4  -5    7.16    0.26
   2  -4  -5    7.57    0.21
   2  -4  -5    7.36    0.29
   2  -4  -5    7.14    0.28
  -2   4   5    7.25    0.29
  -2   4   5    7.48    0.20
  -2   4   5    7.57    0.23
  -2   4   5    7.43    0.19
   1  -4  -5    0.05    0.03
   1  -4  -5    0.02    0.02
   1  -4  -5    0.04    0.03
   1  -4  -5    0.03    0.04
   1  -4  -5    0.06    0.02
  -1   4   5    0.08    0.03
  -1   4   5    0.04    0.03
  -1   4   5    0.08    0.02
  -1   4   5    0.03    0.04
  -1   4   5    0.05    0.03
   0  -4  -5   38.95    0.93
   0  -4  -5   37.24    0.85
   0  -4  -5   35.30    0.95
   0   4   5   37.49    0.89
   0   4   5   38.43    0.93
   0   4   5   37.79    0.88
   0   4   5   39.35    0.96
   0   4   5   37.49    0.86
  -1  -4  -5    0.68    0.06
  -1  -4  -5    0.53    0.05
  -1  -4  -5    0.63    0.06
   1   4   5    0.57    0.05
   1   4   5    0.58    0.05
   1   4   5    0.64    0.06
   1   4   5    0.53    0.06
   1   4   5    0.67    0.06
  -2  -4  -5    8.75    0.24
  -2  -4  -5    8.56    0.24
   2   4   5    8.22    0.29
   2   4   5    8.95    0.23
   2   4   5    8.20    0.27
   2   4   5    8.99    0.28
   2   4   5    8.88    0.24
  -3  -4  -5    2.54    0.10
   3   4   5    2.47    0.14
   3   4   5    2.30    0.08
   3   4   5    2.49    0.13
   3   4   5    2.49    0.08
   4   4   5   14.60    0.43
   4   4   5   14.00    0.46
  -5  -4  -5    8.95    0.24
  -5  -4  -5    8.94    0.24
   5   4   5    8.90    0.32
  -6  -4  -5    2.24    0.17
   6   4   5    2.14    0.15
  -7  -4  -5    0.61    0.11
   7   4   5    0.52    0.10
  -8  -4  -5    0.47    0.11
   8   4   5    0.33    0.09
  -9  -4  -5   -0.03    0.07
   9   4   5    0.05    0.06
   7  -5  -5   -0.02    0.06
   6  -5  -5    0.13    0.08
   5  -5  -5    1.99    0.17
   4  -5  -5    0.03    0.05
   3  -5  -5    1.31    0.05
   3  -5  -5    1.09    0.05
   3  -5  -5    1.09    0.11
   2  -5  -5    0.67    0.09
   2  -5  -5    0.62    0.05
   2  -5  -5    0.59    0.09
   2  -5  -5    0.62    0.09
  -2   5   5    0.73    0.06
  -2   5   5    0.76    0.07
  -2   5   5    0.58    0.09
   1  -5  -5    0.00    0.04
   1  -5  -5    0.06    0.05
   1  -5  -5    0.02    0.03
   1  -5  -5    0.11    0.04
   1  -5  -5    0.01    0.03
  -1   5   5    0.00    0.03
  -1   5   5    0.03    0.03
  -1   5   5   -0.01    0.04
   0  -5  -5   16.79    0.44
   0  -5  -5   16.16    0.47
   0  -5  -5   15.99    0.41
   0   5   5   16.54    0.47
   0   5   5   15.37    0.43
   0   5   5   15.33    0.42
  -1  -5  -5    0.30    0.06
  -1  -5  -5    0.29    0.05
  -1  -5  -5    0.23    0.04
   1   5   5    0.29    0.05
   1   5   5    0.29    0.05
   1   5   5    0.18    0.04
  -2  -5  -5    5.86    0.19
  -2  -5  -5    5.91    0.18
   2   5   5    5.77    0.18
   2   5   5    5.59    0.19
   2   5   5    5.86    0.22
  -3  -5  -5    0.28    0.04
   3   5   5    0.24    0.03
   3   5   5    0.28    0.04
   3   5   5    0.35    0.06
   4   5   5    0.30    0.06
  -5  -5  -5    0.10    0.07
   5   5   5    0.13    0.06
  -6  -5  -5    0.06    0.07
   6   5   5    0.19    0.07
  -7  -5  -5    1.98    0.18
   7   5   5    2.01    0.17
  -8  -5  -5   -0.01    0.06
   8   5   5    0.01    0.06
  -9  -5  -5    0.22    0.10
   9   5   5    0.19    0.09
   6  -6  -5    0.84    0.14
   5  -6  -5    0.53    0.11
   4  -6  -5   -0.04    0.05
   3  -6  -5    0.74    0.04
   3  -6  -5    0.66    0.10
   2  -6  -5    0.01    0.07
   2  -6  -5    0.01    0.05
   2  -6  -5    0.07    0.03
  -2   6   5    0.04    0.04
  -2   6   5   -0.01    0.04
   1  -6  -5    0.75    0.07
   1  -6  -5    0.75    0.10
   1  -6  -5    0.68    0.09
  -1   6   5    0.83    0.10
  -1   6   5    0.80    0.08
  -1   6   5    0.86    0.08
   0  -6  -5    6.03    0.21
   0  -6  -5    6.40    0.25
   0  -6  -5    6.37    0.21
   0  -6  -5    6.45    0.20
   0   6   5    6.42    0.25
   0   6   5    6.19    0.23
   0   6   5    6.33    0.22
  -1  -6  -5    0.83    0.07
  -1  -6  -5    0.93    0.08
  -1  -6  -5    1.05    0.08
   1   6   5    1.04    0.09
   1   6   5    0.87    0.08
   1   6   5    0.69    0.07
  -2  -6  -5    4.33    0.17
  -2  -6  -5    4.43    0.19
   2   6   5    4.39    0.16
   2   6   5    4.19    0.17
   2   6   5    4.07    0.19
  -3  -6  -5    0.88    0.08
  -3  -6  -5    0.82    0.09
   3   6   5    1.01    0.10
   3   6   5    0.97    0.07
  -4  -6  -5    0.16    0.07
   4   6   5    0.02    0.05
   4   6   5    0.11    0.03
  -5  -6  -5    0.96    0.12
   5   6   5    0.92    0.11
  -6  -6  -5    0.37    0.10
   6   6   5    0.52    0.10
  -7  -6  -5    0.16    0.08
   7   6   5    0.36    0.09
  -8  -6  -5    0.28    0.10
   8   6   5    0.30    0.09
  -9  -6  -5    0.04    0.09
   9   6   5    0.06    0.08
   6  -7  -5   -0.06    0.07
   5  -7  -5    1.34    0.16
   4  -7  -5    2.39    0.19
   3  -7  -5    3.73    0.23
   3  -7  -5    3.94    0.11
   2  -7  -5    1.23    0.14
   2  -7  -5    1.12    0.08
  -2   7   5    1.19    0.10
   1  -7  -5    8.19    0.33
   1  -7  -5    8.40    0.27
   1  -7  -5    8.19    0.33
  -1   7   5    8.77    0.35
  -1   7   5    8.84    0.29
  -1   7   5    8.58    0.30
   0  -7  -5    0.22    0.05
   0  -7  -5    0.21    0.07
   0   7   5    0.26    0.06
   0   7   5    0.28    0.08
   0   7   5    0.20    0.06
  -1  -7  -5   -0.01    0.04
  -1  -7  -5   -0.03    0.04
   1   7   5    0.02    0.04
   1   7   5    0.01    0.04
   1   7   5   -0.01    0.05
  -2  -7  -5    1.18    0.10
  -2  -7  -5    1.23    0.10
   2   7   5    1.43    0.12
   2   7   5    1.16    0.10
  -3  -7  -5    1.49    0.12
  -3  -7  -5    1.41    0.10
   3   7   5    1.25    0.09
   3   7   5    1.26    0.12
  -4  -7  -5    1.07    0.12
   4   7   5    1.01    0.12
   4   7   5    0.99    0.07
  -5  -7  -5    7.01    0.31
  -6  -7  -5   -0.01    0.06
   6   7   5    0.06    0.06
  -7  -7  -5   -0.06    0.06
   7   7   5    0.07    0.06
  -8  -7  -5    0.16    0.09
   8   7   5   -0.04    0.06
   5  -8  -5    0.08    0.09
   4  -8  -5    0.10    0.08
   3  -8  -5    0.05    0.07
   2  -8  -5    0.04    0.06
   2  -8  -5    0.07    0.04
   1  -8  -5    0.99    0.13
   1  -8  -5    1.22    0.10
  -1   8   5    1.05    0.11
  -1   8   5    1.36    0.12
   0  -8  -5    0.35    0.07
   0   8   5    0.39    0.08
   0   8   5    0.31    0.08
  -1  -8  -5    1.28    0.10
   1   8   5    1.04    0.10
   1   8   5    1.26    0.12
  -2  -8  -5    0.80    0.09
   2   8   5    1.01    0.10
   2   8   5    0.90    0.11
  -3  -8  -5    1.01    0.11
  -3  -8  -5    0.77    0.09
   3   8   5    0.83    0.09
   3   8   5    0.79    0.11
  -4  -8  -5   -0.01    0.06
   4   8   5    0.05    0.04
   4   8   5    0.15    0.07
  -5  -8  -5    0.90    0.12
   5   8   5    0.86    0.13
   5   8   5    0.81    0.06
  -6  -8  -5   -0.12    0.06
   6   8   5    0.06    0.07
  -7  -8  -5    1.02    0.15
   7   8   5    0.90    0.14
  -8  -8  -5   -0.06    0.08
   8   8   5    0.05    0.08
   4  -9  -5   -0.04    0.07
   3  -9  -5    0.01    0.08
   2  -9  -5    0.18    0.09
   2  -9  -5    0.07    0.04
   1  -9  -5    0.56    0.08
   1  -9  -5    0.60    0.12
  -1   9   5    0.80    0.11
  -1   9   5    0.68    0.10
   0  -9  -5    0.82    0.09
   0   9   5    0.53    0.10
   0   9   5    0.70    0.10
  -1  -9  -5    1.75    0.13
   1   9   5    1.67    0.15
   1   9   5    1.81    0.14
  -2  -9  -5    0.05    0.05
   2   9   5    0.00    0.06
   2   9   5    0.11    0.06
  -3  -9  -5    0.59    0.10
  -3  -9  -5    0.56    0.09
   3   9   5    0.28    0.09
   3   9   5    0.68    0.09
  -4  -9  -5    0.26    0.09
   4   9   5    0.08    0.04
   4   9   5    0.12    0.08
  -5  -9  -5    0.66    0.13
   5   9   5    0.52    0.12
   5   9   5    0.61    0.06
  -6  -9  -5    0.12    0.08
   6   9   5    0.09    0.07
  -7  -9  -5    0.13    0.10
   7   9   5    0.08    0.09
   2 -10  -5    1.04    0.16
   2 -10  -5    1.03    0.09
   1 -10  -5    0.19    0.06
   1 -10  -5    0.12    0.10
   0 -10  -5    0.00    0.05
   0  10   5   -0.05    0.06
   0  10   5   -0.07    0.06
  -1 -10  -5    0.69    0.10
   1  10   5    0.59    0.12
   1  10   5    0.81    0.11
  -2 -10  -5    0.23    0.07
   2  10   5    0.18    0.09
   2  10   5    0.11    0.07
  -3 -10  -5    0.80    0.11
   3  10   5    0.66    0.10
   3  10   5    0.66    0.12
  -4 -10  -5    0.13    0.08
   4  10   5    0.12    0.09
   4  10   5    0.16    0.06
  -5 -10  -5    0.25    0.11
   5  10   5    0.23    0.10
   5  10   5    0.22    0.05
  -1 -11  -5    0.07    0.06
   1  11   5    0.13    0.08
   1  11   5   -0.01    0.06
  -2 -11  -5    1.33    0.14
   2  11   5    1.36    0.17
   2  11   5    1.16    0.13
  -3 -11  -5    0.02    0.07
   3  11   5   -0.04    0.05
   3  11   5    0.07    0.08
   4   9  -6   -0.06    0.08
   4   9  -6   -0.02    0.05
  -4  -9   6    0.03    0.10
  -4  -9   6    0.03    0.06
   3   9  -6    0.00    0.06
   3   9  -6   -0.08    0.07
  -3  -9   6   -0.14    0.09
  -3  -9   6    0.12    0.06
   2   9  -6    0.05    0.06
   2   9  -6   -0.11    0.06
  -2  -9   6    0.04    0.06
   1   9  -6    0.19    0.11
   1   9  -6    0.19    0.08
  -1  -9   6    0.15    0.06
   0   9  -6   -0.07    0.08
   0  -9   6    0.00    0.05
  -1   9  -6    0.09    0.09
   1  -9   6    0.08    0.05
  -2   9  -6    0.06    0.10
   6   8  -6    0.74    0.07
   6   8  -6    0.57    0.13
  -6  -8   6    0.81    0.16
   5   8  -6    0.18    0.10
   5   8  -6    0.21    0.06
  -5  -8   6    0.05    0.10
   4   8  -6    0.07    0.07
   4   8  -6    0.14    0.06
  -4  -8   6    0.03    0.05
  -4  -8   6   -0.03    0.08
   3   8  -6    0.05    0.07
   3   8  -6    0.01    0.05
  -3  -8   6   -0.03    0.04
  -3  -8   6    0.00    0.09
   2   8  -6    0.10    0.08
   2   8  -6   -0.01    0.05
  -2  -8   6   -0.01    0.08
  -2  -8   6    0.03    0.05
   1   8  -6    1.93    0.18
   1   8  -6    2.11    0.15
  -1  -8   6    2.16    0.17
  -1  -8   6    2.27    0.18
  -1  -8   6    2.35    0.15
   0   8  -6    0.01    0.05
   0   8  -6    0.04    0.07
   0  -8   6   -0.01    0.04
  -1   8  -6    0.73    0.13
   1  -8   6    0.67    0.07
  -2   8  -6    1.59    0.17
  -3   8  -6    1.56    0.16
   3  -8   6    1.61    0.17
  -4   8  -6    0.41    0.11
   4  -8   6    0.44    0.12
   7   7  -6   -0.05    0.07
  -7  -7   6    0.08    0.10
   6   7  -6    0.26    0.04
   6   7  -6    0.33    0.10
  -6  -7   6    0.21    0.11
   5   7  -6    0.13    0.08
   5   7  -6    0.13    0.05
  -5  -7   6    0.03    0.08
   4   7  -6   -0.07    0.05
   4   7  -6    0.03    0.04
  -4  -7   6   -0.04    0.08
  -4  -7   6   -0.02    0.04
   3   7  -6    0.57    0.08
   3   7  -6    0.61    0.11
  -3  -7   6    0.48    0.08
  -3  -7   6    0.59    0.11
   2   7  -6    0.00    0.04
   2   7  -6   -0.01    0.07
  -2  -7   6   -0.02    0.07
  -2  -7   6    0.03    0.04
   1   7  -6    0.07    0.05
   1   7  -6    0.09    0.07
  -1  -7   6    0.12    0.08
  -1  -7   6    0.09    0.07
  -1  -7   6    0.13    0.05
   0   7  -6    0.04    0.07
   0   7  -6   -0.03    0.04
   0  -7   6    0.05    0.07
   0  -7   6   -0.03    0.05
   0  -7   6    0.05    0.04
  -1   7  -6    1.36    0.15
   1  -7   6    0.81    0.07
  -2   7  -6    0.01    0.08
   2  -7   6    0.01    0.02
  -3   7  -6    1.55    0.15
   3  -7   6    1.66    0.16
  -4   7  -6   -0.04    0.07
   4  -7   6   -0.02    0.07
  -5   7  -6    2.29    0.20
   5  -7   6    2.35    0.19
   7   6  -6    0.02    0.06
  -7  -6   6   -0.07    0.08
   6   6  -6   -0.10    0.05
  -6  -6   6    0.03    0.08
   5   6  -6    0.36    0.05
   5   6  -6    0.25    0.08
  -5  -6   6    0.48    0.11
   4   6  -6    0.10    0.05
   4   6  -6   -0.02    0.05
  -4  -6   6    0.08    0.08
  -4  -6   6    0.02    0.04
   3   6  -6    0.96    0.12
   3   6  -6    1.05    0.09
  -3  -6   6    0.90    0.09
  -3  -6   6    1.15    0.13
   2   6  -6    0.03    0.04
   2   6  -6    0.04    0.06
   2   6  -6    0.10    0.05
  -2  -6   6    0.01    0.07
  -2  -6   6    0.04    0.04
   1   6  -6    0.91    0.11
   1   6  -6    0.92    0.09
   1   6  -6    1.12    0.11
  -1  -6   6    0.93    0.11
  -1  -6   6    0.83    0.08
  -1  -6   6    0.98    0.11
   0   6  -6    1.57    0.12
   0   6  -6    1.69    0.15
   0  -6   6    1.52    0.14
   0  -6   6    1.47    0.10
   0  -6   6    1.48    0.14
  -1   6  -6    3.93    0.18
  -1   6  -6    4.06    0.22
   1  -6   6    3.94    0.15
   1  -6   6    4.18    0.20
  -2   6  -6    2.54    0.18
   2  -6   6    2.27    0.08
  -3   6  -6   -0.08    0.06
   3  -6   6    0.05    0.07
  -4   6  -6    5.78    0.27
   4  -6   6    5.24    0.27
  -5   6  -6    0.35    0.11
   5  -6   6    0.37    0.10
   6  -6   6    1.65    0.17
  -8  -5   6    0.46    0.13
   7   5  -6    0.04    0.07
  -7  -5   6   -0.07    0.07
   6   5  -6    1.20    0.13
  -6  -5   6    0.90    0.14
   5   5  -6    0.26    0.04
   5   5  -6    0.44    0.09
  -5  -5   6    0.32    0.10
   4   5  -6    0.11    0.04
   4   5  -6    0.19    0.07
  -4  -5   6    0.07    0.05
  -4  -5   6    0.07    0.07
   3   5  -6    2.94    0.18
   3   5  -6    2.44    0.13
   3   5  -6    2.50    0.14
  -3  -5   6    2.53    0.17
  -3  -5   6    2.70    0.14
   2   5  -6   28.26    0.75
   2   5  -6   27.28    0.73
   2   5  -6   26.41    0.67
  -2  -5   6   27.07    0.67
  -2  -5   6   26.13    0.74
   1   5  -6    6.65    0.24
   1   5  -6    7.71    0.28
   1   5  -6    7.43    0.28
  -1  -5   6    7.10    0.29
  -1  -5   6    7.55    0.28
  -1  -5   6    6.83    0.23
   0   5  -6    7.34    0.25
   0   5  -6    6.93    0.28
   0  -5   6    7.18    0.28
   0  -5   6    7.02    0.23
   0  -5   6    7.14    0.26
  -1   5  -6    3.40    0.15
  -1   5  -6    3.36    0.19
   1  -5   6    3.69    0.18
   1  -5   6    3.37    0.13
  -2   5  -6    1.41    0.13
   2  -5   6    1.25    0.11
   2  -5   6    1.21    0.11
   2  -5   6    1.24    0.05
   2  -5   6    1.31    0.12
   2  -5   6    1.36    0.05
  -3   5  -6   10.76    0.39
   3  -5   6   11.03    0.38
   3  -5   6   12.14    0.38
   3  -5   6   11.78    0.41
  -4   5  -6    3.70    0.21
   4  -5   6    3.85    0.21
  -5   5  -6    0.00    0.08
   5  -5   6   -0.06    0.05
  -6   5  -6    1.24    0.14
   6  -5   6    1.41    0.15
   7  -5   6    0.69    0.13
  -8  -4   6    0.63    0.14
   7   4  -6    0.13    0.07
  -7  -4   6    0.13    0.09
   6   4  -6    0.40    0.08
  -6  -4   6    0.38    0.10
   5   4  -6    0.10    0.05
   5   4  -6    0.00    0.05
   5   4  -6   -0.02    0.02
  -5  -4   6    0.03    0.05
  -5  -4   6   -0.09    0.05
   4   4  -6    0.17    0.04
   4   4  -6    0.38    0.07
   4   4  -6    0.24    0.06
  -4  -4   6    0.24    0.05
  -4  -4   6    0.30    0.08
  -4  -4   6    0.30    0.06
   3   4  -6   16.61    0.48
   3   4  -6   16.18    0.42
  -3  -4   6   15.55    0.49
  -3  -4   6   16.05    0.43
   2   4  -6    0.42    0.06
   2   4  -6    0.33    0.05
   2   4  -6    0.46    0.07
  -2  -4   6    0.40    0.06
  -2  -4   6    0.36    0.07
   1   4  -6   12.99    0.36
   1   4  -6   13.15    0.41
   1   4  -6   12.54    0.39
  -1  -4   6   13.05    0.35
  -1  -4   6   13.34    0.40
   0   4  -6    3.14    0.14
   0   4  -6    3.71    0.18
   0  -4   6    3.75    0.17
   0  -4   6    3.35    0.13
   0  -4   6    3.39    0.17
  -1   4  -6    3.45    0.17
  -1   4  -6    3.34    0.14
   1  -4   6    3.07    0.16
   1  -4   6    3.17    0.16
   1  -4   6    3.28    0.12
  -2   4  -6    7.08    0.27
   2  -4   6    7.10    0.24
   2  -4   6    7.07    0.26
  -3   4  -6    6.61    0.27
   3  -4   6    7.35    0.25
   3  -4   6    7.26    0.26
   3  -4   6    7.37    0.28
   3  -4   6    6.94    0.27
  -4   4  -6    1.47    0.13
   4  -4   6    1.98    0.14
   4  -4   6    2.04    0.15
   4  -4   6    1.63    0.13
  -5   4  -6    3.97    0.22
   5  -4   6    4.40    0.23
  -6   4  -6    2.84    0.20
   6  -4   6    2.79    0.19
   7  -4   6    0.89    0.13
  -8  -3   6    2.04    0.19
  -7  -3   6   -0.06    0.07
   6   3  -6    3.18    0.17
  -6  -3   6    3.13    0.20
   5   3  -6    0.61    0.08
   5   3  -6    0.80    0.09
  -5  -3   6    0.89    0.11
  -5  -3   6    0.87    0.09
   4   3  -6   -0.01    0.03
   4   3  -6   -0.02    0.04
   4   3  -6    0.03    0.02
  -4  -3   6   -0.03    0.03
  -4  -3   6    0.00    0.04
  -4  -3   6   -0.04    0.04
   3   3  -6   12.74    0.39
   3   3  -6   11.99    0.36
   3   3  -6   12.30    0.33
  -3  -3   6   11.77    0.39
  -3  -3   6   12.20    0.34
  -3  -3   6   12.56    0.38
   2   3  -6    1.40    0.10
   2   3  -6    1.49    0.10
   2   3  -6    1.53    0.09
  -2  -3   6    1.58    0.09
  -2  -3   6    1.71    0.12
   1   3  -6   12.22    0.36
   1   3  -6   12.53    0.38
   1   3  -6   11.71    0.33
  -1  -3   6   12.35    0.37
  -1  -3   6   11.85    0.32
   0   3  -6    1.70    0.12
   0   3  -6    1.82    0.09
   0  -3   6    1.89    0.12
   0  -3   6    1.68    0.08
   0  -3   6    1.88    0.12
  -1   3  -6   25.16    0.58
  -1   3  -6   23.70    0.62
   1  -3   6   23.73    0.65
   1  -3   6   23.90    0.62
   1  -3   6   24.25    0.55
   1  -3   6   24.58    0.55
  -2   3  -6    9.41    0.26
  -2   3  -6    9.02    0.30
   2  -3   6   10.01    0.30
   2  -3   6    9.44    0.31
  -3   3  -6   12.58    0.43
  -3   3  -6   12.96    0.39
   3  -3   6   12.62    0.38
   3  -3   6   13.45    0.40
   3  -3   6   12.48    0.37
  -4   3  -6   34.05    0.89
   4  -3   6   35.67    0.94
   4  -3   6   35.75    0.89
   4  -3   6   35.86    0.93
   4  -3   6   34.84    0.91
  -5   3  -6    3.39    0.20
   5  -3   6    3.05    0.18
   5  -3   6    3.22    0.17
   5  -3   6    3.33    0.19
   5  -3   6    3.10    0.17
  -6   3  -6    4.77    0.23
   6  -3   6    4.42    0.23
  -7   3  -6    3.23    0.21
   7  -3   6    2.88    0.20
   8  -3   6    0.89    0.13
  -9  -2   6    1.07    0.16
   8   2  -6    0.42    0.12
  -8  -2   6    0.29    0.10
   7   2  -6    0.43    0.10
  -7  -2   6    0.39    0.10
   6   2  -6    0.16    0.05
   6   2  -6    0.18    0.07
   6   2  -6    0.21    0.08
  -6  -2   6    0.21    0.08
  -6  -2   6    0.09    0.07
   5   2  -6    5.64    0.21
   5   2  -6    5.85    0.25
   5   2  -6    4.81    0.24
  -5  -2   6    5.21    0.23
  -5  -2   6    5.22    0.24
   4   2  -6    0.75    0.04
   4   2  -6    0.76    0.07
   4   2  -6    0.68    0.08
   4   2  -6    0.75    0.05
  -4  -2   6    0.62    0.08
  -4  -2   6    0.70    0.06
  -4  -2   6    0.66    0.08
   3   2  -6    7.50    0.24
   3   2  -6    7.55    0.22
   3   2  -6    7.93    0.28
  -3  -2   6    7.74    0.28
  -3  -2   6    8.15    0.28
  -3  -2   6    8.14    0.24
   2   2  -6   21.26    0.50
   2   2  -6   20.68    0.53
   2   2  -6   19.46    0.56
  -2  -2   6   20.55    0.50
  -2  -2   6   20.76    0.57
  -2  -2   6   20.57    0.56
   1   2  -6    8.97    0.27
   1   2  -6    8.87    0.25
   1   2  -6    8.89    0.29
  -1  -2   6    8.88    0.25
  -1  -2   6    8.59    0.29
  -1  -2   6    8.83    0.28
   0   2  -6    0.84    0.06
   0   2  -6    0.81    0.07
   0   2  -6    0.89    0.07
   0  -2   6    0.78    0.07
   0  -2   6    0.77    0.07
   0  -2   6    0.69    0.05
  -1   2  -6   28.14    0.64
  -1   2  -6   29.02    0.74
  -1   2  -6   28.35    0.70
   1  -2   6   28.31    0.63
   1  -2   6   28.24    0.70
   1  -2   6   28.03    0.74
   1  -2   6   27.98    0.62
  -2   2  -6    1.18    0.09
  -2   2  -6    1.26    0.10
   2  -2   6    1.35    0.08
   2  -2   6    1.41    0.10
   2  -2   6    1.37    0.08
   2  -2   6    1.28    0.09
  -3   2  -6   36.84    0.91
   3  -2   6   38.01    0.95
   3  -2   6   37.43    0.92
   3  -2   6   37.69    0.91
   3  -2   6   36.79    0.96
  -4   2  -6    2.40    0.14
  -4   2  -6    2.64    0.17
   4  -2   6    2.46    0.14
   4  -2   6    2.57    0.13
   4  -2   6    2.60    0.14
  -5   2  -6   23.13    0.63
  -5   2  -6   23.28    0.66
   5  -2   6   23.51    0.65
   5  -2   6   23.66    0.67
  -6   2  -6    5.73    0.25
  -6   2  -6    5.23    0.24
   6  -2   6    5.40    0.24
   6  -2   6    5.63    0.25
  -7   2  -6   -0.01    0.07
   7  -2   6    0.07    0.06
   8  -2   6    1.44    0.15
   9   1  -6    0.41    0.12
  -9  -1   6    0.58    0.14
   8   1  -6    0.16    0.08
  -8  -1   6    0.20    0.09
   7   1  -6    0.83    0.13
  -7  -1   6    0.72    0.11
   6   1  -6    5.13    0.25
   6   1  -6    4.94    0.25
  -6  -1   6    4.59    0.23
   5   1  -6    3.91    0.20
   5   1  -6    4.44    0.22
   5   1  -6    3.79    0.15
  -5  -1   6    3.50    0.20
  -5  -1   6    3.95    0.20
  -5  -1   6    3.77    0.20
   4   1  -6    4.20    0.20
   4   1  -6    4.35    0.19
   4   1  -6    4.46    0.16
  -4  -1   6    4.05    0.20
  -4  -1   6    4.00    0.19
  -4  -1   6    4.19    0.15
  -4  -1   6    4.50    0.20
   3   1  -6    5.55    0.21
   3   1  -6    5.46    0.16
   3   1  -6    5.72    0.18
   3   1  -6    5.38    0.22
   3   1  -6    5.79    0.16
  -3  -1   6    5.29    0.21
  -3  -1   6    5.30    0.22
  -3  -1   6    5.62    0.18
  -3  -1   6    5.39    0.21
   2   1  -6    1.75    0.10
   2   1  -6    1.70    0.08
   2   1  -6    1.67    0.09
   2   1  -6    1.54    0.10
  -2  -1   6    1.56    0.11
  -2  -1   6    1.59    0.10
  -2  -1   6    1.60    0.08
   1   1  -6    9.08    0.30
   1   1  -6    9.73    0.27
   1   1  -6    9.94    0.26
  -1  -1   6   10.12    0.26
  -1  -1   6    9.94    0.30
  -1  -1   6    9.99    0.30
  -1  -1   6    9.68    0.31
   0   1  -6   19.51    0.48
   0   1  -6   17.94    0.51
   0   1  -6   19.70    0.45
   0   1  -6   19.09    0.52
   0  -1   6   19.17    0.50
   0  -1   6   19.01    0.44
   0  -1   6   18.72    0.52
  -1   1  -6   37.17    0.79
  -1   1  -6   34.55    0.84
  -1   1  -6   36.11    0.91
   1  -1   6   37.00    0.78
   1  -1   6   35.38    0.91
   1  -1   6   35.97    0.87
   1  -1   6   35.01    0.78
  -2   1  -6   35.98    0.89
  -2   1  -6   37.30    0.95
   2  -1   6   38.47    0.88
   2  -1   6   37.80    0.90
   2  -1   6   36.03    0.95
   2  -1   6   38.19    0.91
  -3   1  -6   25.65    0.67
  -3   1  -6   26.87    0.67
   3  -1   6   26.13    0.66
   3  -1   6   25.71    0.67
   3  -1   6   25.70    0.71
   3  -1   6   27.74    0.65
   3  -1   6   26.66    0.68
  -4   1  -6    2.59    0.15
  -4   1  -6    2.40    0.14
  -4   1  -6    2.28    0.12
   4  -1   6    2.47    0.12
   4  -1   6    2.42    0.14
   4  -1   6    2.61    0.12
   4  -1   6    2.74    0.13
   4  -1   6    2.44    0.14
  -5   1  -6    3.74    0.21
  -5   1  -6    3.97    0.18
  -5   1  -6    3.76    0.19
   5  -1   6    4.03    0.20
   5  -1   6    3.96    0.18
   5  -1   6    4.02    0.19
   5  -1   6    4.06    0.19
   5  -1   6    4.13    0.18
  -6   1  -6   19.42    0.58
  -6   1  -6   19.55    0.56
   6  -1   6   19.25    0.57
   6  -1   6   18.82    0.56
   6  -1   6   19.37    0.60
   6  -1   6   18.93    0.54
  -7   1  -6    0.16    0.08
   7  -1   6    0.20    0.09
   7  -1   6    0.28    0.08
   7  -1   6    0.08    0.06
  -8   1  -6    3.64    0.22
   8  -1   6    3.94    0.23
   8  -1   6    4.32    0.22
   9  -1   6    0.06    0.08
   9   0  -6    2.17    0.21
   8   0  -6    0.00    0.06
  -8   0   6    0.07    0.07
   7   0  -6    1.30    0.15
  -7   0   6    1.23    0.13
   6   0  -6    0.14    0.07
  -6   0   6    0.14    0.06
   5   0  -6    2.71    0.17
   5   0  -6    2.94    0.18
  -5   0   6    2.81    0.17
  -5   0   6    2.83    0.16
  -5   0   6    2.83    0.18
   4   0  -6    0.16    0.03
   4   0  -6    0.21    0.05
   4   0  -6    0.16    0.06
  -4   0   6    0.15    0.05
  -4   0   6    0.29    0.07
  -4   0   6    0.20    0.04
  -4   0   6    0.12    0.05
   3   0  -6   12.00    0.28
   3   0  -6   11.84    0.30
   3   0  -6   11.20    0.35
   3   0  -6   11.45    0.38
   3   0  -6   11.87    0.28
  -3   0   6   11.39    0.35
  -3   0   6   11.52    0.37
  -3   0   6   11.61    0.38
  -3   0   6   12.19    0.31
   2   0  -6    0.04    0.03
   2   0  -6   -0.01    0.02
   2   0  -6    0.02    0.02
   2   0  -6    0.04    0.02
  -2   0   6    0.04    0.02
  -2   0   6    0.06    0.03
  -2   0   6    0.00    0.04
  -2   0   6    0.03    0.02
   1   0  -6  139.04    3.08
   1   0  -6  134.28    2.87
   1   0  -6  137.26    2.98
   1   0  -6  131.80    3.21
  -1   0   6  135.55    2.87
  -1   0   6  133.51    3.23
  -1   0   6  139.09    3.21
  -1   0   6  136.54    3.09
   0   0  -6    1.20    0.07
   0   0  -6    1.21    0.08
   0   0  -6    1.20    0.08
   0   0  -6    1.20    0.06
   0   0   6    1.23    0.08
   0   0   6    1.20    0.06
   0   0   6    1.09    0.08
   0   0   6    1.20    0.05
   0   0   6    1.21    0.08
  -1   0  -6    2.37    0.10
  -1   0  -6    2.07    0.10
  -1   0  -6    2.23    0.08
  -1   0  -6    2.05    0.11
   1   0   6    2.22    0.07
   1   0   6    2.29    0.07
   1   0   6    2.03    0.11
   1   0   6    2.19    0.09
   1   0   6    1.99    0.10
  -2   0  -6    4.43    0.17
  -2   0  -6    4.52    0.16
  -2   0  -6    4.33    0.12
   2   0   6    4.20    0.16
   2   0   6    4.46    0.12
   2   0   6    4.14    0.15
   2   0   6    4.14    0.17
  -3   0  -6   74.54    1.76
  -3   0  -6   73.58    1.69
   3   0   6   76.17    1.70
   3   0   6   73.43    1.73
   3   0   6   72.45    1.82
  -4   0  -6    1.95    0.11
  -4   0  -6    2.10    0.13
  -4   0  -6    2.05    0.13
   4   0   6    2.21    0.14
   4   0   6    2.02    0.12
   4   0   6    2.15    0.11
   4   0   6    2.11    0.13
  -5   0  -6   14.99    0.44
  -5   0  -6   13.84    0.43
  -5   0  -6   14.54    0.47
   5   0   6   14.86    0.45
   5   0   6   14.90    0.43
   5   0   6   14.53    0.47
   5   0   6   14.86    0.43
  -6   0  -6   17.90    0.54
  -6   0  -6   17.27    0.56
  -6   0  -6   16.99    0.51
   6   0   6   17.18    0.53
   6   0   6   17.67    0.52
   6   0   6   17.73    0.56
   6   0   6   17.93    0.51
  -7   0  -6    5.70    0.26
   7   0   6    5.94    0.26
   7   0   6    6.02    0.29
   7   0   6    5.66    0.25
  -8   0  -6    0.58    0.10
  -8   0  -6    0.60    0.11
   8   0   6    0.53    0.10
   8   0   6    0.57    0.10
   9   0   6   -0.08    0.06
   8  -1  -6    0.71    0.13
   7  -1  -6    1.64    0.17
  -7   1   6    1.97    0.15
   6  -1  -6   12.88    0.46
  -6   1   6   12.68    0.41
   5  -1  -6    0.32    0.09
   5  -1  -6    0.30    0.08
  -5   1   6    0.25    0.06
   4  -1  -6   -0.04    0.03
   4  -1  -6    0.02    0.05
   4  -1  -6   -0.01    0.03
  -4   1   6   -0.01    0.04
  -4   1   6    0.05    0.05
  -4   1   6   -0.01    0.03
   3  -1  -6    0.29    0.03
   3  -1  -6    0.31    0.03
   3  -1  -6    0.25    0.05
   3  -1  -6    0.27    0.05
   3  -1  -6    0.20    0.06
  -3   1   6    0.28    0.04
  -3   1   6    0.26    0.06
  -3   1   6    0.20    0.05
  -3   1   6    0.24    0.05
   2  -1  -6    4.89    0.18
   2  -1  -6    4.67    0.12
   2  -1  -6    4.69    0.17
   2  -1  -6    4.75    0.14
   2  -1  -6    4.61    0.19
  -2   1   6    4.90    0.20
  -2   1   6    4.77    0.17
  -2   1   6    4.69    0.17
  -2   1   6    5.04    0.15
  -2   1   6    4.67    0.18
   1  -1  -6   81.97    1.72
   1  -1  -6   77.05    1.66
   1  -1  -6   77.94    1.79
   1  -1  -6   79.75    1.86
   1  -1  -6   77.21    1.87
   1  -1  -6   75.36    1.88
  -1   1   6   75.60    1.79
  -1   1   6   78.96    1.88
  -1   1   6   75.69    1.85
  -1   1   6   78.87    1.87
  -1   1   6   78.37    1.67
   0  -1  -6   29.01    0.71
   0  -1  -6   29.42    0.68
   0  -1  -6   30.17    0.75
   0  -1  -6   28.41    0.75
   0  -1  -6   30.12    0.69
   0   1   6   29.59    0.66
   0   1   6   28.80    0.74
   0   1   6   29.43    0.71
   0   1   6   29.04    0.71
   0   1   6   29.24    0.68
   0   1   6   30.25    0.75
  -1  -1  -6    1.49    0.05
  -1  -1  -6    1.33    0.08
  -1  -1  -6    1.55    0.06
  -1  -1  -6    1.54    0.09
   1   1   6    1.54    0.07
   1   1   6    1.28    0.09
   1   1   6    1.46    0.09
   1   1   6    1.45    0.08
   1   1   6    1.45    0.06
  -2  -1  -6   49.08    1.20
   2   1   6   47.02    1.11
   2   1   6   48.79    1.15
   2   1   6   47.82    1.20
  -3  -1  -6   10.86    0.30
   3   1   6   10.99    0.29
   3   1   6   10.67    0.32
   3   1   6   10.89    0.33
   3   1   6   10.33    0.34
  -4  -1  -6  128.63    3.11
  -4  -1  -6  132.07    3.09
   4   1   6  129.72    2.93
   4   1   6  129.32    3.16
   4   1   6  130.69    3.02
   4   1   6  135.33    2.99
  -5  -1  -6    1.49    0.11
  -5  -1  -6    1.52    0.10
   5   1   6    1.46    0.11
   5   1   6    1.48    0.10
   5   1   6    1.57    0.13
   5   1   6    1.50    0.13
  -6  -1  -6    0.28    0.06
  -6  -1  -6    0.13    0.07
   6   1   6    0.17    0.06
   6   1   6    0.24    0.08
   6   1   6    0.12    0.05
  -7  -1  -6    2.41    0.17
   7   1   6    2.31    0.16
   7   1   6    2.54    0.16
   7   1   6    2.75    0.19
  -8  -1  -6    0.03    0.06
   8   1   6    0.12    0.07
   8   1   6    0.11    0.07
  -9  -1  -6    5.81    0.30
  -9  -1  -6    5.19    0.28
   9   1   6    5.44    0.27
   9   1   6    5.69    0.29
   8  -2  -6   -0.07    0.06
   7  -2  -6    0.38    0.10
   6  -2  -6    3.67    0.23
   5  -2  -6   -0.03    0.04
  -5   2   6    0.09    0.05
   4  -2  -6    4.49    0.23
   4  -2  -6    4.71    0.22
   4  -2  -6    4.74    0.21
  -4   2   6    4.96    0.24
  -4   2   6    4.31    0.21
  -4   2   6    4.54    0.18
   3  -2  -6    0.04    0.03
   3  -2  -6    0.03    0.04
   3  -2  -6    0.03    0.03
   3  -2  -6    0.12    0.02
   3  -2  -6    0.08    0.02
  -3   2   6    0.04    0.03
  -3   2   6    0.06    0.04
  -3   2   6    0.06    0.05
  -3   2   6    0.03    0.04
  -3   2   6    0.04    0.03
   2  -2  -6    3.05    0.14
   2  -2  -6    2.95    0.16
   2  -2  -6    3.05    0.14
   2  -2  -6    3.11    0.11
  -2   2   6    3.31    0.13
  -2   2   6    3.11    0.14
  -2   2   6    3.00    0.12
  -2   2   6    2.80    0.15
  -2   2   6    3.32    0.12
   1  -2  -6   20.45    0.57
   1  -2  -6   19.67    0.54
   1  -2  -6   21.46    0.54
   1  -2  -6   20.42    0.48
   1  -2  -6   20.52    0.52
  -1   2   6   21.52    0.49
  -1   2   6   20.41    0.54
  -1   2   6   19.64    0.56
  -1   2   6   20.93    0.51
  -1   2   6   20.86    0.47
  -1   2   6   20.60    0.53
   0  -2  -6    9.07    0.24
   0  -2  -6    9.11    0.23
   0  -2  -6    9.00    0.26
   0  -2  -6    8.79    0.25
   0  -2  -6    8.40    0.27
   0   2   6    8.75    0.26
   0   2   6    8.49    0.27
   0   2   6    8.99    0.24
   0   2   6    9.01    0.25
   0   2   6    8.71    0.23
  -1  -2  -6    9.37    0.23
  -1  -2  -6    9.30    0.28
  -1  -2  -6    8.80    0.26
   1   2   6    9.13    0.28
   1   2   6    8.95    0.26
   1   2   6    9.23    0.23
   1   2   6    8.46    0.25
   1   2   6    8.80    0.26
  -2  -2  -6   72.77    1.75
  -2  -2  -6   71.97    1.71
   2   2   6   70.86    1.63
   2   2   6   70.84    1.68
   2   2   6   69.13    1.75
   2   2   6   75.02    1.54
   2   2   6   72.89    1.53
   3   2   6   21.10    0.56
   3   2   6   21.08    0.59
   3   2   6   20.67    0.54
  -4  -2  -6   28.25    0.71
   4   2   6   27.25    0.71
   4   2   6   27.64    0.77
   4   2   6   27.66    0.73
  -5  -2  -6    0.51    0.06
  -5  -2  -6    0.55    0.07
   5   2   6    0.44    0.09
   5   2   6    0.53    0.09
   5   2   6    0.56    0.07
  -6  -2  -6    0.09    0.05
  -6  -2  -6    0.07    0.05
   6   2   6    0.11    0.07
   6   2   6    0.05    0.05
   6   2   6    0.11    0.05
   7   2   6    0.02    0.05
   7   2   6   -0.05    0.05
  -8  -2  -6    0.01    0.07
   8   2   6    0.06    0.06
   8   2   6   -0.01    0.06
  -9  -2  -6    0.36    0.10
   9   2   6    0.41    0.10
   8  -3  -6    0.68    0.14
   7  -3  -6    0.81    0.14
   6  -3  -6    3.82    0.23
   5  -3  -6    0.25    0.07
   4  -3  -6   12.21    0.40
   4  -3  -6   11.62    0.43
  -4   3   6   11.47    0.34
  -4   3   6   11.87    0.41
  -4   3   6   11.51    0.33
   3  -3  -6    0.15    0.05
   3  -3  -6    0.06    0.05
   3  -3  -6    0.07    0.04
   3  -3  -6    0.06    0.02
  -3   3   6    0.04    0.05
  -3   3   6    0.05    0.04
  -3   3   6    0.09    0.04
  -3   3   6    0.05    0.03
  -3   3   6    0.09    0.03
   2  -3  -6   39.75    1.06
   2  -3  -6   40.71    1.02
   2  -3  -6   41.07    0.91
   2  -3  -6   40.71    1.07
  -2   3   6   42.44    0.93
  -2   3   6   41.36    1.00
  -2   3   6   40.22    1.07
  -2   3   6   42.28    0.96
  -2   3   6   40.72    1.05
   1  -3  -6    6.40    0.22
   1  -3  -6    6.74    0.20
   1  -3  -6    6.84    0.19
   1  -3  -6    6.58    0.24
   1  -3  -6    6.52    0.23
  -1   3   6    6.77    0.20
  -1   3   6    6.68    0.20
  -1   3   6    6.61    0.18
  -1   3   6    6.30    0.24
   0  -3  -6   28.08    0.72
   0  -3  -6   28.11    0.69
   0  -3  -6   27.19    0.72
   0  -3  -6   29.03    0.71
   0  -3  -6   27.49    0.64
   0   3   6   28.00    0.66
   0   3   6   28.01    0.68
   0   3   6   27.62    0.65
   0   3   6   29.21    0.73
   0   3   6   26.67    0.71
  -1  -3  -6   48.14    1.20
  -1  -3  -6   50.95    1.22
  -1  -3  -6   50.24    1.08
   1   3   6   48.35    1.22
   1   3   6   48.76    1.08
   1   3   6   48.90    1.17
   1   3   6   50.20    1.20
   1   3   6   49.12    1.14
  -2  -3  -6    1.14    0.06
  -2  -3  -6    1.19    0.06
   2   3   6    1.11    0.08
   2   3   6    1.17    0.06
   2   3   6    1.18    0.06
   2   3   6    1.15    0.05
   2   3   6    1.18    0.09
   2   3   6    1.14    0.09
  -3  -3  -6    0.07    0.02
   3   3   6    0.13    0.05
   3   3   6    0.09    0.04
   3   3   6    0.12    0.05
  -4  -3  -6    0.08    0.03
   4   3   6    0.22    0.06
   4   3   6   -0.04    0.04
   4   3   6    0.04    0.04
  -5  -3  -6    2.16    0.11
   5   3   6    1.99    0.13
   5   3   6    1.88    0.15
  -6  -3  -6    8.34    0.32
   6   3   6    8.62    0.36
   6   3   6    8.24    0.31
   7   3   6    0.66    0.10
  -8  -3  -6    0.22    0.09
   8   3   6    0.35    0.09
  -9  -3  -6    0.11    0.08
   9   3   6    0.22    0.09
   7  -4  -6    0.07    0.07
   6  -4  -6    2.75    0.20
   5  -4  -6    4.80    0.25
   4  -4  -6    2.42    0.16
   3  -4  -6    1.29    0.06
   3  -4  -6    1.35    0.12
   3  -4  -6    1.31    0.11
   3  -4  -6    1.10    0.12
   3  -4  -6    1.23    0.05
  -3   4   6    1.07    0.11
  -3   4   6    1.36    0.09
  -3   4   6    1.40    0.06
  -3   4   6    1.04    0.12
   2  -4  -6    1.22    0.11
   2  -4  -6    1.14    0.10
   2  -4  -6    1.10    0.07
   2  -4  -6    1.24    0.10
  -2   4   6    1.09    0.06
  -2   4   6    1.02    0.06
  -2   4   6    1.15    0.08
  -2   4   6    1.08    0.06
  -2   4   6    1.00    0.10
   1  -4  -6    0.00    0.03
   1  -4  -6   -0.04    0.04
   1  -4  -6   -0.02    0.02
   1  -4  -6    0.00    0.03
   1  -4  -6   -0.02    0.03
  -1   4   6   -0.03    0.04
  -1   4   6   -0.01    0.02
  -1   4   6    0.00    0.02
  -1   4   6    0.03    0.03
  -1   4   6    0.01    0.02
   0  -4  -6    1.91    0.11
   0  -4  -6    2.01    0.10
   0  -4  -6    2.00    0.10
   0   4   6    2.09    0.12
   0   4   6    1.96    0.10
   0   4   6    1.79    0.09
   0   4   6    1.88    0.10
   0   4   6    1.95    0.10
  -1  -4  -6    6.92    0.21
  -1  -4  -6    7.54    0.24
  -1  -4  -6    7.20    0.23
   1   4   6    6.97    0.23
   1   4   6    7.47    0.23
   1   4   6    7.49    0.22
   1   4   6    7.29    0.23
   1   4   6    6.77    0.24
  -2  -4  -6    4.33    0.14
  -2  -4  -6    4.45    0.15
   2   4   6    4.21    0.17
   2   4   6    4.10    0.14
   2   4   6    4.10    0.17
   2   4   6    4.35    0.14
   2   4   6    4.00    0.18
  -3  -4  -6    1.69    0.08
  -3  -4  -6    1.67    0.07
   3   4   6    1.48    0.12
   3   4   6    1.58    0.06
   3   4   6    1.62    0.11
   3   4   6    1.33    0.11
   3   4   6    1.65    0.06
  -4  -4  -6   10.25    0.27
  -4  -4  -6   10.89    0.27
   4   4   6   10.64    0.35
   4   4   6   10.59    0.38
  -5  -4  -6    1.11    0.06
  -5  -4  -6    1.20    0.06
   5   4   6    1.07    0.12
   5   4   6    1.18    0.11
   6   4   6    5.25    0.25
  -7  -4  -6    1.40    0.15
   7   4   6    1.57    0.14
  -8  -4  -6    1.12    0.15
   8   4   6    1.26    0.14
  -9  -4  -6    0.32    0.10
   9   4   6    0.35    0.10
   7  -5  -6    0.21    0.10
   6  -5  -6    0.36    0.10
   5  -5  -6    0.21    0.08
   4  -5  -6    4.91    0.25
   3  -5  -6    1.87    0.14
   3  -5  -6    1.66    0.07
   2  -5  -6    8.43    0.25
   2  -5  -6    8.82    0.34
   2  -5  -6    8.55    0.31
   2  -5  -6    8.64    0.33
  -2   5   6    8.67    0.25
  -2   5   6    8.94    0.28
  -2   5   6    9.60    0.35
   1  -5  -6    0.70    0.09
   1  -5  -6    0.70    0.06
   1  -5  -6    0.64    0.05
   1  -5  -6    0.64    0.08
   1  -5  -6    0.46    0.07
  -1   5   6    0.59    0.05
  -1   5   6    0.74    0.09
  -1   5   6    0.56    0.06
  -1   5   6    0.67    0.06
  -1   5   6    0.65    0.07
   0  -5  -6   30.59    0.74
   0  -5  -6   32.99    0.81
   0  -5  -6   31.48    0.84
   0   5   6   31.60    0.76
   0   5   6   31.66    0.78
   0   5   6   32.48    0.85
   0   5   6   32.32    0.78
   0   5   6   32.59    0.81
  -1  -5  -6    0.11    0.03
  -1  -5  -6    0.10    0.04
  -1  -5  -6    0.12    0.04
   1   5   6    0.00    0.04
   1   5   6    0.19    0.05
   1   5   6    0.10    0.03
   1   5   6    0.16    0.05
  -2  -5  -6    0.79    0.06
  -2  -5  -6    0.73    0.07
   2   5   6    0.86    0.10
   2   5   6    0.75    0.06
   2   5   6    0.83    0.06
   2   5   6    0.75    0.08
  -3  -5  -6    2.11    0.11
   3   5   6    2.16    0.09
   3   5   6    2.14    0.09
   3   5   6    2.22    0.15
   4   5   6    1.73    0.13
   5   5   6    0.03    0.05
  -6  -5  -6   16.45    0.54
   6   5   6   16.19    0.52
  -7  -5  -6    0.15    0.09
   7   5   6    0.32    0.09
  -8  -5  -6    0.18    0.09
   8   5   6    0.29    0.10
  -9  -5  -6    0.74    0.14
   9   5   6    0.94    0.14
   6  -6  -6    0.45    0.12
   5  -6  -6    1.46    0.16
   4  -6  -6    2.74    0.19
   3  -6  -6    2.72    0.10
   3  -6  -6    2.60    0.18
   2  -6  -6   18.37    0.58
   2  -6  -6   17.05    0.44
   2  -6  -6   16.98    0.54
  -2   6   6   17.45    0.46
  -2   6   6   17.97    0.49
   1  -6  -6    6.39    0.22
   1  -6  -6    6.25    0.26
   1  -6  -6    6.70    0.28
  -1   6   6    6.62    0.24
  -1   6   6    6.42    0.28
  -1   6   6    6.78    0.23
   0  -6  -6   17.04    0.50
   0  -6  -6   17.17    0.46
   0  -6  -6   16.97    0.44
   0  -6  -6   16.70    0.44
   0   6   6   17.20    0.51
   0   6   6   16.12    0.46
   0   6   6   16.16    0.45
  -1  -6  -6    0.08    0.04
  -1  -6  -6    0.15    0.04
   1   6   6    0.02    0.04
   1   6   6    0.05    0.03
   1   6   6    0.09    0.05
  -2  -6  -6    9.38    0.28
  -2  -6  -6    9.12    0.28
   2   6   6    9.26    0.32
   2   6   6    9.45    0.28
   2   6   6    9.14    0.28
  -3  -6  -6    0.49    0.06
   3   6   6    0.58    0.09
   3   6   6    0.40    0.05
  -4  -6  -6    2.01    0.15
   4   6   6    2.10    0.15
   4   6   6    2.01    0.08
  -5  -6  -6   -0.06    0.05
   5   6   6    0.05    0.05
  -6  -6  -6    0.36    0.09
   6   6   6    0.49    0.10
  -7  -6  -6   -0.07    0.05
   7   6   6    0.01    0.06
  -8  -6  -6    0.44    0.11
   8   6   6    0.32    0.10
  -9  -6  -6    1.32    0.18
   9   6   6    1.13    0.16
   6  -7  -6    0.11    0.09
   5  -7  -6   -0.02    0.07
   4  -7  -6    0.41    0.11
   3  -7  -6    1.94    0.16
   3  -7  -6    1.76    0.08
   2  -7  -6    0.56    0.10
   2  -7  -6    0.68    0.07
   1  -7  -6    0.00    0.04
   1  -7  -6   -0.03    0.05
   1  -7  -6   -0.12    0.06
  -1   7   6   -0.04    0.04
  -1   7   6    0.00    0.07
  -1   7   6   -0.02    0.05
   0  -7  -6    2.35    0.13
   0  -7  -6    2.17    0.15
   0   7   6    2.15    0.13
   0   7   6    2.23    0.14
   0   7   6    2.48    0.16
  -1  -7  -6   -0.01    0.03
  -1  -7  -6   -0.03    0.04
  -1  -7  -6   -0.02    0.04
   1   7   6    0.08    0.06
   1   7   6    0.00    0.04
   1   7   6    0.00    0.04
  -2  -7  -6    0.33    0.06
  -2  -7  -6    0.28    0.06
   2   7   6    0.30    0.06
   2   7   6    0.40    0.08
  -3  -7  -6    5.27    0.20
  -3  -7  -6    5.00    0.23
   3   7   6    4.99    0.19
   3   7   6    4.93    0.24
  -4  -7  -6    0.54    0.09
   4   7   6    0.52    0.05
   4   7   6    0.59    0.10
  -5  -7  -6    1.29    0.14
   5   7   6    1.28    0.14
  -6  -7  -6    0.54    0.11
   6   7   6    0.33    0.09
  -7  -7  -6    0.05    0.07
   7   7   6   -0.07    0.06
  -8  -7  -6    0.05    0.08
   8   7   6   -0.02    0.07
   5  -8  -6    1.21    0.18
   4  -8  -6    0.23    0.10
   3  -8  -6    3.79    0.12
   3  -8  -6    3.40    0.23
   2  -8  -6    0.34    0.06
   2  -8  -6    0.11    0.08
   1  -8  -6    5.75    0.28
   1  -8  -6    5.96    0.22
  -1   8   6    6.03    0.25
  -1   8   6    5.73    0.25
   0  -8  -6    1.02    0.10
   0  -8  -6    1.09    0.11
   0   8   6    1.15    0.11
   0   8   6    1.09    0.11
  -1  -8  -6    0.31    0.07
   1   8   6    0.34    0.08
   1   8   6    0.25    0.07
  -2  -8  -6   -0.03    0.04
  -2  -8  -6    0.01    0.04
   2   8   6    0.05    0.06
   2   8   6    0.08    0.05
  -3  -8  -6    2.79    0.17
  -3  -8  -6    2.87    0.16
   3   8   6    3.08    0.19
   3   8   6    2.78    0.15
  -4  -8  -6    0.00    0.06
   4   8   6    0.06    0.04
   4   8   6    0.02    0.06
  -5  -8  -6    0.31    0.09
   5   8   6    0.38    0.04
   5   8   6    0.47    0.11
  -6  -8  -6    0.00    0.07
   6   8   6   -0.05    0.06
  -7  -8  -6   -0.03    0.07
   7   8   6   -0.03    0.06
  -8  -8  -6    0.21    0.11
   8   8   6    0.13    0.09
   4  -9  -6   -0.05    0.08
   3  -9  -6    1.89    0.19
   2  -9  -6    0.07    0.05
   2  -9  -6   -0.02    0.07
   1  -9  -6    1.03    0.10
   1  -9  -6    1.15    0.15
  -1   9   6    1.03    0.12
   0  -9  -6    1.08    0.10
   0   9   6    1.43    0.13
   0   9   6    1.36    0.13
  -1  -9  -6    1.72    0.13
   1   9   6    1.98    0.17
   1   9   6    1.78    0.14
  -2  -9  -6    0.01    0.05
   2   9   6   -0.03    0.04
   2   9   6    0.00    0.06
  -3  -9  -6    0.79    0.10
  -3  -9  -6    0.71    0.11
   3   9   6    0.71    0.09
   3   9   6    0.73    0.12
  -4  -9  -6    0.36    0.10
   4   9   6    0.43    0.10
   4   9   6    0.45    0.07
  -5  -9  -6   -0.12    0.07
   5   9   6    0.09    0.04
   5   9   6    0.08    0.07
  -6  -9  -6    0.48    0.12
   6   9   6    0.70    0.13
  -7  -9  -6    0.08    0.09
   7   9   6   -0.04    0.07
   2 -10  -6    0.19    0.10
   2 -10  -6    0.20    0.06
   1 -10  -6    0.60    0.13
   1 -10  -6    0.51    0.08
   0 -10  -6    0.70    0.10
   0  10   6    0.48    0.10
   0  10   6    0.54    0.11
  -1 -10  -6    0.31    0.08
   1  10   6    0.22    0.10
   1  10   6    0.33    0.09
  -2 -10  -6    0.39    0.09
   2  10   6    0.38    0.08
   2  10   6    0.38    0.10
  -3 -10  -6    2.08    0.16
   3  10   6    1.73    0.17
   3  10   6    2.04    0.15
  -4 -10  -6   -0.11    0.07
   4  10   6   -0.02    0.05
   4  10   6    0.09    0.08
  -5 -10  -6    0.42    0.12
   5  10   6    0.28    0.06
   5  10   6    0.44    0.12
  -1 -11  -6    0.13    0.07
   1  11   6    0.00    0.08
   1  11   6    0.12    0.08
  -2 -11  -6    1.17    0.14
   2  11   6    1.25    0.13
   2  11   6    1.24    0.16
  -3 -11  -6    1.00    0.13
   3  11   6    1.29    0.13
   3  11   6    1.02    0.16
   4   9  -7    0.09    0.09
   4   9  -7    0.14    0.07
  -4  -9   7    0.03    0.10
  -4  -9   7   -0.01    0.06
   3   9  -7    0.19    0.07
   3   9  -7    0.07    0.08
  -3  -9   7   -0.02    0.09
  -3  -9   7    0.15    0.07
   2   9  -7   -0.01    0.08
   2   9  -7    0.04    0.06
  -2  -9   7    0.00    0.10
  -2  -9   7    0.08    0.06
   1   9  -7    0.18    0.10
   1   9  -7    0.24    0.08
  -1  -9   7    0.08    0.06
   0   9  -7    0.34    0.11
   0  -9   7    0.22    0.07
  -1   9  -7   -0.04    0.08
   1  -9   7   -0.02    0.04
  -2   9  -7    0.04    0.09
   5   8  -7    0.13    0.06
   5   8  -7    0.00    0.07
  -5  -8   7    0.03    0.10
   4   8  -7    0.00    0.05
   4   8  -7   -0.01    0.07
  -4  -8   7   -0.04    0.05
  -4  -8   7   -0.13    0.08
   3   8  -7    0.01    0.07
   3   8  -7    0.19    0.07
  -3  -8   7    0.11    0.10
  -3  -8   7    0.16    0.06
   2   8  -7    0.56    0.12
   2   8  -7    0.59    0.09
  -2  -8   7    0.70    0.13
  -2  -8   7    0.68    0.09
  -2  -8   7    0.79    0.13
   1   8  -7    1.06    0.15
   1   8  -7    1.01    0.11
  -1  -8   7    1.00    0.14
  -1  -8   7    0.90    0.13
  -1  -8   7    0.86    0.10
   0   8  -7    0.94    0.11
   0   8  -7    0.75    0.13
   0  -8   7    0.89    0.09
  -1   8  -7    0.01    0.08
   1  -8   7    0.18    0.05
  -2   8  -7    0.68    0.13
  -3   8  -7    0.11    0.10
   3  -8   7    0.17    0.09
  -4   8  -7    1.38    0.17
   4  -8   7    1.19    0.16
   6   7  -7    0.14    0.09
   6   7  -7    0.01    0.03
  -6  -7   7    0.02    0.09
   5   7  -7    0.17    0.05
   5   7  -7    0.30    0.10
  -5  -7   7    0.11    0.10
   4   7  -7    0.77    0.12
   4   7  -7    0.65    0.09
  -4  -7   7    0.83    0.10
  -4  -7   7    0.94    0.14
   3   7  -7    0.61    0.08
   3   7  -7    0.58    0.11
  -3  -7   7    0.49    0.08
  -3  -7   7    0.48    0.11
   2   7  -7    1.24    0.14
   2   7  -7    1.24    0.11
  -2  -7   7    1.08    0.13
  -2  -7   7    1.00    0.10
   1   7  -7    1.30    0.12
   1   7  -7    1.51    0.15
  -1  -7   7    1.29    0.13
  -1  -7   7    1.37    0.11
  -1  -7   7    1.37    0.14
   0   7  -7    2.24    0.15
   0   7  -7    2.26    0.18
   0  -7   7    2.56    0.13
   0  -7   7    2.26    0.16
   0  -7   7    2.42    0.17
  -1   7  -7    5.55    0.28
   1  -7   7    5.31    0.19
  -2   7  -7    0.15    0.09
   2  -7   7    0.20    0.03
  -3   7  -7    0.23    0.10
   3  -7   7    0.16    0.08
  -4   7  -7    0.46    0.11
   4  -7   7    0.53    0.11
  -5   7  -7    0.37    0.12
   5  -7   7    0.43    0.11
   7   6  -7   -0.03    0.06
  -7  -6   7    0.07    0.10
   6   6  -7    0.42    0.10
   6   6  -7    0.27    0.03
  -6  -6   7    0.23    0.11
   5   6  -7    0.03    0.04
   5   6  -7    0.08    0.07
  -5  -6   7    0.10    0.08
   4   6  -7    2.39    0.14
   4   6  -7    2.53    0.18
  -4  -6   7    2.06    0.14
  -4  -6   7    2.49    0.19
   3   6  -7    0.20    0.05
   3   6  -7    0.19    0.07
  -3  -6   7    0.15    0.05
  -3  -6   7    0.35    0.09
   2   6  -7    3.36    0.17
   2   6  -7    3.45    0.20
   2   6  -7    3.41    0.19
  -2  -6   7    3.33    0.21
  -2  -6   7    3.18    0.16
   1   6  -7    0.62    0.08
   1   6  -7    0.89    0.11
   1   6  -7    0.99    0.11
  -1  -6   7    0.78    0.11
  -1  -6   7    0.79    0.11
  -1  -6   7    0.66    0.08
   0   6  -7    2.31    0.14
   0   6  -7    2.06    0.17
   0  -6   7    2.24    0.12
   0  -6   7    2.16    0.16
   0  -6   7    1.99    0.15
  -1   6  -7    0.28    0.09
   1  -6   7    0.19    0.08
   1  -6   7    0.06    0.04
   1  -6   7    0.25    0.05
  -2   6  -7    0.01    0.07
   2  -6   7    0.03    0.02
  -3   6  -7    0.58    0.11
   3  -6   7    0.50    0.09
  -4   6  -7    2.06    0.18
   4  -6   7    2.18    0.17
  -5   6  -7    0.40    0.11
   5  -6   7    0.46    0.10
  -6   6  -7    0.36    0.12
   6  -6   7    0.73    0.13
  -8  -5   7   -0.11    0.09
   7   5  -7    0.80    0.12
  -7  -5   7    0.76    0.14
   6   5  -7    0.47    0.09
  -6  -5   7    0.57    0.12
   5   5  -7   -0.05    0.05
   5   5  -7   -0.04    0.03
  -5  -5   7   -0.20    0.05
   4   5  -7    2.06    0.12
   4   5  -7    2.19    0.16
  -4  -5   7    1.98    0.13
  -4  -5   7    2.21    0.17
   3   5  -7   -0.02    0.05
   3   5  -7    0.03    0.04
   3   5  -7    0.04    0.04
  -3  -5   7    0.07    0.07
  -3  -5   7    0.00    0.03
   2   5  -7    0.16    0.05
   2   5  -7    0.17    0.06
   2   5  -7    0.14    0.07
  -2  -5   7    0.25    0.09
  -2  -5   7    0.18    0.05
   1   5  -7    0.72    0.10
   1   5  -7    0.71    0.08
   1   5  -7    0.82    0.09
  -1  -5   7    0.73    0.07
  -1  -5   7    0.86    0.11
  -1  -5   7    0.82    0.11
   0   5  -7    2.25    0.13
   0   5  -7    2.12    0.16
   0  -5   7    2.07    0.15
   0  -5   7    2.21    0.15
   0  -5   7    2.26    0.11
  -1   5  -7    5.46    0.21
  -1   5  -7    5.74    0.25
   1  -5   7    5.66    0.24
   1  -5   7    5.82    0.24
   1  -5   7    5.72    0.18
  -2   5  -7   12.55    0.42
   2  -5   7   13.14    0.43
   2  -5   7   13.46    0.30
   2  -5   7   12.60    0.39
  -3   5  -7   13.25    0.45
   3  -5   7   14.29    0.45
   3  -5   7   14.60    0.47
   3  -5   7   14.72    0.46
  -4   5  -7    1.86    0.16
   4  -5   7    1.98    0.16
  -5   5  -7    0.03    0.09
   5  -5   7    0.08    0.07
  -6   5  -7    0.54    0.12
   6  -5   7    0.52    0.11
   7  -5   7    0.05    0.08
  -8  -4   7    0.02    0.10
  -7  -4   7    0.78    0.14
   6   4  -7    1.71    0.14
  -6  -4   7    1.53    0.16
   5   4  -7    0.59    0.05
   5   4  -7    0.67    0.09
  -5  -4   7    0.55    0.11
   4   4  -7    2.20    0.11
   4   4  -7    2.26    0.15
  -4  -4   7    1.92    0.16
  -4  -4   7    2.18    0.13
  -4  -4   7    2.19    0.13
   3   4  -7    0.04    0.03
   3   4  -7   -0.01    0.04
   3   4  -7    0.07    0.05
  -3  -4   7    0.02    0.03
  -3  -4   7    0.04    0.06
   2   4  -7    0.76    0.07
   2   4  -7    0.73    0.09
   2   4  -7    0.82    0.09
  -2  -4   7    0.78    0.10
  -2  -4   7    0.61    0.07
   1   4  -7    0.30    0.05
   1   4  -7    0.46    0.07
   1   4  -7    0.36    0.07
  -1  -4   7    0.39    0.05
  -1  -4   7    0.34    0.08
  -1  -4   7    0.36    0.08
   0   4  -7    5.52    0.23
   0  -4   7    5.66    0.24
   0  -4   7    5.96    0.23
   0  -4   7    6.18    0.20
  -1   4  -7    1.93    0.11
  -1   4  -7    1.80    0.14
   1  -4   7    1.88    0.14
   1  -4   7    1.95    0.09
   1  -4   7    1.82    0.13
  -2   4  -7   20.41    0.58
   2  -4   7   21.13    0.59
   2  -4   7   20.60    0.59
  -3   4  -7    1.37    0.13
   3  -4   7    1.54    0.13
   3  -4   7    1.53    0.12
   3  -4   7    1.38    0.12
   3  -4   7    1.69    0.13
  -4   4  -7    4.09    0.23
   4  -4   7    4.10    0.21
   4  -4   7    4.10    0.20
   4  -4   7    4.06    0.19
   4  -4   7    4.48    0.21
  -5   4  -7   16.96    0.53
   5  -4   7   17.26    0.54
  -6   4  -7    0.08    0.09
   6  -4   7   -0.08    0.06
  -7   4  -7    1.33    0.15
   7  -4   7    1.32    0.15
  -8  -3   7    0.27    0.11
  -7  -3   7    1.46    0.16
   6   3  -7    1.64    0.13
  -6  -3   7    1.61    0.16
   5   3  -7    0.85    0.04
   5   3  -7    0.92    0.09
   5   3  -7    1.07    0.11
  -5  -3   7    0.88    0.12
  -5  -3   7    1.02    0.11
   4   3  -7    2.51    0.15
   4   3  -7    2.39    0.14
   4   3  -7    2.29    0.10
  -4  -3   7    2.48    0.16
  -4  -3   7    2.29    0.12
  -4  -3   7    2.26    0.14
   3   3  -7    2.62    0.12
   3   3  -7    2.59    0.14
   3   3  -7    2.71    0.15
  -3  -3   7    2.44    0.15
  -3  -3   7    2.46    0.12
  -3  -3   7    2.66    0.14
   2   3  -7   15.24    0.43
   2   3  -7   15.04    0.46
   2   3  -7   15.32    0.40
  -2  -3   7   15.49    0.46
  -2  -3   7   15.22    0.40
   1   3  -7    3.79    0.17
   1   3  -7    3.54    0.14
   1   3  -7    3.85    0.17
  -1  -3   7    3.56    0.14
  -1  -3   7    3.59    0.17
  -1  -3   7    3.50    0.18
   0   3  -7   19.43    0.49
   0   3  -7   20.17    0.53
   0  -3   7   18.58    0.56
   0  -3   7   19.02    0.53
   0  -3   7   20.24    0.48
  -1   3  -7    0.65    0.08
  -1   3  -7    0.74    0.06
   1  -3   7    0.81    0.08
   1  -3   7    0.77    0.06
   1  -3   7    0.77    0.05
   1  -3   7    0.84    0.09
  -2   3  -7    4.44    0.20
  -2   3  -7    4.23    0.16
   2  -3   7    4.69    0.19
   2  -3   7    4.53    0.18
   2  -3   7    4.35    0.19
  -3   3  -7    6.62    0.26
   3  -3   7    6.53    0.25
   3  -3   7    6.48    0.23
   3  -3   7    6.81    0.24
  -4   3  -7    0.33    0.09
   4  -3   7    0.39    0.08
   4  -3   7    0.17    0.06
   4  -3   7    0.33    0.07
   4  -3   7    0.38    0.07
  -5   3  -7   16.79    0.52
   5  -3   7   17.72    0.53
   5  -3   7   17.52    0.54
   5  -3   7   17.99    0.51
   5  -3   7   17.62    0.55
  -6   3  -7    2.01    0.17
   6  -3   7    2.08    0.16
  -7   3  -7    3.01    0.20
   7  -3   7    2.62    0.19
  -8  -2   7    0.10    0.09
   7   2  -7    1.59    0.17
  -7  -2   7    1.94    0.17
   6   2  -7    0.08    0.06
   6   2  -7   -0.07    0.05
  -6  -2   7    0.12    0.07
   5   2  -7    0.48    0.07
   5   2  -7    0.63    0.10
  -5  -2   7    0.60    0.10
  -5  -2   7    0.54    0.09
   4   2  -7    4.43    0.14
   4   2  -7    4.16    0.21
   4   2  -7    4.24    0.17
  -4  -2   7    4.65    0.22
  -4  -2   7    4.24    0.17
  -4  -2   7    4.32    0.20
   3   2  -7    0.04    0.03
   3   2  -7    0.01    0.02
   3   2  -7    0.04    0.04
  -3  -2   7    0.03    0.03
  -3  -2   7   -0.06    0.04
  -3  -2   7    0.04    0.04
   2   2  -7    5.04    0.19
   2   2  -7    5.19    0.21
   2   2  -7    5.00    0.17
  -2  -2   7    4.88    0.21
  -2  -2   7    5.13    0.20
  -2  -2   7    5.14    0.17
   1   2  -7    4.20    0.15
   1   2  -7    4.13    0.17
   1   2  -7    4.19    0.18
  -1  -2   7    4.12    0.15
  -1  -2   7    4.23    0.18
  -1  -2   7    4.26    0.19
   0   2  -7    6.08    0.19
   0   2  -7    6.36    0.23
   0   2  -7    5.87    0.21
   0  -2   7    6.20    0.18
   0  -2   7    5.97    0.22
   0  -2   7    6.10    0.23
  -1   2  -7   14.61    0.36
  -1   2  -7   13.75    0.40
   1  -2   7   14.31    0.42
   1  -2   7   14.70    0.34
   1  -2   7   13.87    0.40
   1  -2   7   14.02    0.34
  -2   2  -7   35.53    0.89
   2  -2   7   37.48    0.89
   2  -2   7   36.25    0.91
   2  -2   7   36.67    0.95
   2  -2   7   37.92    0.91
  -3   2  -7    4.97    0.21
   3  -2   7    4.89    0.21
   3  -2   7    4.97    0.20
   3  -2   7    5.07    0.19
   3  -2   7    5.37    0.18
  -4   2  -7    1.78    0.15
  -4   2  -7    2.17    0.15
   4  -2   7    1.89    0.12
   4  -2   7    2.23    0.14
   4  -2   7    1.97    0.12
   4  -2   7    2.28    0.14
  -5   2  -7   16.55    0.50
   5  -2   7   16.47    0.49
   5  -2   7   16.17    0.49
   5  -2   7   16.65    0.51
   5  -2   7   16.92    0.52
  -6   2  -7   -0.01    0.05
  -6   2  -7    0.09    0.08
   6  -2   7   -0.01    0.04
   6  -2   7   -0.07    0.05
   6  -2   7    0.11    0.06
   6  -2   7    0.04    0.05
  -7   2  -7    0.93    0.12
   7  -2   7    0.87    0.11
  -8   2  -7    0.52    0.11
   8  -2   7    0.79    0.13
   8   1  -7    0.13    0.08
  -8  -1   7    0.16    0.09
   7   1  -7   10.89    0.44
  -7  -1   7   11.37    0.42
   6   1  -7    0.83    0.11
  -6  -1   7    1.00    0.12
   5   1  -7   18.08    0.57
   5   1  -7   17.20    0.54
   5   1  -7   17.79    0.46
  -5  -1   7   17.17    0.53
  -5  -1   7   17.57    0.56
   4   1  -7    0.09    0.02
   4   1  -7    0.05    0.03
   4   1  -7    0.06    0.02
   4   1  -7    0.05    0.05
   4   1  -7    0.07    0.04
  -4  -1   7    0.05    0.05
  -4  -1   7    0.03    0.03
  -4  -1   7    0.01    0.05
  -4  -1   7    0.05    0.04
   3   1  -7    9.39    0.33
   3   1  -7    9.50    0.31
   3   1  -7    9.28    0.27
   3   1  -7    9.68    0.25
  -3  -1   7    8.99    0.31
  -3  -1   7    9.97    0.27
  -3  -1   7    9.30    0.32
  -3  -1   7    9.24    0.32
   2   1  -7    2.83    0.11
   2   1  -7    3.03    0.12
   2   1  -7    3.06    0.13
   2   1  -7    2.79    0.15
  -2  -1   7    2.89    0.15
  -2  -1   7    2.85    0.12
  -2  -1   7    3.01    0.15
   1   1  -7    0.84    0.07
   1   1  -7    0.79    0.06
   1   1  -7    0.88    0.08
  -1  -1   7    0.91    0.07
  -1  -1   7    0.76    0.06
  -1  -1   7    0.88    0.08
  -1  -1   7    0.81    0.08
   0   1  -7   12.93    0.33
   0   1  -7   12.75    0.38
   0   1  -7   12.88    0.39
   0   1  -7   12.65    0.35
   0  -1   7   13.42    0.32
   0  -1   7   13.13    0.39
   0  -1   7   12.78    0.37
  -1   1  -7  117.85    2.72
  -1   1  -7  125.70    2.93
  -1   1  -7  125.71    2.59
   1  -1   7  126.73    2.58
   1  -1   7  120.01    2.93
   1  -1   7  121.22    2.58
   1  -1   7  120.71    2.80
  -2   1  -7    4.35    0.17
   2  -1   7    4.12    0.13
   2  -1   7    4.25    0.13
   2  -1   7    3.88    0.17
   2  -1   7    4.10    0.17
  -3   1  -7   59.64    1.40
   3  -1   7   59.76    1.40
   3  -1   7   59.93    1.43
   3  -1   7   58.49    1.50
   3  -1   7   62.29    1.40
   3  -1   7   60.48    1.45
  -4   1  -7    8.62    0.30
  -4   1  -7    8.67    0.28
  -4   1  -7    9.08    0.33
   4  -1   7    8.99    0.30
   4  -1   7    8.89    0.29
   4  -1   7    8.68    0.28
   4  -1   7    8.60    0.32
   4  -1   7    9.21    0.28
  -5   1  -7    2.84    0.18
  -5   1  -7    2.63    0.16
  -5   1  -7    2.49    0.14
   5  -1   7    2.58    0.14
   5  -1   7    2.88    0.15
   5  -1   7    2.43    0.16
   5  -1   7    2.67    0.14
   5  -1   7    2.58    0.16
  -6   1  -7    0.82    0.10
  -6   1  -7    0.88    0.12
   6  -1   7    1.08    0.12
   6  -1   7    1.10    0.11
   6  -1   7    0.95    0.12
   6  -1   7    1.12    0.11
  -7   1  -7    0.90    0.12
   7  -1   7    0.96    0.11
   7  -1   7    1.00    0.11
   7  -1   7    0.93    0.13
  -8   1  -7    0.37    0.10
   8  -1   7    0.38    0.10
   8  -1   7    0.33    0.09
   8   0  -7    4.28    0.28
  -8   0   7    4.74    0.26
   7   0  -7    1.01    0.14
  -7   0   7    1.02    0.13
   6   0  -7    0.46    0.09
  -6   0   7    0.36    0.08
   5   0  -7    9.54    0.36
   5   0  -7   10.49    0.38
  -5   0   7    9.58    0.37
  -5   0   7    9.23    0.33
   4   0  -7    2.67    0.17
   4   0  -7    2.78    0.16
   4   0  -7    2.80    0.11
  -4   0   7    2.69    0.15
  -4   0   7    2.97    0.17
  -4   0   7    2.82    0.12
  -4   0   7    2.53    0.15
   3   0  -7   25.14    0.60
   3   0  -7   24.67    0.71
   3   0  -7   25.75    0.68
   3   0  -7   25.56    0.58
   3   0  -7   26.60    0.58
  -3   0   7   25.57    0.70
  -3   0   7   25.36    0.67
  -3   0   7   26.39    0.61
  -3   0   7   25.28    0.71
   2   0  -7    5.12    0.18
   2   0  -7    5.13    0.15
   2   0  -7    4.95    0.15
   2   0  -7    4.83    0.20
  -2   0   7    4.50    0.20
  -2   0   7    5.09    0.16
  -2   0   7    4.67    0.19
  -2   0   7    4.78    0.19
  -2   0   7    5.09    0.19
   1   0  -7    4.60    0.18
   1   0  -7    4.79    0.16
   1   0  -7    4.79    0.15
   1   0  -7    4.60    0.15
  -1   0   7    4.39    0.17
  -1   0   7    4.73    0.18
  -1   0   7    4.50    0.18
  -1   0   7    4.45    0.15
   0   0  -7   28.42    0.66
   0   0  -7   25.92    0.71
   0   0  -7   27.99    0.72
   0   0  -7   28.73    0.63
   0   0   7   27.61    0.62
   0   0   7   27.93    0.72
   0   0   7   27.61    0.67
   0   0   7   27.04    0.72
   0   0   7   26.36    0.68
  -1   0  -7   29.65    0.79
  -1   0  -7   31.19    0.74
  -1   0  -7   32.09    0.69
  -1   0  -7   32.70    0.80
   1   0   7   30.36    0.73
   1   0   7   30.12    0.76
   1   0   7   29.78    0.79
   1   0   7   30.51    0.68
  -2   0  -7    8.73    0.27
   2   0   7    8.28    0.28
   2   0   7    8.95    0.22
   2   0   7    8.23    0.27
   2   0   7    8.61    0.26
  -3   0  -7   21.84    0.58
  -3   0  -7   22.35    0.56
   3   0   7   22.38    0.59
   3   0   7   21.62    0.62
   3   0   7   21.81    0.57
   3   0   7   23.16    0.54
  -4   0  -7    5.32    0.19
  -4   0  -7    5.14    0.21
   4   0   7    4.96    0.20
   4   0   7    5.23    0.23
   4   0   7    5.01    0.22
   4   0   7    5.63    0.19
  -5   0  -7    2.09    0.15
  -5   0  -7    1.93    0.12
  -5   0  -7    1.80    0.13
   5   0   7    1.80    0.14
   5   0   7    1.97    0.12
   5   0   7    2.08    0.15
   5   0   7    2.01    0.12
  -6   0  -7    0.05    0.07
  -6   0  -7   -0.01    0.06
  -6   0  -7    0.04    0.04
   6   0   7    0.11    0.07
   6   0   7    0.07    0.07
   6   0   7    0.06    0.05
   6   0   7    0.11    0.05
  -7   0  -7    0.00    0.07
  -7   0  -7    0.02    0.06
   7   0   7    0.07    0.06
   7   0   7    0.08    0.08
   7   0   7    0.01    0.05
  -8   0  -7    3.42    0.21
   8   0   7    3.19    0.20
   8   0   7    3.15    0.20
  -9   0  -7    3.35    0.22
  -9   0  -7    2.86    0.21
   9   0   7    2.63    0.19
   8  -1  -7    0.94    0.15
   7  -1  -7    0.02    0.07
  -7   1   7   -0.01    0.07
   6  -1  -7    0.44    0.09
  -6   1   7    0.63    0.09
   5  -1  -7   25.72    0.74
  -5   1   7   25.77    0.69
   4  -1  -7    0.08    0.04
   4  -1  -7    0.06    0.06
  -4   1   7    0.13    0.05
  -4   1   7    0.15    0.07
  -4   1   7    0.23    0.06
   3  -1  -7    3.50    0.18
   3  -1  -7    3.64    0.17
   3  -1  -7    3.10    0.16
   3  -1  -7    3.86    0.10
   3  -1  -7    3.60    0.12
   3  -1  -7    3.60    0.11
  -3   1   7    3.36    0.17
  -3   1   7    3.45    0.18
  -3   1   7    3.64    0.16
  -3   1   7    3.50    0.16
  -3   1   7    3.55    0.14
   2  -1  -7    0.81    0.08
   2  -1  -7    0.79    0.05
   2  -1  -7    0.71    0.05
   2  -1  -7    0.75    0.07
   2  -1  -7    0.92    0.08
  -2   1   7    0.81    0.07
  -2   1   7    0.76    0.06
  -2   1   7    0.80    0.08
  -2   1   7    0.96    0.08
  -2   1   7    0.99    0.09
   1  -1  -7    8.93    0.25
   1  -1  -7    8.42    0.29
   1  -1  -7    9.05    0.28
   1  -1  -7    8.64    0.24
   1  -1  -7    9.25    0.23
   1  -1  -7    8.91    0.26
  -1   1   7    8.90    0.26
  -1   1   7    8.76    0.28
  -1   1   7    8.47    0.29
  -1   1   7    8.44    0.26
   0  -1  -7    6.97    0.19
   0  -1  -7    6.53    0.23
   0  -1  -7    7.14    0.23
   0  -1  -7    6.80    0.19
   0  -1  -7    6.98    0.20
   0  -1  -7    6.86    0.18
   0   1   7    6.39    0.21
   0   1   7    6.57    0.19
   0   1   7    6.54    0.19
   0   1   7    6.39    0.22
   0   1   7    6.80    0.19
   0   1   7    6.80    0.23
  -1  -1  -7   29.86    0.75
  -1  -1  -7   28.95    0.70
  -1  -1  -7   28.68    0.74
  -1  -1  -7   29.19    0.64
   1   1   7   27.82    0.74
   1   1   7   27.73    0.71
   1   1   7   28.82    0.63
   1   1   7   28.06    0.68
   1   1   7   28.61    0.73
  -2  -1  -7    1.27    0.08
  -2  -1  -7    1.23    0.05
   2   1   7    1.31    0.08
   2   1   7    1.14    0.09
   2   1   7    1.31    0.09
  -3  -1  -7   89.25    2.08
   3   1   7   87.29    2.00
   3   1   7   91.90    2.01
   3   1   7   86.20    2.05
   3   1   7   85.10    2.15
  -4  -1  -7    0.72    0.06
   4   1   7    0.85    0.09
   4   1   7    0.68    0.09
   4   1   7    0.61    0.05
   4   1   7    0.59    0.07
  -5  -1  -7    3.23    0.17
  -5  -1  -7    3.12    0.15
   5   1   7    3.19    0.14
   5   1   7    3.24    0.19
   5   1   7    3.10    0.16
   5   1   7    3.03    0.18
  -6  -1  -7    0.15    0.07
  -6  -1  -7    0.16    0.05
   6   1   7    0.16    0.05
   6   1   7    0.09    0.07
   6   1   7    0.15    0.08
   6   1   7    0.13    0.05
  -7  -1  -7    5.22    0.24
   7   1   7    4.83    0.23
   7   1   7    4.86    0.23
   7   1   7    5.12    0.27
  -8  -1  -7   10.01    0.38
   8   1   7    9.99    0.37
   8   1   7    9.48    0.37
  -9  -1  -7    2.37    0.20
  -9  -1  -7    2.63    0.20
   9   1   7    2.93    0.21
   9   1   7    2.57    0.19
   8  -2  -7    1.13    0.16
   7  -2  -7    0.85    0.13
   6  -2  -7    0.91    0.13
  -5   2   7    4.87    0.21
   4  -2  -7    0.19    0.06
   4  -2  -7    0.17    0.06
   4  -2  -7    0.05    0.06
  -4   2   7    0.22    0.06
  -4   2   7    0.23    0.06
  -4   2   7    0.08    0.07
  -4   2   7    0.15    0.06
   3  -2  -7    1.08    0.09
   3  -2  -7    1.15    0.06
   3  -2  -7    1.05    0.05
   3  -2  -7    1.20    0.11
   3  -2  -7    1.09    0.10
  -3   2   7    0.96    0.10
  -3   2   7    1.09    0.09
  -3   2   7    1.13    0.08
  -3   2   7    1.07    0.09
  -3   2   7    1.16    0.09
   2  -2  -7   12.78    0.39
   2  -2  -7   12.51    0.32
   2  -2  -7   12.42    0.37
   2  -2  -7   12.18    0.40
  -2   2   7   12.55    0.38
  -2   2   7   13.03    0.41
  -2   2   7   12.47    0.35
  -2   2   7   13.00    0.34
  -2   2   7   12.40    0.36
   1  -2  -7    0.49    0.05
   1  -2  -7    0.41    0.04
   1  -2  -7    0.57    0.04
   1  -2  -7    0.43    0.05
   1  -2  -7    0.43    0.06
   1  -2  -7    0.45    0.05
  -1   2   7    0.39    0.06
  -1   2   7    0.47    0.05
  -1   2   7    0.60    0.06
  -1   2   7    0.49    0.03
  -1   2   7    0.44    0.05
  -1   2   7    0.43    0.05
   0  -2  -7   36.90    0.80
   0  -2  -7   38.10    0.91
   0  -2  -7   35.90    0.85
   0  -2  -7   35.36    0.88
   0   2   7   34.75    0.90
   0   2   7   35.80    0.86
   0   2   7   34.55    0.80
   0   2   7   36.09    0.83
   0   2   7   35.73    0.91
  -1  -2  -7    9.40    0.28
  -1  -2  -7    9.32    0.29
  -1  -2  -7    9.53    0.24
   1   2   7    8.97    0.24
   1   2   7    9.08    0.26
   1   2   7    8.91    0.29
   1   2   7    9.37    0.28
   1   2   7    9.02    0.27
  -2  -2  -7    5.86    0.20
   2   2   7    5.82    0.22
   2   2   7    6.13    0.14
   2   2   7    6.17    0.22
   2   2   7    5.85    0.20
   2   2   7    6.13    0.15
  -3  -2  -7    1.91    0.09
   3   2   7    1.89    0.12
   3   2   7    2.06    0.12
   3   2   7    2.01    0.11
   4   2   7    2.91    0.15
   4   2   7    3.31    0.17
   4   2   7    3.06    0.17
  -5  -2  -7   32.50    0.81
  -5  -2  -7   30.99    0.81
   5   2   7   30.20    0.83
   5   2   7   28.97    0.86
   5   2   7   30.81    0.80
  -6  -2  -7    0.84    0.09
  -6  -2  -7    0.98    0.10
   6   2   7    1.09    0.13
   6   2   7    0.82    0.12
   6   2   7    1.01    0.11
  -7  -2  -7    4.11    0.22
   7   2   7    3.71    0.20
   7   2   7    3.74    0.20
   7   2   7    4.11    0.24
   8   2   7    1.29    0.14
  -9  -2  -7    0.09    0.08
   9   2   7    0.17    0.08
   8  -3  -7    0.34    0.11
   7  -3  -7    0.54    0.12
   6  -3  -7    2.80    0.20
   5  -3  -7    0.52    0.09
   4  -3  -7   18.09    0.56
  -4   3   7   18.69    0.49
  -4   3   7   18.31    0.50
   3  -3  -7    8.48    0.32
   3  -3  -7    8.94    0.35
   3  -3  -7    8.73    0.23
  -3   3   7    9.10    0.33
  -3   3   7    9.09    0.27
  -3   3   7    9.14    0.27
  -3   3   7    9.27    0.35
  -3   3   7    8.89    0.27
   2  -3  -7    1.08    0.09
   2  -3  -7    1.02    0.07
   2  -3  -7    0.87    0.08
   2  -3  -7    1.06    0.10
  -2   3   7    1.10    0.08
  -2   3   7    1.06    0.07
  -2   3   7    1.11    0.08
  -2   3   7    0.89    0.10
  -2   3   7    0.97    0.09
   1  -3  -7   15.13    0.40
   1  -3  -7   14.59    0.41
   1  -3  -7   14.25    0.42
   1  -3  -7   14.53    0.37
   1  -3  -7   14.12    0.44
  -1   3   7   14.09    0.44
  -1   3   7   14.79    0.38
  -1   3   7   15.14    0.36
  -1   3   7   14.84    0.40
  -1   3   7   14.68    0.38
   0  -3  -7    0.03    0.02
   0  -3  -7    0.00    0.03
   0  -3  -7    0.04    0.03
   0  -3  -7    0.04    0.03
   0  -3  -7    0.01    0.03
   0   3   7   -0.01    0.03
   0   3   7    0.03    0.02
   0   3   7    0.02    0.02
   0   3   7   -0.02    0.03
   0   3   7    0.06    0.03
  -1  -3  -7   17.96    0.49
  -1  -3  -7   18.19    0.44
  -1  -3  -7   19.10    0.50
   1   3   7   19.01    0.49
   1   3   7   17.75    0.50
   1   3   7   17.36    0.46
   1   3   7   18.14    0.44
   1   3   7   17.79    0.48
  -2  -3  -7   14.13    0.40
  -2  -3  -7   15.34    0.36
   2   3   7   15.58    0.35
   2   3   7   14.64    0.42
   2   3   7   14.76    0.40
   2   3   7   14.42    0.41
   2   3   7   15.30    0.35
   2   3   7   14.80    0.44
  -3  -3  -7    7.07    0.21
   3   3   7    7.03    0.27
   3   3   7    6.87    0.25
  -4  -3  -7    7.15    0.22
   4   3   7    7.45    0.28
   4   3   7    7.07    0.26
   4   3   7    7.20    0.29
  -5  -3  -7    6.45    0.22
   5   3   7    6.37    0.28
   5   3   7    6.68    0.26
   5   3   7    6.18    0.27
  -6  -3  -7    0.40    0.07
   6   3   7    0.34    0.08
   6   3   7    0.53    0.11
   7   3   7    3.18    0.19
  -8  -3  -7    1.94    0.17
   8   3   7    2.19    0.17
  -9  -3  -7    0.01    0.07
   9   3   7   -0.05    0.05
   7  -4  -7    0.21    0.09
   6  -4  -7    7.92    0.36
   5  -4  -7    3.10    0.20
   4  -4  -7   10.12    0.38
   3  -4  -7   25.60    0.59
   3  -4  -7   25.57    0.73
   3  -4  -7   25.59    0.77
   3  -4  -7   26.48    0.76
  -3   4   7   26.36    0.76
  -3   4   7   27.48    0.65
  -3   4   7   26.64    0.66
   2  -4  -7    0.11    0.06
   2  -4  -7    0.07    0.03
   2  -4  -7    0.05    0.04
   2  -4  -7    0.13    0.05
  -2   4   7    0.12    0.03
  -2   4   7    0.11    0.04
  -2   4   7    0.05    0.06
  -2   4   7    0.07    0.02
  -2   4   7    0.07    0.04
   1  -4  -7   68.69    1.75
   1  -4  -7   72.03    1.69
   1  -4  -7   68.57    1.67
   1  -4  -7   70.88    1.74
   1  -4  -7   68.64    1.54
  -1   4   7   72.18    1.62
  -1   4   7   71.19    1.56
  -1   4   7   71.27    1.75
  -1   4   7   71.81    1.58
  -1   4   7   69.61    1.69
   0  -4  -7   13.32    0.37
   0  -4  -7   12.43    0.34
   0  -4  -7   13.29    0.37
   0  -4  -7   12.18    0.39
   0  -4  -7   12.87    0.39
   0   4   7   12.30    0.37
   0   4   7   13.25    0.36
   0   4   7   13.32    0.40
   0   4   7   12.79    0.35
   0   4   7   12.81    0.35
  -1  -4  -7    2.37    0.12
  -1  -4  -7    2.33    0.11
  -1  -4  -7    2.31    0.12
   1   4   7    2.16    0.10
   1   4   7    2.13    0.12
   1   4   7    2.12    0.11
   1   4   7    2.22    0.11
   1   4   7    2.23    0.12
  -2  -4  -7   17.91    0.49
   2   4   7   18.21    0.50
   2   4   7   18.62    0.51
   2   4   7   18.89    0.48
   2   4   7   18.70    0.54
   2   4   7   18.99    0.45
  -3  -4  -7    3.40    0.12
  -3  -4  -7    3.70    0.13
   3   4   7    3.84    0.10
   3   4   7    3.23    0.18
   3   4   7    3.72    0.18
   3   4   7    3.59    0.10
   3   4   7    3.54    0.17
  -4  -4  -7    2.21    0.09
   4   4   7    2.15    0.15
   4   4   7    2.41    0.16
   4   4   7    2.38    0.14
  -5  -4  -7   -0.01    0.03
  -5  -4  -7    0.01    0.02
   5   4   7    0.02    0.04
   5   4   7   -0.02    0.06
   6   4   7    0.45    0.11
   6   4   7    0.67    0.10
   7   4   7    0.65    0.11
  -8  -4  -7    1.72    0.17
   8   4   7    1.78    0.16
  -9  -4  -7    0.16    0.09
   9   4   7    0.00    0.07
   7  -5  -7    0.39    0.12
   6  -5  -7    0.70    0.13
   5  -5  -7   -0.03    0.06
   4  -5  -7    8.11    0.34
   3  -5  -7   15.26    0.36
   3  -5  -7   14.92    0.49
   2  -5  -7   21.40    0.65
   2  -5  -7   21.63    0.66
   2  -5  -7   20.31    0.61
   2  -5  -7   21.92    0.52
  -2   5   7   21.84    0.56
  -2   5   7   21.61    0.52
  -2   5   7   21.42    0.66
  -2   5   7   21.36    0.53
   1  -5  -7   21.31    0.64
   1  -5  -7   22.38    0.62
   1  -5  -7   22.67    0.65
   1  -5  -7   22.35    0.57
   1  -5  -7   21.19    0.54
  -1   5   7   22.08    0.55
  -1   5   7   22.11    0.57
  -1   5   7   23.00    0.55
  -1   5   7   23.68    0.66
  -1   5   7   22.60    0.57
   0  -5  -7    0.65    0.08
   0  -5  -7    0.63    0.06
   0  -5  -7    0.70    0.08
   0  -5  -7    0.69    0.07
   0   5   7    0.67    0.08
   0   5   7    0.61    0.07
   0   5   7    0.76    0.07
   0   5   7    0.82    0.07
   0   5   7    0.68    0.07
  -1  -5  -7    0.61    0.07
  -1  -5  -7    0.68    0.06
   1   5   7    0.49    0.06
   1   5   7    0.59    0.07
   1   5   7    0.57    0.07
   1   5   7    0.54    0.07
   1   5   7    0.64    0.06
  -2  -5  -7   62.56    1.50
  -2  -5  -7   61.38    1.38
   2   5   7   61.33    1.37
   2   5   7   63.87    1.50
   2   5   7   62.27    1.47
   2   5   7   62.98    1.50
   2   5   7   62.40    1.56
  -3  -5  -7    4.62    0.16
  -3  -5  -7    4.50    0.14
   3   5   7    4.23    0.21
   3   5   7    4.36    0.21
   3   5   7    4.43    0.14
   3   5   7    4.47    0.14
   3   5   7    4.29    0.20
   4   5   7    3.87    0.21
   4   5   7    3.91    0.19
   5   5   7    2.54    0.16
   6   5   7    0.41    0.09
  -7  -5  -7   -0.01    0.07
   7   5   7    0.23    0.08
  -8  -5  -7    0.87    0.14
   8   5   7    1.06    0.14
  -9  -5  -7    0.11    0.09
   9   5   7    0.16    0.09
   6  -6  -7    0.12    0.09
   5  -6  -7    1.25    0.15
   4  -6  -7    8.56    0.37
   3  -6  -7    2.25    0.09
   3  -6  -7    2.35    0.17
   2  -6  -7   10.62    0.31
   2  -6  -7   11.10    0.39
  -2   6   7   11.37    0.35
   1  -6  -7    0.63    0.09
   1  -6  -7    0.72    0.10
   1  -6  -7    0.66    0.07
  -1   6   7    0.64    0.08
  -1   6   7    0.76    0.11
  -1   6   7    0.71    0.07
   0  -6  -7    6.18    0.22
   0  -6  -7    5.79    0.24
   0  -6  -7    5.97    0.21
   0   6   7    5.95    0.22
   0   6   7    5.96    0.25
   0   6   7    6.03    0.22
  -1  -6  -7   10.88    0.32
  -1  -6  -7   10.88    0.35
   1   6   7   11.01    0.35
   1   6   7   10.93    0.33
   1   6   7   11.15    0.35
   1   6   7   11.07    0.35
  -2  -6  -7   24.12    0.62
  -2  -6  -7   23.47    0.59
   2   6   7   23.90    0.68
   2   6   7   24.71    0.63
   2   6   7   24.10    0.65
   2   6   7   23.53    0.59
  -3  -6  -7    3.04    0.14
   3   6   7    3.31    0.13
   3   6   7    3.30    0.17
   4   6   7    0.00    0.04
   4   6   7    0.00    0.02
   5   6   7    0.39    0.09
  -6  -6  -7    1.30    0.15
   6   6   7    1.12    0.13
  -7  -6  -7    0.18    0.09
   7   6   7    0.39    0.10
  -8  -6  -7    0.15    0.08
   8   6   7    0.27    0.10
  -9  -6  -7    0.54    0.14
   9   6   7    0.63    0.13
   5  -7  -7    0.59    0.13
   4  -7  -7    1.51    0.16
   3  -7  -7    1.28    0.07
   3  -7  -7    1.20    0.14
   2  -7  -7   10.39    0.31
   2  -7  -7   10.72    0.40
   1  -7  -7    8.44    0.34
   1  -7  -7    8.50    0.27
   1  -7  -7    8.27    0.34
  -1   7   7    8.17    0.30
  -1   7   7    8.55    0.29
   0  -7  -7    0.56    0.07
   0  -7  -7    0.66    0.09
   0   7   7    0.69    0.09
   0   7   7    0.66    0.10
   0   7   7    0.63    0.08
  -1  -7  -7    7.19    0.26
  -1  -7  -7    6.65    0.24
  -1  -7  -7    7.19    0.25
   1   7   7    7.03    0.27
   1   7   7    7.19    0.27
   1   7   7    6.64    0.25
  -2  -7  -7    1.70    0.12
  -2  -7  -7    2.16    0.13
   2   7   7    1.76    0.12
   2   7   7    1.88    0.14
  -3  -7  -7    0.08    0.06
  -3  -7  -7    0.08    0.05
   3   7   7    0.03    0.05
   3   7   7    0.09    0.04
  -4  -7  -7   -0.01    0.05
   4   7   7    0.07    0.06
   4   7   7    0.02    0.03
  -5  -7  -7    0.20    0.08
   5   7   7    0.16    0.07
  -6  -7  -7    0.41    0.10
   6   7   7    0.56    0.11
  -7  -7  -7    0.56    0.12
   7   7   7    0.67    0.12
  -8  -7  -7    0.14    0.10
   8   7   7    0.19    0.09
   5  -8  -7    2.07    0.21
   4  -8  -7    0.57    0.12
   3  -8  -7    1.45    0.08
   2  -8  -7    0.18    0.08
   2  -8  -7    0.35    0.06
   1  -8  -7    1.66    0.12
   1  -8  -7    1.38    0.15
  -1   8   7    1.61    0.13
   0  -8  -7    0.53    0.08
   0   8   7    0.51    0.09
   0   8   7    0.68    0.09
  -1  -8  -7   10.12    0.34
   1   8   7   10.63    0.35
   1   8   7   11.16    0.38
  -2  -8  -7    1.01    0.10
   2   8   7    1.07    0.10
   2   8   7    0.85    0.11
  -3  -8  -7    1.77    0.13
  -3  -8  -7    1.36    0.13
   3   8   7    1.55    0.15
   3   8   7    1.66    0.11
  -4  -8  -7    0.01    0.07
   4   8   7    0.10    0.07
   4   8   7    0.09    0.04
  -5  -8  -7   -0.08    0.05
   5   8   7   -0.04    0.06
   5   8   7    0.01    0.02
  -6  -8  -7    2.42    0.20
   6   8   7    2.36    0.20
  -7  -8  -7    0.06    0.08
   7   8   7   -0.06    0.06
  -8  -8  -7   -0.12    0.07
   8   8   7   -0.13    0.06
   3  -9  -7    0.21    0.10
   3  -9  -7    0.27    0.04
   2  -9  -7    0.95    0.14
   2  -9  -7    0.82    0.08
   1  -9  -7    0.12    0.06
   1  -9  -7    0.34    0.10
  -1   9   7    0.24    0.08
   0  -9  -7    0.43    0.08
   0   9   7    0.37    0.09
   0   9   7    0.37    0.09
  -1  -9  -7    8.91    0.32
   1   9   7    9.20    0.34
   1   9   7    9.70    0.36
  -2  -9  -7    2.26    0.15
   2   9   7    2.07    0.14
   2   9   7    2.12    0.17
  -3  -9  -7    0.27    0.07
  -3  -9  -7    0.17    0.08
   3   9   7    0.06    0.07
   3   9   7    0.22    0.06
  -4  -9  -7    0.51    0.10
   4   9   7    0.65    0.12
   4   9   7    0.63    0.08
  -5  -9  -7    0.58    0.12
   5   9   7    0.61    0.12
   5   9   7    0.66    0.06
  -6  -9  -7    0.29    0.10
   6   9   7    0.09    0.08
  -7  -9  -7    0.09    0.09
   7   9   7    0.21    0.10
   2 -10  -7    0.22    0.10
   2 -10  -7    0.15    0.05
   1 -10  -7    0.90    0.15
   1 -10  -7    0.70    0.09
  -1  10   7    0.84    0.12
   0 -10  -7    4.25    0.20
   0  10   7    3.44    0.21
  -1 -10  -7    1.16    0.12
   1  10   7    1.27    0.13
   1  10   7    0.97    0.13
  -2 -10  -7    0.66    0.10
   2  10   7    0.53    0.11
   2  10   7    0.57    0.10
  -3 -10  -7    0.43    0.10
   3  10   7    0.37    0.09
   3  10   7    0.50    0.12
  -4 -10  -7    1.04    0.14
   4  10   7    1.36    0.16
   4  10   7    1.11    0.11
  -5 -10  -7    1.10    0.15
   5  10   7    1.17    0.16
   5  10   7    0.89    0.08
  -1 -11  -7    0.02    0.06
   1  11   7    0.10    0.07
   1  11   7    0.03    0.08
  -2 -11  -7    0.52    0.11
   2  11   7    0.40    0.12
   2  11   7    0.48    0.10
  -3 -11  -7    0.22    0.09
   3  11   7    0.28    0.11
   3  11   7    0.07    0.07
   3   9  -8    0.01    0.06
   3   9  -8   -0.04    0.08
  -3  -9   8    0.01    0.06
  -3  -9   8   -0.15    0.09
   2   9  -8    0.00    0.09
   2   9  -8    0.04    0.06
  -2  -9   8   -0.07    0.09
  -2  -9   8    0.01    0.06
   1   9  -8   -0.01    0.06
   1   9  -8    0.04    0.09
  -1  -9   8    0.05    0.06
   0   9  -8    0.41    0.12
   0  -9   8    0.58    0.08
  -1   9  -8    0.50    0.13
   1  -9   8    0.25    0.06
   5   8  -8    0.71    0.14
   5   8  -8    0.58    0.09
  -5  -8   8    0.56    0.14
   4   8  -8    0.01    0.08
   4   8  -8    0.03    0.05
  -4  -8   8    0.04    0.06
  -4  -8   8   -0.14    0.08
   3   8  -8    0.23    0.07
   3   8  -8    0.12    0.08
  -3  -8   8    0.05    0.06
  -3  -8   8   -0.04    0.09
   2   8  -8    0.06    0.06
   2   8  -8    0.00    0.07
  -2  -8   8   -0.01    0.07
  -2  -8   8   -0.08    0.08
  -2  -8   8   -0.05    0.05
   1   8  -8    2.36    0.16
   1   8  -8    1.88    0.18
  -1  -8   8    2.51    0.20
  -1  -8   8    2.37    0.15
  -1  -8   8    2.15    0.19
   0   8  -8    0.03    0.05
   0   8  -8   -0.07    0.07
   0  -8   8   -0.03    0.04
  -1   8  -8    0.03    0.09
   1  -8   8    0.06    0.04
  -2   8  -8    0.70    0.14
  -3   8  -8    0.04    0.10
   3  -8   8    0.16    0.09
   6   7  -8   -0.02    0.03
   6   7  -8   -0.04    0.06
  -6  -7   8   -0.17    0.08
   5   7  -8    0.21    0.09
   5   7  -8    0.21    0.06
  -5  -7   8    0.29    0.11
   4   7  -8   -0.09    0.06
   4   7  -8    0.05    0.05
  -4  -7   8   -0.02    0.05
  -4  -7   8   -0.06    0.08
   3   7  -8    0.02    0.05
   3   7  -8   -0.06    0.06
  -3  -7   8   -0.03    0.08
  -3  -7   8    0.05    0.05
   2   7  -8    0.28    0.07
   2   7  -8    0.30    0.10
  -2  -7   8    0.35    0.07
  -2  -7   8    0.29    0.10
  -2  -7   8    0.47    0.11
   1   7  -8    0.31    0.07
   1   7  -8    0.28    0.09
  -1  -7   8    0.45    0.08
  -1  -7   8    0.24    0.09
  -1  -7   8    0.18    0.09
   0   7  -8    2.82    0.20
   0   7  -8    2.87    0.17
   0  -7   8    2.38    0.18
   0  -7   8    2.68    0.14
   0  -7   8    2.32    0.18
  -1   7  -8    2.86    0.21
   1  -7   8    3.15    0.14
  -2   7  -8    3.37    0.23
  -3   7  -8    0.46    0.11
   3  -7   8    0.63    0.11
  -4   7  -8    1.48    0.17
   4  -7   8    1.74    0.17
  -5   7  -8   -0.06    0.10
   5  -7   8    0.13    0.08
   7   6  -8    0.11    0.08
  -7  -6   8   -0.07    0.08
   6   6  -8    0.86    0.13
   6   6  -8    0.84    0.06
  -6  -6   8    0.83    0.15
   5   6  -8    0.30    0.06
   5   6  -8    0.32    0.09
  -5  -6   8    0.16    0.10
   4   6  -8    0.22    0.08
   4   6  -8    0.19    0.06
  -4  -6   8    0.28    0.07
  -4  -6   8    0.13    0.09
   3   6  -8   -0.06    0.06
   3   6  -8    0.01    0.04
  -3  -6   8    0.03    0.05
  -3  -6   8   -0.03    0.07
   2   6  -8    0.00    0.04
   2   6  -8    0.08    0.06
   2   6  -8    0.08    0.07
  -2  -6   8    0.05    0.04
  -2  -6   8   -0.07    0.07
  -2  -6   8    0.06    0.07
   1   6  -8    0.66    0.11
   1   6  -8    0.86    0.11
   1   6  -8    0.75    0.09
  -1  -6   8    0.62    0.11
  -1  -6   8    0.76    0.11
  -1  -6   8    0.73    0.08
   0   6  -8    0.18    0.08
   0   6  -8    0.28    0.06
   0  -6   8    0.27    0.05
   0  -6   8    0.32    0.09
   0  -6   8    0.21    0.08
  -1   6  -8   16.01    0.52
   1  -6   8   16.64    0.42
   1  -6   8   16.10    0.49
   1  -6   8   15.94    0.52
  -2   6  -8   -0.01    0.07
   2  -6   8    0.03    0.02
  -3   6  -8    0.48    0.11
   3  -6   8    0.61    0.10
  -4   6  -8    2.11    0.18
   4  -6   8    2.10    0.17
  -5   6  -8    0.27    0.11
   5  -6   8    0.36    0.10
  -6   6  -8    0.26    0.12
   7   5  -8    0.28    0.09
  -7  -5   8    0.22    0.10
   6   5  -8    0.72    0.11
  -6  -5   8    0.58    0.13
   5   5  -8    0.28    0.05
   5   5  -8    0.29    0.08
  -5  -5   8    0.18    0.09
   4   5  -8    0.68    0.07
   4   5  -8    0.70    0.10
  -4  -5   8    0.88    0.13
  -4  -5   8    0.71    0.09
   3   5  -8    0.00    0.05
   3   5  -8    0.12    0.04
   3   5  -8    0.17    0.07
  -3  -5   8    0.18    0.05
  -3  -5   8    0.19    0.08
   2   5  -8    1.78    0.12
   2   5  -8    2.05    0.15
   2   5  -8    2.00    0.15
  -2  -5   8    1.81    0.12
  -2  -5   8    1.87    0.16
   1   5  -8    3.54    0.20
   1   5  -8    3.46    0.17
   1   5  -8    3.63    0.19
  -1  -5   8    3.70    0.21
  -1  -5   8    3.55    0.16
  -1  -5   8    3.97    0.22
   0   5  -8    5.62    0.26
   0   5  -8    5.79    0.22
   0  -5   8    5.72    0.20
   0  -5   8    5.75    0.25
   0  -5   8    6.17    0.27
  -1   5  -8   -0.03    0.06
  -1   5  -8    0.05    0.05
   1  -5   8   -0.11    0.06
   1  -5   8    0.02    0.03
   1  -5   8    0.05    0.07
  -2   5  -8    0.20    0.09
   2  -5   8    0.22    0.02
   2  -5   8    0.26    0.08
   2  -5   8    0.16    0.07
   2  -5   8    0.06    0.03
  -3   5  -8   10.34    0.39
   3  -5   8   10.93    0.38
   3  -5   8   11.20    0.38
   3  -5   8   11.26    0.39
  -4   5  -8    2.17    0.18
   4  -5   8    2.17    0.16
  -5   5  -8    0.12    0.10
   5  -5   8    0.14    0.07
  -6   5  -8    1.01    0.14
   6  -5   8    0.99    0.13
  -8  -4   8    0.36    0.13
  -7  -4   8    0.15    0.10
   6   4  -8    0.71    0.10
  -6  -4   8    0.53    0.12
   5   4  -8    0.07    0.03
   5   4  -8    0.08    0.05
  -5  -4   8    0.05    0.07
   4   4  -8    1.13    0.11
   4   4  -8    1.10    0.08
   4   4  -8    1.25    0.12
  -4  -4   8    0.96    0.12
  -4  -4   8    1.18    0.10
   3   4  -8   -0.03    0.05
   3   4  -8    0.02    0.03
   3   4  -8    0.04    0.05
  -3  -4   8   -0.01    0.03
  -3  -4   8   -0.04    0.06
   2   4  -8    0.84    0.09
   2   4  -8    0.77    0.08
   2   4  -8    0.80    0.09
  -2  -4   8    0.70    0.07
  -2  -4   8    0.72    0.11
   1   4  -8    0.05    0.04
   1   4  -8    0.05    0.05
   1   4  -8    0.06    0.05
  -1  -4   8   -0.01    0.06
  -1  -4   8    0.02    0.06
  -1  -4   8   -0.01    0.03
   0   4  -8    6.09    0.25
   0   4  -8    5.87    0.25
   0   4  -8    5.74    0.21
   0  -4   8    5.82    0.19
   0  -4   8    5.45    0.24
   0  -4   8    5.54    0.25
  -1   4  -8    0.40    0.06
  -1   4  -8    0.44    0.08
   1  -4   8    0.25    0.07
   1  -4   8    0.42    0.08
   1  -4   8    0.30    0.04
  -2   4  -8    1.73    0.15
   2  -4   8    1.79    0.12
   2  -4   8    1.68    0.13
   2  -4   8    1.63    0.13
  -3   4  -8    6.30    0.28
   3  -4   8    6.93    0.26
   3  -4   8    6.31    0.25
  -4   4  -8    1.16    0.13
   4  -4   8    1.27    0.12
   4  -4   8    1.30    0.11
   4  -4   8    1.25    0.12
   4  -4   8    1.18    0.11
  -5   4  -8    0.08    0.09
   5  -4   8    0.09    0.06
  -6   4  -8    1.20    0.14
   6  -4   8    1.28    0.14
  -7   4  -8    0.27    0.11
  -8  -3   8    1.41    0.18
  -7  -3   8   -0.03    0.08
   6   3  -8   16.03    0.47
  -6  -3   8   15.10    0.54
   5   3  -8    0.92    0.05
   5   3  -8    0.94    0.09
   5   3  -8    1.09    0.12
  -5  -3   8    0.70    0.11
  -5  -3   8    0.90    0.11
   4   3  -8    6.29    0.24
   4   3  -8    6.03    0.26
   4   3  -8    6.08    0.20
  -4  -3   8    6.57    0.23
  -4  -3   8    6.76    0.27
  -4  -3   8    6.49    0.28
   3   3  -8    1.95    0.13
   3   3  -8    2.24    0.11
   3   3  -8    2.16    0.14
  -3  -3   8    2.15    0.12
  -3  -3   8    2.19    0.15
  -3  -3   8    2.45    0.14
   2   3  -8    0.05    0.04
   2   3  -8    0.09    0.05
   2   3  -8    0.01    0.03
  -2  -3   8    0.06    0.03
  -2  -3   8   -0.01    0.06
   1   3  -8    1.55    0.10
   1   3  -8    1.50    0.12
   1   3  -8    1.66    0.12
  -1  -3   8    1.55    0.12
  -1  -3   8    1.86    0.13
  -1  -3   8    1.73    0.09
   0   3  -8   57.47    1.31
   0   3  -8   60.99    1.39
   0   3  -8   56.74    1.47
   0  -3   8   59.23    1.42
   0  -3   8   56.55    1.48
   0  -3   8   60.45    1.29
  -1   3  -8    0.28    0.07
  -1   3  -8    0.44    0.05
   1  -3   8    0.36    0.04
   1  -3   8    0.43    0.04
   1  -3   8    0.41    0.07
   1  -3   8    0.40    0.07
  -2   3  -8    2.33    0.15
   2  -3   8    2.23    0.14
   2  -3   8    2.37    0.14
   2  -3   8    2.34    0.12
  -3   3  -8    4.62    0.22
   3  -3   8    5.10    0.20
   3  -3   8    4.60    0.21
   3  -3   8    4.62    0.21
   3  -3   8    4.96    0.19
  -4   3  -8    2.56    0.18
   4  -3   8    2.87    0.17
   4  -3   8    2.78    0.15
   4  -3   8    2.81    0.15
  -5   3  -8    0.03    0.08
   5  -3   8    0.45    0.09
   5  -3   8    0.34    0.07
  -6   3  -8    0.69    0.11
   6  -3   8    0.76    0.10
  -7   3  -8    1.06    0.14
  -8  -2   8    0.09    0.09
  -7  -2   8    8.10    0.36
  -6  -2   8    2.55    0.19
   5   2  -8    2.31    0.13
   5   2  -8    2.24    0.16
  -5  -2   8    2.26    0.17
  -5  -2   8    2.40    0.16
   4   2  -8    2.27    0.13
   4   2  -8    2.29    0.10
   4   2  -8    2.25    0.15
  -4  -2   8    2.18    0.12
  -4  -2   8    2.37    0.16
  -4  -2   8    2.33    0.15
  -4  -2   8    2.39    0.16
   3   2  -8    0.05    0.04
   3   2  -8    0.06    0.03
   3   2  -8    0.03    0.05
  -3  -2   8    0.06    0.03
  -3  -2   8    0.06    0.04
  -3  -2   8    0.15    0.07
   2   2  -8    0.24    0.05
   2   2  -8    0.16    0.04
   2   2  -8    0.27    0.06
  -2  -2   8    0.13    0.04
  -2  -2   8    0.17    0.06
  -2  -2   8    0.18    0.05
  -2  -2   8    0.11    0.06
   1   2  -8   15.94    0.44
   1   2  -8   15.76    0.41
   1   2  -8   15.86    0.48
  -1  -2   8   15.93    0.49
  -1  -2   8   16.05    0.41
  -1  -2   8   15.79    0.46
   0   2  -8    6.31    0.20
   0   2  -8    6.29    0.22
   0   2  -8    6.29    0.24
   0  -2   8    5.63    0.23
   0  -2   8    5.84    0.19
   0  -2   8    5.97    0.23
  -1   2  -8    0.40    0.05
  -1   2  -8    0.38    0.07
   1  -2   8    0.40    0.07
   1  -2   8    0.46    0.07
   1  -2   8    0.41    0.04
   1  -2   8    0.47    0.04
  -2   2  -8    6.09    0.23
  -2   2  -8    6.46    0.19
   2  -2   8    5.89    0.24
   2  -2   8    6.11    0.23
   2  -2   8    6.13    0.20
  -3   2  -8    0.32    0.07
   3  -2   8    0.19    0.06
   3  -2   8    0.36    0.05
   3  -2   8    0.24    0.06
   3  -2   8    0.36    0.05
  -4   2  -8    8.07    0.30
   4  -2   8    7.96    0.29
   4  -2   8    8.51    0.28
   4  -2   8    8.62    0.32
   4  -2   8    8.04    0.27
  -5   2  -8    1.59    0.14
   5  -2   8    1.71    0.12
   5  -2   8    1.76    0.14
   5  -2   8    1.49    0.13
   5  -2   8    1.56    0.12
  -6   2  -8    2.25    0.17
   6  -2   8    2.51    0.16
   6  -2   8    1.95    0.16
   6  -2   8    1.86    0.15
  -7   2  -8    4.68    0.24
   7  -2   8    4.16    0.23
  -8   2  -8    1.00    0.14
   8   1  -8    0.36    0.11
  -8  -1   8    0.12    0.10
   7   1  -8    1.37    0.16
  -7  -1   8    1.50    0.15
   6   1  -8    1.08    0.13
  -6  -1   8    0.79    0.11
   5   1  -8    4.33    0.22
   5   1  -8    4.93    0.25
  -5  -1   8    4.11    0.22
   4   1  -8   10.70    0.31
   4   1  -8   10.59    0.37
   4   1  -8   10.91    0.39
   4   1  -8   10.79    0.27
  -4  -1   8   11.11    0.38
  -4  -1   8   10.43    0.38
  -4  -1   8   10.52    0.37
  -4  -1   8   11.63    0.32
   3   1  -8    8.59    0.29
   3   1  -8    8.58    0.26
   3   1  -8    8.55    0.24
   3   1  -8    8.90    0.32
  -3  -1   8    8.73    0.26
  -3  -1   8    9.12    0.31
  -3  -1   8    8.51    0.31
  -3  -1   8    8.40    0.30
   2   1  -8    1.00    0.09
   2   1  -8    0.98    0.07
   2   1  -8    0.85    0.07
  -2  -1   8    1.00    0.08
  -2  -1   8    0.95    0.10
  -2  -1   8    0.76    0.06
  -2  -1   8    0.93    0.10
  -2  -1   8    1.09    0.09
   1   1  -8    8.20    0.29
   1   1  -8    8.29    0.25
  -1  -1   8    8.12    0.28
  -1  -1   8    8.10    0.28
  -1  -1   8    8.72    0.30
  -1  -1   8    8.53    0.24
   0   1  -8   10.77    0.35
   0   1  -8   10.95    0.32
   0   1  -8   11.60    0.30
   0  -1   8   11.05    0.35
   0  -1   8   10.84    0.29
   0  -1   8   10.49    0.33
  -1   1  -8    0.38    0.06
  -1   1  -8    0.22    0.05
  -1   1  -8    0.37    0.04
   1  -1   8    0.31    0.06
   1  -1   8    0.28    0.06
   1  -1   8    0.35    0.03
  -2   1  -8    5.82    0.22
   2  -1   8    6.43    0.18
   2  -1   8    6.70    0.18
   2  -1   8    5.77    0.23
   2  -1   8    5.92    0.23
  -3   1  -8    1.72    0.12
   3  -1   8    2.09    0.09
   3  -1   8    1.95    0.12
   3  -1   8    1.84    0.09
   3  -1   8    2.04    0.13
   3  -1   8    1.91    0.13
  -4   1  -8   17.80    0.51
  -4   1  -8   17.40    0.48
   4  -1   8   17.67    0.50
   4  -1   8   17.87    0.49
   4  -1   8   18.25    0.52
   4  -1   8   17.64    0.54
   4  -1   8   18.71    0.48
  -5   1  -8    0.05    0.04
  -5   1  -8    0.02    0.06
   5  -1   8    0.09    0.04
   5  -1   8    0.07    0.05
   5  -1   8    0.07    0.04
   5  -1   8    0.06    0.06
   5  -1   8    0.05    0.06
  -6   1  -8    6.91    0.29
   6  -1   8    7.06    0.28
   6  -1   8    7.31    0.30
   6  -1   8    7.36    0.28
   6  -1   8    7.46    0.32
  -7   1  -8    4.64    0.24
   7  -1   8    4.18    0.23
   7  -1   8    4.18    0.22
   7  -1   8    4.47    0.25
   7  -1   8    4.38    0.23
  -8   1  -8    2.65    0.20
   8  -1   8    2.42    0.18
   8   0  -8    1.48    0.18
  -8   0   8    1.79    0.17
   7   0  -8    3.79    0.25
  -7   0   8    4.05    0.23
   6   0  -8    0.01    0.05
  -6   0   8    0.08    0.07
   5   0  -8    3.40    0.20
  -5   0   8    4.03    0.20
   4   0  -8    0.08    0.06
   4   0  -8    0.13    0.03
   4   0  -8    0.09    0.02
   4   0  -8    0.16    0.02
   4   0  -8    0.17    0.06
  -4   0   8    0.13    0.05
  -4   0   8    0.12    0.04
  -4   0   8    0.18    0.06
  -4   0   8    0.07    0.06
   3   0  -8   13.24    0.41
   3   0  -8   13.36    0.34
   3   0  -8   13.51    0.34
   3   0  -8   13.72    0.45
  -3   0   8   13.24    0.41
  -3   0   8   14.26    0.44
  -3   0   8   13.30    0.36
  -3   0   8   13.74    0.42
   2   0  -8    0.56    0.05
   2   0  -8    0.57    0.06
   2   0  -8    0.70    0.05
   2   0  -8    0.55    0.07
  -2   0   8    0.50    0.07
  -2   0   8    0.52    0.06
  -2   0   8    0.51    0.07
  -2   0   8    0.43    0.07
  -2   0   8    0.47    0.05
   1   0  -8   54.35    1.23
   1   0  -8   57.34    1.27
   1   0  -8   56.88    1.31
   1   0  -8   52.84    1.39
  -1   0   8   56.85    1.34
  -1   0   8   58.64    1.40
  -1   0   8   56.75    1.40
  -1   0   8   57.10    1.23
  -1   0   8   53.47    1.35
   0   0  -8    9.70    0.31
   0   0  -8    9.43    0.25
   0   0  -8    9.58    0.27
   0   0   8    9.36    0.25
   0   0   8    9.23    0.29
   0   0   8    9.27    0.25
   0   0   8    9.26    0.30
   0   0   8    9.34    0.30
  -1   0  -8   12.16    0.34
  -1   0  -8   13.02    0.31
  -1   0  -8   12.09    0.38
   1   0   8   12.57    0.30
   1   0   8   12.82    0.38
   1   0   8   12.28    0.36
   1   0   8   12.36    0.34
  -2   0  -8    3.76    0.16
   2   0   8    3.55    0.17
   2   0   8    3.57    0.15
   2   0   8    3.95    0.17
   2   0   8    3.81    0.10
  -3   0  -8    0.65    0.04
  -3   0  -8    0.53    0.07
   3   0   8    0.74    0.07
   3   0   8    0.63    0.05
   3   0   8    0.73    0.08
   3   0   8    0.54    0.08
  -4   0  -8    8.32    0.29
  -4   0  -8    7.85    0.25
   4   0   8    8.01    0.29
   4   0   8    8.23    0.28
   4   0   8    8.45    0.25
   4   0   8    7.86    0.30
  -5   0  -8    1.18    0.12
  -5   0  -8    0.85    0.08
  -5   0  -8    1.04    0.11
   5   0   8    1.00    0.08
   5   0   8    0.75    0.10
   5   0   8    1.18    0.10
   5   0   8    0.86    0.11
  -6   0  -8    3.10    0.16
  -6   0  -8    2.93    0.18
   6   0   8    3.06    0.19
   6   0   8    3.09    0.20
   6   0   8    2.98    0.17
   6   0   8    3.31    0.16
  -7   0  -8    5.00    0.25
   7   0   8    5.24    0.26
   7   0   8    4.89    0.24
   7   0   8    5.18    0.27
   7   0   8    5.38    0.24
  -8   0  -8    1.06    0.13
   8   0   8    1.24    0.16
   8   0   8    0.91    0.12
  -9   0  -8    0.53    0.11
  -9   0  -8    0.68    0.12
   9   0   8    0.39    0.10
   8  -1  -8   -0.03    0.07
   7  -1  -8    2.70    0.21
  -7   1   8    2.58    0.18
   6  -1  -8    1.25    0.14
  -6   1   8    1.33    0.12
   5  -1  -8   10.82    0.40
  -5   1   8   11.59    0.37
   4  -1  -8    0.11    0.05
   4  -1  -8    0.12    0.07
  -4   1   8    0.19    0.06
  -4   1   8    0.05    0.07
  -4   1   8    0.12    0.05
   3  -1  -8   12.09    0.29
   3  -1  -8   11.50    0.41
   3  -1  -8   11.36    0.37
   3  -1  -8   12.24    0.40
   3  -1  -8   12.12    0.30
   3  -1  -8   12.44    0.31
  -3   1   8   11.91    0.36
  -3   1   8   11.76    0.38
  -3   1   8   11.77    0.41
  -3   1   8   11.76    0.39
  -3   1   8   12.47    0.33
   2  -1  -8    0.46    0.05
   2  -1  -8    0.40    0.04
   2  -1  -8    0.42    0.07
   2  -1  -8    0.50    0.06
   2  -1  -8    0.31    0.05
  -2   1   8    0.37    0.06
  -2   1   8    0.33    0.06
  -2   1   8    0.35    0.05
  -2   1   8    0.38    0.05
  -2   1   8    0.53    0.07
   1  -1  -8   27.38    0.72
   1  -1  -8   27.11    0.63
   1  -1  -8   25.49    0.73
   1  -1  -8   28.37    0.64
   1  -1  -8   27.78    0.70
   1  -1  -8   27.75    0.67
  -1   1   8   26.66    0.72
  -1   1   8   27.41    0.69
  -1   1   8   26.90    0.63
  -1   1   8   27.06    0.73
   0  -1  -8   11.12    0.29
   0  -1  -8   10.83    0.28
   0  -1  -8   11.02    0.33
   0  -1  -8   10.02    0.33
   0  -1  -8   11.00    0.29
   0  -1  -8   10.58    0.28
   0   1   8   10.55    0.28
   0   1   8   10.09    0.28
   0   1   8   10.74    0.32
   0   1   8   10.77    0.33
   0   1   8   10.64    0.29
   0   1   8   10.99    0.33
  -1  -1  -8   55.41    1.26
  -1  -1  -8   57.46    1.20
  -1  -1  -8   56.07    1.35
  -1  -1  -8   54.60    1.36
   1   1   8   54.25    1.26
   1   1   8   53.87    1.19
   1   1   8   53.50    1.30
   1   1   8   53.12    1.37
   1   1   8   57.18    1.36
  -2  -1  -8    1.93    0.11
   2   1   8    2.04    0.12
   2   1   8    2.05    0.10
   2   1   8    2.17    0.12
  -3  -1  -8   34.59    0.83
   3   1   8   34.46    0.84
   3   1   8   34.19    0.92
   3   1   8   34.23    0.87
  -4  -1  -8    0.03    0.02
   4   1   8    0.02    0.03
   4   1   8   -0.02    0.04
   4   1   8    0.00    0.02
   4   1   8    0.04    0.05
  -5  -1  -8    4.79    0.21
  -5  -1  -8    4.65    0.19
   5   1   8    4.83    0.23
   5   1   8    4.70    0.21
   5   1   8    5.03    0.18
   5   1   8    4.97    0.24
  -6  -1  -8    0.60    0.08
  -6  -1  -8    0.60    0.09
   6   1   8    0.66    0.11
   6   1   8    0.57    0.11
   6   1   8    0.49    0.08
   6   1   8    0.69    0.08
   7   1   8    1.54    0.16
   7   1   8    1.55    0.13
   7   1   8    1.34    0.12
  -8  -1  -8    0.21    0.09
   8   1   8    0.21    0.08
   8   1   8    0.23    0.10
  -9  -1  -8    0.95    0.13
  -9  -1  -8    0.96    0.14
   9   1   8    0.88    0.13
   8  -2  -8    1.21    0.17
   7  -2  -8    0.44    0.11
   6  -2  -8    5.03    0.27
   5  -2  -8   26.82    0.79
  -5   2   8   27.92    0.73
  -5   2   8   27.29    0.75
   4  -2  -8    0.60    0.09
   4  -2  -8    0.64    0.11
  -4   2   8    0.67    0.08
  -4   2   8    0.65    0.08
  -4   2   8    0.85    0.10
   3  -2  -8   14.92    0.36
   3  -2  -8   14.65    0.36
   3  -2  -8   14.28    0.44
   3  -2  -8   14.71    0.48
   3  -2  -8   14.77    0.47
  -3   2   8   14.77    0.41
  -3   2   8   14.56    0.46
  -3   2   8   14.60    0.49
  -3   2   8   14.55    0.43
  -3   2   8   14.85    0.39
   2  -2  -8   43.16    0.97
   2  -2  -8   44.29    1.07
   2  -2  -8   43.91    1.12
   2  -2  -8   43.87    0.97
   2  -2  -8   44.92    1.15
  -2   2   8   43.68    0.99
  -2   2   8   43.76    1.10
  -2   2   8   42.58    1.11
  -2   2   8   43.10    1.05
  -2   2   8   44.91    1.15
   1  -2  -8    1.61    0.07
   1  -2  -8    1.50    0.09
   1  -2  -8    1.67    0.10
   1  -2  -8    1.47    0.11
   1  -2  -8    1.50    0.09
  -1   2   8    1.62    0.09
  -1   2   8    1.56    0.10
  -1   2   8    1.48    0.09
  -1   2   8    1.56    0.07
  -1   2   8    1.46    0.11
  -1   2   8    1.56    0.10
   0  -2  -8   17.65    0.43
   0  -2  -8   16.42    0.42
   0  -2  -8   18.50    0.48
   0  -2  -8   16.50    0.49
   0  -2  -8   17.56    0.45
   0   2   8   16.81    0.48
   0   2   8   16.87    0.48
   0   2   8   16.84    0.46
   0   2   8   17.25    0.42
   0   2   8   17.13    0.43
  -1  -2  -8  225.40    4.97
  -1  -2  -8  224.00    4.63
  -1  -2  -8  214.02    5.16
  -1  -2  -8  220.02    5.13
  -1  -2  -8  226.06    5.19
   1   2   8  217.33    5.20
   1   2   8  219.21    4.83
   1   2   8  217.47    4.62
   1   2   8  221.96    5.16
   1   2   8  219.35    4.97
  -2  -2  -8    3.38    0.14
  -2  -2  -8    3.55    0.12
   2   2   8    3.57    0.10
   2   2   8    3.33    0.16
   2   2   8    3.56    0.15
   2   2   8    3.45    0.10
   2   2   8    3.49    0.17
  -3  -2  -8    0.99    0.07
   3   2   8    1.25    0.10
   3   2   8    1.23    0.10
   3   2   8    1.18    0.09
   4   2   8   10.96    0.36
   4   2   8   10.82    0.38
   4   2   8   10.94    0.35
  -5  -2  -8    0.28    0.05
  -5  -2  -8    0.30    0.06
   5   2   8    0.32    0.08
   5   2   8    0.25    0.08
   5   2   8    0.29    0.06
  -6  -2  -8    4.44    0.20
  -6  -2  -8    4.29    0.20
   6   2   8    4.32    0.23
   6   2   8    4.40    0.22
   6   2   8    4.47    0.24
   7   2   8    3.12    0.22
   7   2   8    3.33    0.20
   8   2   8    1.23    0.13
  -9  -2  -8    0.61    0.12
   9   2   8    0.68    0.12
   8  -3  -8    0.73    0.15
   7  -3  -8    0.21    0.09
   6  -3  -8    1.11    0.14
   5  -3  -8    0.11    0.07
   4  -3  -8   18.40    0.58
  -4   3   8   19.98    0.53
  -4   3   8   19.34    0.52
   3  -3  -8   36.98    0.84
   3  -3  -8   37.57    0.98
   3  -3  -8   37.77    1.04
   3  -3  -8   37.52    1.02
  -3   3   8   37.82    0.95
  -3   3   8   37.41    1.01
  -3   3   8   38.42    1.05
  -3   3   8   37.76    0.91
  -3   3   8   38.94    0.89
   2  -3  -8   30.59    0.71
   2  -3  -8   30.97    0.80
   2  -3  -8   31.24    0.86
   2  -3  -8   30.61    0.83
  -2   3   8   31.54    0.83
  -2   3   8   30.74    0.73
  -2   3   8   31.37    0.86
  -2   3   8   29.52    0.78
  -2   3   8   31.53    0.76
   1  -3  -8    0.44    0.06
   1  -3  -8    0.48    0.06
   1  -3  -8    0.40    0.05
   1  -3  -8    0.37    0.07
   1  -3  -8    0.43    0.05
  -1   3   8    0.47    0.06
  -1   3   8    0.63    0.06
  -1   3   8    0.50    0.06
  -1   3   8    0.53    0.04
  -1   3   8    0.52    0.08
   0  -3  -8  291.70    6.59
   0  -3  -8  275.82    6.33
   0  -3  -8  277.35    6.58
   0  -3  -8  279.28    6.54
   0  -3  -8  279.85    5.90
   0   3   8  281.74    5.90
   0   3   8  276.24    6.59
   0   3   8  277.16    6.31
   0   3   8  291.59    6.58
   0   3   8  281.80    6.13
  -1  -3  -8   68.49    1.48
  -1  -3  -8   67.26    1.66
   1   3   8   69.76    1.48
   1   3   8   68.27    1.55
   1   3   8   69.18    1.61
   1   3   8   68.77    1.66
   1   3   8   66.38    1.68
  -2  -3  -8    0.14    0.04
  -2  -3  -8    0.20    0.03
   2   3   8    0.10    0.03
   2   3   8    0.14    0.02
   2   3   8    0.16    0.03
   2   3   8    0.28    0.03
   2   3   8    0.09    0.05
   2   3   8    0.16    0.05
  -3  -3  -8    8.11    0.25
   3   3   8    8.09    0.29
   3   3   8    7.88    0.30
   3   3   8    8.23    0.27
  -4  -3  -8    0.88    0.07
   4   3   8    0.81    0.10
   4   3   8    0.99    0.09
   4   3   8    0.90    0.10
  -5  -3  -8    0.39    0.06
   5   3   8    0.29    0.08
   5   3   8    0.22    0.08
   5   3   8    0.33    0.07
  -6  -3  -8   10.96    0.37
   6   3   8   10.85    0.38
   6   3   8   10.88    0.42
   6   3   8   10.29    0.40
  -7  -3  -8    0.02    0.05
   7   3   8   -0.02    0.07
   7   3   8    0.06    0.06
   8   3   8    0.06    0.06
  -9  -3  -8    0.67    0.13
   9   3   8    0.96    0.14
   7  -4  -8    0.12    0.08
   6  -4  -8    0.67    0.12
   5  -4  -8    1.20    0.14
   4  -4  -8    1.17    0.12
   3  -4  -8   12.69    0.46
   3  -4  -8   12.68    0.32
   3  -4  -8   12.21    0.42
  -3   4   8   13.32    0.36
  -3   4   8   13.03    0.44
  -3   4   8   13.56    0.38
   2  -4  -8    0.03    0.03
   2  -4  -8    0.01    0.04
   2  -4  -8    0.02    0.04
   2  -4  -8    0.02    0.05
  -2   4   8    0.01    0.04
  -2   4   8   -0.03    0.03
  -2   4   8    0.01    0.02
  -2   4   8   -0.05    0.05
  -2   4   8   -0.01    0.03
   1  -4  -8    0.87    0.07
   1  -4  -8    1.19    0.09
   1  -4  -8    1.40    0.12
   1  -4  -8    1.05    0.09
   1  -4  -8    1.06    0.09
  -1   4   8    0.93    0.07
  -1   4   8    1.04    0.08
  -1   4   8    0.95    0.08
  -1   4   8    1.17    0.11
  -1   4   8    1.07    0.07
   0  -4  -8  102.69    2.52
   0  -4  -8  110.81    2.51
   0  -4  -8  106.09    2.51
   0  -4  -8  103.08    2.42
   0  -4  -8  104.07    2.25
   0   4   8  105.07    2.51
   0   4   8  105.09    2.40
   0   4   8  104.42    2.53
   0   4   8  103.54    2.34
   0   4   8  103.23    2.26
  -1  -4  -8    3.03    0.14
   1   4   8    3.18    0.13
   1   4   8    3.37    0.15
   1   4   8    3.24    0.14
   1   4   8    3.22    0.15
   1   4   8    3.11    0.15
  -2  -4  -8   34.08    0.87
  -2  -4  -8   34.90    0.79
   2   4   8   34.67    0.86
   2   4   8   34.62    0.88
   2   4   8   34.60    0.92
   2   4   8   35.14    0.78
   2   4   8   33.82    0.85
  -3  -4  -8    0.79    0.06
  -3  -4  -8    0.80    0.06
   3   4   8    0.75    0.09
   3   4   8    0.69    0.09
   3   4   8    0.70    0.08
   3   4   8    0.67    0.04
   3   4   8    0.74    0.04
  -4  -4  -8    0.02    0.03
   4   4   8    0.05    0.06
   4   4   8    0.03    0.04
   4   4   8    0.00    0.06
   5   4   8    0.67    0.09
   5   4   8    0.73    0.11
   5   4   8    0.72    0.11
   6   4   8    3.62    0.21
   6   4   8    3.36    0.22
   7   4   8    1.05    0.13
  -8  -4  -8    1.88    0.18
   8   4   8    2.71    0.20
  -9  -4  -8    0.14    0.09
   9   4   8    0.23    0.09
   7  -5  -8    0.78    0.15
   6  -5  -8    1.48    0.17
   5  -5  -8    0.93    0.14
   4  -5  -8    8.54    0.35
   3  -5  -8   10.40    0.28
   3  -5  -8   10.85    0.39
   2  -5  -8   15.67    0.48
   2  -5  -8   15.12    0.40
   2  -5  -8   15.52    0.51
  -2   5   8   15.51    0.52
  -2   5   8   14.99    0.43
  -2   5   8   15.45    0.41
   1  -5  -8    0.13    0.04
   1  -5  -8    0.21    0.05
   1  -5  -8    0.25    0.07
   1  -5  -8    0.27    0.06
   1  -5  -8    0.13    0.05
  -1   5   8    0.21    0.05
  -1   5   8    0.15    0.07
  -1   5   8    0.18    0.04
  -1   5   8    0.20    0.05
  -1   5   8    0.11    0.04
   0  -5  -8   16.08    0.43
   0  -5  -8   15.90    0.49
   0  -5  -8   16.24    0.47
   0  -5  -8   16.77    0.46
   0  -5  -8   17.00    0.50
   0   5   8   16.70    0.50
   0   5   8   16.45    0.44
   0   5   8   16.24    0.44
   0   5   8   15.79    0.44
   0   5   8   16.38    0.46
  -1  -5  -8    3.23    0.14
  -1  -5  -8    3.27    0.15
   1   5   8    3.50    0.16
   1   5   8    3.51    0.15
   1   5   8    3.26    0.15
   1   5   8    3.38    0.16
   1   5   8    3.32    0.15
  -2  -5  -8    0.11    0.04
  -2  -5  -8    0.08    0.04
   2   5   8    0.03    0.03
   2   5   8    0.09    0.06
   2   5   8    0.08    0.04
   2   5   8    0.06    0.04
   2   5   8    0.15    0.06
  -3  -5  -8    0.63    0.06
  -3  -5  -8    0.79    0.06
   3   5   8    0.57    0.08
   3   5   8    0.61    0.09
   3   5   8    0.58    0.09
   3   5   8    0.77    0.06
  -4  -5  -8    0.34    0.03
   4   5   8    0.29    0.08
   4   5   8    0.38    0.09
   4   5   8    0.38    0.08
   5   5   8   -0.01    0.04
   5   5   8    0.06    0.07
   6   5   8    1.59    0.14
   7   5   8   -0.02    0.05
  -8  -5  -8    0.99    0.14
   8   5   8    1.18    0.15
  -9  -5  -8   -0.04    0.06
   9   5   8    0.09    0.08
   6  -6  -8    4.42    0.29
   5  -6  -8    4.17    0.26
   4  -6  -8    9.46    0.39
   3  -6  -8    1.02    0.12
   3  -6  -8    0.87    0.07
   2  -6  -8    0.02    0.04
   2  -6  -8   -0.08    0.05
  -2   6   8    0.06    0.05
   1  -6  -8   11.87    0.42
   1  -6  -8   12.63    0.36
   1  -6  -8   13.37    0.45
  -1   6   8   13.17    0.45
  -1   6   8   12.95    0.39
  -1   6   8   13.07    0.37
   0  -6  -8   17.85    0.56
   0  -6  -8   18.23    0.55
   0  -6  -8   19.03    0.51
   0  -6  -8   18.16    0.48
   0   6   8   17.19    0.49
   0   6   8   18.41    0.50
   0   6   8   17.86    0.55
   0   6   8   18.39    0.49
   0   6   8   18.78    0.51
  -1  -6  -8    0.40    0.07
  -1  -6  -8    0.36    0.06
   1   6   8    0.37    0.06
   1   6   8    0.39    0.07
   1   6   8    0.39    0.07
   1   6   8    0.36    0.06
   1   6   8    0.54    0.08
  -2  -6  -8    5.59    0.21
  -2  -6  -8    5.75    0.20
   2   6   8    5.49    0.23
   2   6   8    5.74    0.24
   2   6   8    5.57    0.25
   2   6   8    5.75    0.20
   2   6   8    5.37    0.20
  -3  -6  -8    0.04    0.04
   3   6   8    0.08    0.05
   3   6   8    0.07    0.03
   3   6   8    0.03    0.06
   4   6   8    8.44    0.20
   4   6   8    7.76    0.34
   4   6   8    7.59    0.31
   5   6   8    0.51    0.09
   6   6   8    0.28    0.09
  -7  -6  -8    0.09    0.07
   7   6   8    0.03    0.06
  -8  -6  -8    0.89    0.15
   8   6   8    0.75    0.13
  -9  -6  -8    0.18    0.11
   9   6   8    0.36    0.11
   5  -7  -8   -0.06    0.07
   4  -7  -8    1.65    0.17
   3  -7  -8    2.75    0.11
   3  -7  -8    2.96    0.21
   2  -7  -8    0.11    0.07
   2  -7  -8    0.18    0.05
  -2   7   8    0.15    0.06
   1  -7  -8   23.10    0.61
   1  -7  -8   23.75    0.71
   1  -7  -8   25.66    0.74
  -1   7   8   24.50    0.65
  -1   7   8   24.55    0.64
   0  -7  -8    5.17    0.24
   0  -7  -8    5.36    0.21
   0   7   8    4.67    0.21
   0   7   8    5.44    0.25
   0   7   8    4.98    0.21
  -1  -7  -8    4.30    0.19
  -1  -7  -8    4.61    0.21
   1   7   8    4.59    0.21
   1   7   8    4.40    0.19
   1   7   8    4.17    0.20
  -2  -7  -8    5.12    0.21
   2   7   8    5.51    0.21
   2   7   8    5.29    0.24
  -3  -7  -8    0.66    0.08
   3   7   8    0.70    0.07
   3   7   8    0.55    0.09
   4   7   8    4.24    0.15
   4   7   8    3.93    0.22
  -5  -7  -8    0.73    0.11
   5   7   8    1.01    0.13
  -6  -7  -8    0.16    0.08
   6   7   8    0.11    0.08
  -7  -7  -8    0.89    0.14
   7   7   8    0.89    0.14
  -8  -7  -8    1.38    0.18
   8   7   8    1.40    0.17
   4  -8  -8    0.40    0.11
   3  -8  -8    0.24    0.09
   3  -8  -8    0.07    0.04
   2  -8  -8    0.47    0.07
   2  -8  -8    0.54    0.11
   1  -8  -8   10.43    0.33
   1  -8  -8   10.52    0.41
  -1   8   8   10.83    0.37
   0  -8  -8    0.54    0.08
   0   8   8    0.49    0.09
   0   8   8    0.48    0.08
  -1  -8  -8    0.43    0.08
   1   8   8    0.65    0.10
   1   8   8    0.43    0.08
  -2  -8  -8    0.08    0.04
  -2  -8  -8    0.22    0.07
   2   8   8    0.16    0.07
   2   8   8    0.30    0.07
  -3  -8  -8    0.97    0.11
  -3  -8  -8    1.00    0.10
   3   8   8    1.03    0.12
   3   8   8    0.79    0.09
  -4  -8  -8    4.71    0.25
   4   8   8    4.88    0.18
   4   8   8    4.99    0.26
  -5  -8  -8    1.50    0.16
   5   8   8    1.14    0.14
  -6  -8  -8    0.26    0.09
   6   8   8    0.26    0.10
  -7  -8  -8    1.22    0.16
   7   8   8    1.38    0.16
   3  -9  -8    0.00    0.03
   3  -9  -8    0.02    0.07
   2  -9  -8   -0.03    0.07
   2  -9  -8    0.01    0.04
   1  -9  -8    2.36    0.15
   1  -9  -8    2.28    0.19
  -1   9   8    2.35    0.17
   0  -9  -8    1.17    0.11
   0   9   8    1.50    0.14
   0   9   8    1.32    0.13
  -1  -9  -8    1.68    0.14
   1   9   8    2.01    0.17
   1   9   8    2.29    0.16
  -2  -9  -8    1.11    0.11
   2   9   8    0.82    0.12
   2   9   8    0.95    0.11
  -3  -9  -8    0.14    0.06
  -3  -9  -8    0.06    0.07
   3   9   8    0.09    0.07
   3   9   8    0.16    0.06
  -4  -9  -8    0.62    0.11
   4   9   8    0.33    0.10
   4   9   8    0.42    0.07
  -5  -9  -8    1.14    0.15
   5   9   8    0.91    0.06
   5   9   8    0.78    0.13
  -6  -9  -8   -0.12    0.07
   6   9   8   -0.01    0.07
  -7  -9  -8    0.31    0.11
   7   9   8    0.25    0.10
   2 -10  -8    1.69    0.19
   2 -10  -8    1.42    0.11
   1 -10  -8    0.02    0.09
   1 -10  -8    0.01    0.05
  -1  10   8    0.01    0.07
   0 -10  -8    0.38    0.11
   0 -10  -8    0.30    0.08
   0  10   8    0.19    0.08
  -1 -10  -8    0.28    0.08
   1  10   8    0.14    0.08
   1  10   8    0.22    0.08
  -2 -10  -8    0.58    0.10
   2  10   8    0.62    0.10
   2  10   8    0.78    0.13
  -3 -10  -8    4.35    0.23
   3  10   8    4.28    0.21
   3  10   8    4.71    0.27
   4  10   8    0.09    0.05
   4  10   8    0.05    0.08
  -5 -10  -8    1.13    0.15
   5  10   8    1.17    0.16
   5  10   8    1.25    0.09
  -1 -11  -8    1.24    0.13
   1  11   8    0.93    0.14
   1  11   8    1.02    0.13
  -2 -11  -8    0.23    0.09
   2  11   8    0.13    0.07
   2  11   8    0.02    0.08
  -3 -11  -8    1.05    0.13
   3  11   8    1.29    0.17
   3  11   8    0.96    0.12
   2   9  -9    0.02    0.06
   2   9  -9    0.00    0.08
  -2  -9   9   -0.03    0.10
  -2  -9   9    0.06    0.06
   1   9  -9    0.56    0.14
   1   9  -9    0.42    0.10
  -1  -9   9    0.39    0.08
   0   9  -9    0.42    0.13
   0  -9   9    0.43    0.08
   4   8  -9   -0.05    0.05
   4   8  -9   -0.07    0.07
  -4  -8   9    0.02    0.10
  -4  -8   9   -0.02    0.06
   3   8  -9   -0.01    0.05
   3   8  -9   -0.08    0.06
  -3  -8   9   -0.11    0.08
  -3  -8   9    0.02    0.06
   2   8  -9    0.02    0.09
   2   8  -9    0.20    0.07
  -2  -8   9    0.21    0.10
  -2  -8   9    0.16    0.06
  -2  -8   9    0.25    0.11
   1   8  -9    0.64    0.10
   1   8  -9    0.72    0.14
  -1  -8   9    0.70    0.13
  -1  -8   9    0.90    0.10
  -1  -8   9    0.78    0.13
   0   8  -9    1.88    0.19
   0  -8   9    2.00    0.13
  -1   8  -9    0.11    0.09
   1  -8   9    0.13    0.05
  -2   8  -9    0.02    0.09
  -3   8  -9    0.01    0.09
   3  -8   9    0.17    0.09
   6   7  -9    0.10    0.08
   6   7  -9    0.05    0.04
  -6  -7   9   -0.04    0.09
   5   7  -9   -0.07    0.06
   5   7  -9   -0.01    0.04
  -5  -7   9    0.13    0.10
   4   7  -9    0.02    0.07
   4   7  -9    0.02    0.05
  -4  -7   9    0.03    0.09
  -4  -7   9    0.01    0.06
   3   7  -9    0.01    0.05
   3   7  -9    0.07    0.08
  -3  -7   9    0.10    0.08
  -3  -7   9    0.03    0.08
  -3  -7   9    0.05    0.05
   2   7  -9    0.12    0.06
   2   7  -9    0.21    0.09
  -2  -7   9    0.13    0.09
  -2  -7   9    0.08    0.09
  -2  -7   9    0.12    0.06
   1   7  -9    0.47    0.08
   1   7  -9    0.52    0.11
  -1  -7   9    0.62    0.12
  -1  -7   9    0.52    0.11
  -1  -7   9    0.52    0.08
   0   7  -9    0.21    0.07
   0   7  -9    0.31    0.10
   0  -7   9    0.30    0.10
   0  -7   9    0.27    0.10
   0  -7   9    0.27    0.06
  -1   7  -9    0.30    0.11
   1  -7   9    0.22    0.05
  -2   7  -9    4.21    0.25
  -3   7  -9    0.07    0.09
   3  -7   9    0.18    0.08
  -4   7  -9    0.02    0.10
   4  -7   9    0.06    0.08
   6   6  -9    0.06    0.07
   6   6  -9    0.11    0.04
  -6  -6   9    0.05    0.09
   5   6  -9    0.09    0.08
   5   6  -9    0.07    0.04
  -5  -6   9    0.03    0.09
   4   6  -9    0.05    0.05
   4   6  -9   -0.04    0.06
  -4  -6   9   -0.05    0.05
  -4  -6   9    0.04    0.09
   3   6  -9    0.44    0.10
   3   6  -9    0.43    0.07
  -3  -6   9    0.38    0.11
  -3  -6   9    0.33    0.07
   2   6  -9    0.31    0.07
   2   6  -9    0.28    0.09
  -2  -6   9    0.33    0.10
  -2  -6   9    0.35    0.07
  -2  -6   9    0.42    0.11
   1   6  -9    1.86    0.16
   1   6  -9    1.66    0.13
  -1  -6   9    1.95    0.12
  -1  -6   9    2.01    0.16
  -1  -6   9    1.57    0.16
   0   6  -9    0.73    0.12
   0   6  -9    0.58    0.08
   0  -6   9    0.71    0.11
   0  -6   9    0.78    0.08
   0  -6   9    0.43    0.10
  -1   6  -9    0.37    0.10
   1  -6   9    0.52    0.06
   1  -6   9    0.63    0.10
   1  -6   9    0.55    0.10
  -2   6  -9    1.91    0.17
  -3   6  -9    0.02    0.09
   3  -6   9   -0.01    0.06
  -4   6  -9   -0.04    0.08
   4  -6   9   -0.12    0.04
  -5   6  -9   -0.09    0.09
  -7  -5   9    0.88    0.16
   6   5  -9    0.07    0.02
   6   5  -9    0.09    0.07
  -6  -5   9    0.14    0.10
   5   5  -9    4.80    0.24
   5   5  -9    4.60    0.18
  -5  -5   9    4.92    0.28
   4   5  -9    1.52    0.11
   4   5  -9    1.45    0.14
  -4  -5   9    1.49    0.15
  -4  -5   9    1.42    0.12
   3   5  -9    0.16    0.05
   3   5  -9    0.14    0.07
   3   5  -9    0.10    0.06
  -3  -5   9    0.13    0.05
  -3  -5   9    0.04    0.08
   2   5  -9    4.47    0.23
   2   5  -9    4.30    0.22
   2   5  -9    4.18    0.19
  -2  -5   9    4.38    0.19
  -2  -5   9    4.20    0.24
  -2  -5   9    4.46    0.24
   1   5  -9    1.19    0.10
   1   5  -9    1.35    0.13
   1   5  -9    1.35    0.13
  -1  -5   9    1.24    0.13
  -1  -5   9    1.10    0.13
  -1  -5   9    1.39    0.10
   0   5  -9    0.50    0.10
   0   5  -9    0.60    0.08
   0  -5   9    0.50    0.10
   0  -5   9    0.42    0.10
   0  -5   9    0.55    0.06
  -1   5  -9   -0.03    0.07
   1  -5   9    0.08    0.07
   1  -5   9   -0.10    0.06
   1  -5   9    0.10    0.03
  -2   5  -9    1.08    0.13
   2  -5   9    0.79    0.10
   2  -5   9    0.90    0.10
   2  -5   9    0.86    0.11
   2  -5   9    0.98    0.04
  -3   5  -9    0.69    0.12
   3  -5   9    0.96    0.11
   3  -5   9    0.88    0.10
  -4   5  -9    0.06    0.08
   4  -5   9    0.09    0.06
  -5   5  -9    0.67    0.13
   5  -5   9    1.01    0.12
  -6   5  -9    0.84    0.14
  -7  -4   9    0.08    0.09
   6   4  -9    4.92    0.24
  -6  -4   9    4.98    0.28
   5   4  -9    0.12    0.06
   5   4  -9    0.12    0.04
  -5  -4   9    0.00    0.07
   4   4  -9    0.62    0.07
   4   4  -9    0.67    0.10
   4   4  -9    0.67    0.09
  -4  -4   9    0.50    0.08
  -4  -4   9    0.80    0.12
   3   4  -9    0.01    0.03
   3   4  -9    0.06    0.06
   3   4  -9   -0.02    0.05
  -3  -4   9   -0.04    0.07
  -3  -4   9   -0.01    0.03
   2   4  -9   10.20    0.31
   2   4  -9   10.04    0.35
   2   4  -9   10.26    0.37
  -2  -4   9   10.07    0.37
  -2  -4   9    9.75    0.31
  -2  -4   9   10.01    0.38
   1   4  -9    0.03    0.05
   1   4  -9    0.10    0.04
   1   4  -9    0.08    0.06
  -1  -4   9    0.05    0.07
  -1  -4   9    0.02    0.03
  -1  -4   9    0.01    0.07
   0   4  -9    1.60    0.10
   0   4  -9    1.67    0.13
   0   4  -9    1.41    0.13
   0  -4   9    1.43    0.09
   0  -4   9    1.54    0.14
   0  -4   9    1.31    0.12
  -1   4  -9    3.07    0.15
  -1   4  -9    2.71    0.18
   1  -4   9    3.01    0.17
   1  -4   9    2.86    0.18
   1  -4   9    2.76    0.11
  -2   4  -9    0.79    0.11
   2  -4   9    0.75    0.09
   2  -4   9    0.81    0.10
   2  -4   9    0.75    0.08
  -3   4  -9    1.01    0.12
   3  -4   9    1.20    0.12
   3  -4   9    1.12    0.10
   3  -4   9    1.15    0.10
   3  -4   9    0.99    0.11
  -4   4  -9    0.02    0.07
   4  -4   9    0.02    0.05
   4  -4   9    0.08    0.07
   4  -4   9    0.06    0.04
  -5   4  -9    0.08    0.09
   5  -4   9    0.28    0.08
  -6   4  -9    0.71    0.13
  -7   4  -9   -0.03    0.09
  -8  -3   9    1.44    0.19
  -7  -3   9   -0.04    0.07
  -6  -3   9    0.95    0.14
   5   3  -9    1.13    0.10
   5   3  -9    1.06    0.07
   5   3  -9    1.25    0.13
  -5  -3   9    1.22    0.14
   4   3  -9    0.53    0.08
   4   3  -9    0.32    0.08
   4   3  -9    0.30    0.05
  -4  -3   9    0.47    0.10
  -4  -3   9    0.39    0.07
  -4  -3   9    0.49    0.08
   3   3  -9    0.97    0.10
   3   3  -9    0.86    0.08
   3   3  -9    0.99    0.11
  -3  -3   9    0.94    0.10
  -3  -3   9    0.83    0.11
  -3  -3   9    0.92    0.08
   2   3  -9    7.45    0.27
   2   3  -9    6.99    0.28
   2   3  -9    7.55    0.24
  -2  -3   9    7.05    0.29
  -2  -3   9    6.75    0.30
  -2  -3   9    7.35    0.24
   1   3  -9    1.67    0.10
   1   3  -9    1.77    0.14
   1   3  -9    1.87    0.13
  -1  -3   9    1.60    0.14
  -1  -3   9    1.66    0.13
  -1  -3   9    1.66    0.10
   0   3  -9    0.03    0.04
   0   3  -9   -0.05    0.05
   0   3  -9   -0.02    0.03
   0  -3   9    0.02    0.06
   0  -3   9    0.03    0.03
   0  -3   9    0.00    0.06
  -1   3  -9    7.10    0.27
   1  -3   9    6.76    0.26
   1  -3   9    6.77    0.27
   1  -3   9    6.89    0.20
  -2   3  -9    0.17    0.07
   2  -3   9    0.20    0.07
   2  -3   9    0.13    0.04
   2  -3   9    0.10    0.06
  -3   3  -9    1.81    0.15
   3  -3   9    2.09    0.15
   3  -3   9    1.98    0.12
   3  -3   9    2.01    0.14
   3  -3   9    2.05    0.12
  -4   3  -9    0.45    0.10
   4  -3   9    0.34    0.08
   4  -3   9    0.34    0.06
   4  -3   9    0.41    0.09
  -5   3  -9   10.99    0.40
   5  -3   9   11.44    0.38
   5  -3   9   10.98    0.40
  -6   3  -9    0.25    0.09
  -7   3  -9    0.86    0.13
  -8   3  -9    0.61    0.13
  -8  -2   9    1.12    0.16
  -7  -2   9   -0.07    0.08
  -6  -2   9    1.44    0.15
   5   2  -9    2.61    0.09
   5   2  -9    2.77    0.18
   5   2  -9    2.76    0.14
  -5  -2   9    2.60    0.18
   4   2  -9    0.69    0.08
   4   2  -9    0.49    0.09
   4   2  -9    0.53    0.06
  -4  -2   9    0.46    0.08
  -4  -2   9    0.51    0.07
  -4  -2   9    0.45    0.08
  -4  -2   9    0.51    0.10
   3   2  -9    1.92    0.10
   3   2  -9    2.08    0.12
   3   2  -9    1.86    0.14
  -3  -2   9    1.82    0.13
  -3  -2   9    2.00    0.11
  -3  -2   9    1.84    0.15
   2   2  -9    1.80    0.13
   2   2  -9    1.76    0.12
   2   2  -9    1.68    0.10
  -2  -2   9    1.71    0.10
  -2  -2   9    1.64    0.13
  -2  -2   9    1.95    0.14
  -2  -2   9    1.81    0.12
   1   2  -9   11.60    0.35
   1   2  -9   11.14    0.38
   1   2  -9   12.06    0.33
  -1  -2   9   12.16    0.38
  -1  -2   9   11.87    0.32
  -1  -2   9   11.06    0.39
   0   2  -9   13.10    0.43
   0   2  -9   13.77    0.40
   0  -2   9   13.74    0.41
   0  -2   9   13.80    0.36
   0  -2   9   13.93    0.44
  -1   2  -9    0.70    0.08
  -1   2  -9    0.68    0.08
  -1   2  -9    0.72    0.06
   1  -2   9    0.71    0.05
   1  -2   9    0.79    0.06
   1  -2   9    0.70    0.09
   1  -2   9    0.71    0.09
  -2   2  -9    2.21    0.14
  -2   2  -9    2.18    0.10
   2  -2   9    2.06    0.14
   2  -2   9    2.22    0.10
   2  -2   9    2.05    0.14
  -3   2  -9    5.23    0.23
   3  -2   9    5.86    0.24
   3  -2   9    5.57    0.19
   3  -2   9    5.47    0.19
   3  -2   9    5.30    0.24
  -4   2  -9   -0.03    0.06
   4  -2   9    0.17    0.04
   4  -2   9    0.03    0.03
   4  -2   9    0.03    0.06
   4  -2   9    0.03    0.06
  -5   2  -9    0.05    0.07
   5  -2   9    0.06    0.05
   5  -2   9    0.08    0.07
   5  -2   9    0.07    0.06
  -6   2  -9    1.49    0.14
   6  -2   9    1.68    0.15
   6  -2   9    1.69    0.15
  -7   2  -9    1.83    0.16
  -8   2  -9    1.09    0.14
   8   1  -9    0.35    0.11
  -8  -1   9    0.41    0.12
   7   1  -9    2.17    0.20
  -7  -1   9    2.23    0.19
   6   1  -9    0.43    0.10
  -6  -1   9    0.28    0.09
   5   1  -9    2.45    0.17
  -5  -1   9    2.45    0.18
   4   1  -9   15.57    0.42
   4   1  -9   15.69    0.52
   4   1  -9   15.60    0.39
   4   1  -9   16.26    0.49
  -4  -1   9   15.74    0.51
  -4  -1   9   15.39    0.49
  -4  -1   9   15.75    0.43
  -4  -1   9   15.38    0.51
   3   1  -9    0.29    0.04
   3   1  -9    0.19    0.06
   3   1  -9    0.20    0.07
   3   1  -9    0.15    0.04
  -3  -1   9    0.18    0.04
  -3  -1   9    0.33    0.08
  -3  -1   9    0.28    0.08
  -3  -1   9    0.18    0.06
  -3  -1   9    0.27    0.06
   2   1  -9    0.38    0.07
   2   1  -9    0.37    0.05
   2   1  -9    0.33    0.05
  -2  -1   9    0.29    0.05
  -2  -1   9    0.29    0.06
  -2  -1   9    0.42    0.08
  -2  -1   9    0.31    0.07
  -2  -1   9    0.35    0.05
   1   1  -9   39.37    1.04
   1   1  -9   39.74    0.95
  -1  -1   9   40.73    1.01
  -1  -1   9   38.75    0.91
  -1  -1   9   40.15    1.05
  -1  -1   9   41.51    1.05
   0   1  -9   11.39    0.30
   0   1  -9   11.00    0.33
   0   1  -9   11.71    0.37
   0  -1   9   10.78    0.34
   0  -1   9   10.99    0.36
   0  -1   9   10.62    0.29
  -1   1  -9    6.35    0.25
  -1   1  -9    6.86    0.20
  -1   1  -9    6.31    0.22
   1  -1   9    6.25    0.25
   1  -1   9    6.49    0.24
   1  -1   9    6.48    0.18
  -2   1  -9   47.80    1.05
   2  -1   9   45.60    1.22
   2  -1   9   46.07    1.16
   2  -1   9   48.09    1.10
   2  -1   9   49.32    1.13
  -3   1  -9    0.72    0.09
   3  -1   9    0.64    0.09
   3  -1   9    0.70    0.06
   3  -1   9    0.69    0.05
   3  -1   9    0.71    0.09
  -4   1  -9    0.23    0.07
   4  -1   9    0.16    0.05
   4  -1   9    0.19    0.07
   4  -1   9    0.25    0.08
   4  -1   9    0.22    0.04
   4  -1   9    0.25    0.04
  -5   1  -9    0.12    0.05
  -5   1  -9    0.25    0.08
   5  -1   9    0.17    0.06
   5  -1   9    0.16    0.05
   5  -1   9    0.13    0.07
   5  -1   9    0.14    0.07
  -6   1  -9   -0.07    0.06
   6  -1   9    0.04    0.05
   6  -1   9    0.03    0.07
   6  -1   9   -0.01    0.06
   6  -1   9   -0.01    0.04
  -7   1  -9    1.10    0.14
   7  -1   9    1.33    0.15
   7  -1   9    0.99    0.12
   7  -1   9    1.23    0.14
  -8   1  -9    0.33    0.10
   8  -1   9    0.03    0.07
   8   0  -9    0.67    0.13
  -8   0   9    0.52    0.12
   7   0  -9    5.70    0.31
  -7   0   9    6.00    0.29
   6   0  -9    0.14    0.07
  -6   0   9    0.06    0.08
   5   0  -9    0.47    0.09
  -5   0   9    0.40    0.09
   4   0  -9   32.48    0.74
   4   0  -9   32.79    0.88
   4   0  -9   33.38    0.93
  -4   0   9   33.79    0.92
  -4   0   9   33.45    0.93
  -4   0   9   32.37    0.87
   3   0  -9    3.32    0.13
   3   0  -9    3.71    0.17
   3   0  -9    3.45    0.13
   3   0  -9    3.48    0.19
  -3   0   9    3.67    0.18
  -3   0   9    3.38    0.18
  -3   0   9    3.68    0.15
  -3   0   9    3.43    0.19
  -3   0   9    3.25    0.18
   2   0  -9    3.23    0.14
   2   0  -9    3.12    0.13
   2   0  -9    3.30    0.13
   2   0  -9    3.43    0.18
  -2   0   9    3.43    0.14
  -2   0   9    3.11    0.17
  -2   0   9    3.11    0.15
  -2   0   9    3.03    0.17
  -2   0   9    3.25    0.16
   1   0  -9    3.89    0.18
   1   0  -9    3.50    0.14
   1   0  -9    4.15    0.15
   1   0  -9    3.46    0.14
  -1   0   9    3.85    0.15
  -1   0   9    3.51    0.14
  -1   0   9    3.83    0.18
  -1   0   9    3.84    0.18
  -1   0   9    4.01    0.18
   0   0  -9   41.31    0.95
   0   0  -9   40.93    0.91
   0   0  -9   40.98    1.05
   0   0   9   38.78    1.04
   0   0   9   41.43    1.05
   0   0   9   40.38    0.98
   0   0   9   40.47    0.91
   0   0   9   40.50    1.00
  -1   0  -9    1.47    0.08
  -1   0  -9    1.38    0.10
  -1   0  -9    1.28    0.10
   1   0   9    1.31    0.08
   1   0   9    1.17    0.09
   1   0   9    1.36    0.11
   1   0   9    1.31    0.06
  -2   0  -9   12.17    0.38
  -2   0  -9   12.40    0.36
   2   0   9   12.55    0.38
   2   0   9   11.94    0.35
   2   0   9   12.26    0.39
  -3   0  -9    1.21    0.10
   3   0   9    1.15    0.10
   3   0   9    1.12    0.06
   3   0   9    1.26    0.11
  -4   0  -9    7.54    0.28
  -4   0  -9    7.55    0.23
   4   0   9    7.32    0.27
   4   0   9    7.97    0.29
   4   0   9    7.43    0.30
   4   0   9    8.00    0.23
  -5   0  -9   16.38    0.51
  -5   0  -9   15.77    0.45
  -5   0  -9   15.73    0.48
   5   0   9   15.26    0.52
   5   0   9   15.59    0.47
   5   0   9   15.98    0.50
   5   0   9   16.66    0.44
  -6   0  -9    0.02    0.07
   6   0   9    0.08    0.07
   6   0   9   -0.06    0.03
   6   0   9    0.03    0.04
   6   0   9    0.01    0.07
  -7   0  -9    3.79    0.22
   7   0   9    3.89    0.21
   7   0   9    3.78    0.23
   7   0   9    4.01    0.25
  -8   0  -9    0.39    0.10
   8   0   9    0.43    0.09
   8   0   9    0.41    0.12
  -9   0  -9    0.17    0.10
   9   0   9    0.29    0.10
   8  -1  -9    0.02    0.07
   7  -1  -9    0.16    0.09
   6  -1  -9    1.12    0.14
  -6   1   9    1.00    0.12
   5  -1  -9    0.79    0.11
  -5   1   9    0.87    0.11
   4  -1  -9    0.59    0.09
   4  -1  -9    0.64    0.11
   4  -1  -9    0.69    0.05
   4  -1  -9    0.67    0.05
  -4   1   9    0.63    0.09
  -4   1   9    0.64    0.09
  -4   1   9    0.65    0.10
   3  -1  -9   36.57    0.81
   3  -1  -9   35.92    0.98
   3  -1  -9   34.71    0.80
   3  -1  -9   34.97    0.91
  -3   1   9   36.06    0.95
  -3   1   9   34.83    0.94
  -3   1   9   36.34    0.98
  -3   1   9   34.86    0.90
  -3   1   9   35.76    0.83
   2  -1  -9    0.49    0.06
   2  -1  -9    0.59    0.06
   2  -1  -9    0.54    0.05
   2  -1  -9    0.56    0.08
   2  -1  -9    0.49    0.06
  -2   1   9    0.54    0.08
  -2   1   9    0.82    0.09
  -2   1   9    0.61    0.08
  -2   1   9    0.52    0.06
  -2   1   9    0.63    0.07
   1  -1  -9  281.07    6.08
   1  -1  -9  269.86    5.67
   1  -1  -9  271.59    6.34
   1  -1  -9  274.14    5.88
   1  -1  -9  284.71    6.29
  -1   1   9  228.47    6.27
  -1   1   9  288.48    6.34
  -1   1   9  268.46    5.67
  -1   1   9  268.52    6.35
  -1   1   9  264.83    6.08
   0  -1  -9    5.29    0.18
   0  -1  -9    5.67    0.22
   0  -1  -9    5.64    0.16
   0  -1  -9    5.50    0.18
   0  -1  -9    5.38    0.17
   0   1   9    5.50    0.18
   0   1   9    5.59    0.21
   0   1   9    5.39    0.17
   0   1   9    5.65    0.17
   0   1   9    5.69    0.22
   0   1   9    5.62    0.22
  -1  -1  -9  145.11    3.21
  -1  -1  -9  150.23    3.07
  -1  -1  -9  143.25    3.44
   1   1   9  143.54    3.46
   1   1   9  142.63    3.31
   1   1   9  147.89    3.06
   1   1   9  141.03    3.20
   1   1   9  146.36    3.44
  -2  -1  -9    0.23    0.03
  -2  -1  -9    0.28    0.05
  -2  -1  -9    0.29    0.06
   2   1   9    0.16    0.05
   2   1   9    0.28    0.05
   2   1   9    0.20    0.06
   2   1   9    0.29    0.02
   2   1   9    0.27    0.02
  -3  -1  -9    8.39    0.22
   3   1   9    8.15    0.27
   3   1   9    8.73    0.31
   3   1   9    8.56    0.30
  -4  -1  -9    0.25    0.04
   4   1   9    0.26    0.06
   4   1   9    0.22    0.07
   4   1   9    0.37    0.04
   4   1   9    0.22    0.07
  -5  -1  -9    4.19    0.17
  -5  -1  -9    4.35    0.20
   5   1   9    4.16    0.22
   5   1   9    3.98    0.16
   5   1   9    4.24    0.23
   5   1   9    3.91    0.19
  -6  -1  -9    0.31    0.08
   6   1   9    0.11    0.05
   6   1   9    0.20    0.08
   6   1   9    0.20    0.08
   6   1   9    0.17    0.05
  -7  -1  -9    5.15    0.26
   7   1   9    5.15    0.25
   7   1   9    5.17    0.28
   7   1   9    5.00    0.26
  -8  -1  -9    0.01    0.07
   8   1   9    0.01    0.05
   8   1   9    0.02    0.08
  -9  -1  -9    0.06    0.09
   9   1   9    0.00    0.07
   8  -2  -9    0.10    0.09
   7  -2  -9    0.65    0.13
   6  -2  -9   14.49    0.52
   5  -2  -9    7.39    0.32
  -5   2   9    7.99    0.30
  -5   2   9    8.37    0.30
   4  -2  -9    1.97    0.14
   4  -2  -9    2.04    0.07
   4  -2  -9    2.00    0.07
  -4   2   9    2.15    0.14
  -4   2   9    2.09    0.14
  -4   2   9    2.18    0.15
   3  -2  -9    6.42    0.26
   3  -2  -9    6.85    0.30
   3  -2  -9    6.77    0.20
   3  -2  -9    7.23    0.28
  -3   2   9    6.87    0.25
  -3   2   9    7.28    0.30
  -3   2   9    6.92    0.25
  -3   2   9    7.07    0.28
  -3   2   9    6.78    0.23
   2  -2  -9    8.17    0.24
   2  -2  -9    8.49    0.29
   2  -2  -9    8.38    0.21
   2  -2  -9    8.31    0.28
   2  -2  -9    8.45    0.32
  -2   2   9    8.80    0.32
  -2   2   9    8.25    0.27
  -2   2   9    8.57    0.26
  -2   2   9    8.29    0.28
  -2   2   9    8.64    0.29
   1  -2  -9  155.11    3.57
   1  -2  -9  145.31    3.20
   1  -2  -9  150.26    3.44
   1  -2  -9  150.27    3.61
   1  -2  -9  155.24    3.31
  -1   2   9  150.89    3.56
  -1   2   9  155.04    3.31
  -1   2   9  150.38    3.61
  -1   2   9  148.27    3.59
  -1   2   9  152.10    3.22
  -1   2   9  149.71    3.44
   0  -2  -9   16.02    0.41
   0  -2  -9   15.91    0.40
   0  -2  -9   15.97    0.47
   0  -2  -9   16.31    0.41
   0  -2  -9   16.09    0.42
   0   2   9   15.91    0.40
   0   2   9   15.29    0.44
   0   2   9   15.47    0.46
   0   2   9   15.55    0.40
   0   2   9   15.93    0.46
  -1  -2  -9   44.82    1.16
  -1  -2  -9   46.10    1.11
  -1  -2  -9   47.31    1.03
  -1  -2  -9   47.15    1.06
   1   2   9   46.01    1.17
   1   2   9   46.83    1.02
   1   2   9   46.98    1.16
   1   2   9   45.73    1.12
   1   2   9   44.34    1.07
  -2  -2  -9    0.04    0.02
  -2  -2  -9    0.01    0.03
   2   2   9    0.06    0.05
   2   2   9    0.01    0.03
   2   2   9    0.05    0.02
   2   2   9    0.04    0.04
   2   2   9    0.07    0.02
  -3  -2  -9    5.33    0.20
   3   2   9    5.45    0.23
   3   2   9    5.54    0.21
   3   2   9    5.36    0.23
  -4  -2  -9    0.44    0.05
   4   2   9    0.45    0.08
   4   2   9    0.48    0.08
   4   2   9    0.50    0.07
  -5  -2  -9    3.01    0.14
  -5  -2  -9    2.78    0.15
   5   2   9    2.55    0.17
   5   2   9    2.94    0.19
   5   2   9    2.97    0.16
  -6  -2  -9    0.03    0.05
  -6  -2  -9   -0.01    0.04
   6   2   9    0.08    0.06
   6   2   9    0.09    0.07
   6   2   9    0.00    0.07
   7   2   9    4.48    0.23
   7   2   9    4.76    0.27
   7   2   9    4.80    0.27
   8   2   9    0.43    0.13
   8   2   9    0.32    0.09
   9   2   9    0.79    0.13
   7  -3  -9    0.66    0.13
   6  -3  -9    3.07    0.22
   5  -3  -9    5.01    0.26
   4  -3  -9   11.21    0.40
  -4   3   9   11.08    0.35
  -4   3   9   11.87    0.36
   3  -3  -9    0.46    0.05
   3  -3  -9    0.46    0.08
   3  -3  -9    0.36    0.10
   3  -3  -9    0.72    0.10
  -3   3   9    0.43    0.07
  -3   3   9    0.61    0.08
  -3   3   9    0.44    0.07
  -3   3   9    0.61    0.09
   2  -3  -9   19.11    0.55
   2  -3  -9   19.62    0.43
   2  -3  -9   18.15    0.46
   2  -3  -9   18.38    0.58
   2  -3  -9   19.08    0.53
  -2   3   9   18.05    0.51
  -2   3   9   19.43    0.49
  -2   3   9   18.96    0.58
  -2   3   9   18.80    0.50
  -2   3   9   18.82    0.55
   1  -3  -9   10.41    0.31
   1  -3  -9   10.54    0.32
   1  -3  -9   10.05    0.32
   1  -3  -9    9.90    0.28
   1  -3  -9    9.87    0.35
  -1   3   9    9.92    0.31
  -1   3   9    9.60    0.29
  -1   3   9   10.19    0.26
  -1   3   9   10.13    0.30
  -1   3   9   10.52    0.35
   0  -3  -9   26.53    0.63
   0  -3  -9   27.59    0.70
   0  -3  -9   26.21    0.66
   0  -3  -9   26.27    0.73
   0   3   9   27.33    0.64
   0   3   9   26.94    0.71
   0   3   9   26.75    0.65
   0   3   9   27.75    0.73
   0   3   9   26.66    0.68
  -1  -3  -9    5.93    0.18
  -1  -3  -9    5.87    0.19
  -1  -3  -9    5.74    0.19
  -1  -3  -9    5.54    0.21
   1   3   9    5.56    0.18
   1   3   9    5.51    0.19
   1   3   9    5.48    0.22
   1   3   9    5.72    0.21
   1   3   9    5.97    0.21
  -2  -3  -9    1.04    0.07
  -2  -3  -9    0.87    0.08
   2   3   9    1.10    0.06
   2   3   9    0.97    0.09
   2   3   9    1.13    0.10
   2   3   9    1.20    0.09
   2   3   9    1.11    0.08
   2   3   9    1.12    0.06
  -3  -3  -9    0.89    0.07
   3   3   9    0.90    0.10
   3   3   9    0.78    0.08
   3   3   9    1.08    0.10
  -4  -3  -9    5.89    0.21
   4   3   9    5.82    0.23
   4   3   9    5.48    0.25
   4   3   9    5.87    0.26
  -5  -3  -9    0.00    0.03
  -5  -3  -9    0.08    0.04
   5   3   9    0.02    0.07
   5   3   9    0.05    0.05
   5   3   9    0.04    0.06
  -6  -3  -9    7.73    0.28
   6   3   9    6.80    0.31
   6   3   9    6.56    0.32
   6   3   9    6.94    0.29
   7   3   9    4.30    0.24
   7   3   9    4.68    0.27
   8   3   9    0.07    0.07
  -9  -3  -9   -0.01    0.06
   9   3   9   -0.07    0.05
   7  -4  -9    2.11    0.20
   6  -4  -9    0.15    0.08
   5  -4  -9   13.79    0.49
   4  -4  -9   13.43    0.47
   3  -4  -9    0.38    0.05
   3  -4  -9    0.26    0.07
  -3   4   9    0.45    0.06
  -3   4   9    0.36    0.09
  -3   4   9    0.37    0.07
   2  -4  -9   48.32    1.26
   2  -4  -9   46.21    1.18
   2  -4  -9   46.44    1.23
   2  -4  -9   46.76    1.06
  -2   4   9   46.88    1.09
  -2   4   9   46.45    1.26
  -2   4   9   48.83    1.13
  -2   4   9   48.11    1.17
   1  -4  -9   13.69    0.40
   1  -4  -9   13.47    0.37
   1  -4  -9   14.00    0.40
   1  -4  -9   13.38    0.42
   1  -4  -9   13.83    0.45
  -1   4   9   13.62    0.35
  -1   4   9   13.06    0.38
  -1   4   9   13.73    0.40
  -1   4   9   13.94    0.38
  -1   4   9   13.89    0.45
   0  -4  -9    7.56    0.26
   0  -4  -9    7.33    0.27
   0  -4  -9    7.53    0.23
   0  -4  -9    7.51    0.26
   0  -4  -9    7.38    0.24
   0   4   9    7.34    0.25
   0   4   9    7.40    0.26
   0   4   9    7.55    0.28
   0   4   9    7.71    0.23
   0   4   9    7.13    0.24
  -1  -4  -9    3.69    0.14
  -1  -4  -9    3.50    0.16
   1   4   9    3.35    0.14
   1   4   9    3.49    0.15
   1   4   9    3.58    0.17
   1   4   9    3.61    0.16
   1   4   9    3.50    0.16
  -2  -4  -9   15.75    0.46
  -2  -4  -9   16.57    0.42
   2   4   9   16.43    0.40
   2   4   9   16.46    0.48
   2   4   9   16.01    0.49
   2   4   9   16.60    0.45
   2   4   9   16.34    0.46
  -3  -4  -9   24.17    0.63
  -3  -4  -9   24.43    0.57
   3   4   9   23.34    0.66
   3   4   9   24.14    0.53
   3   4   9   23.37    0.69
   3   4   9   25.41    0.53
   3   4   9   23.03    0.64
  -4  -4  -9    2.39    0.11
   4   4   9    2.36    0.17
   4   4   9    2.41    0.16
   4   4   9    2.29    0.14
   5   4   9    0.26    0.09
   5   4   9    0.20    0.08
   5   4   9    0.18    0.06
   6   4   9    5.79    0.27
   6   4   9    6.26    0.31
   7   4   9    3.10    0.23
   7   4   9    2.80    0.20
   8   4   9    0.08    0.07
  -9  -4  -9   -0.07    0.07
   9   4   9    0.13    0.08
   7  -5  -9    0.14    0.09
   6  -5  -9    0.59    0.12
   5  -5  -9    0.28    0.09
   4  -5  -9    7.43    0.33
   3  -5  -9    1.80    0.09
   3  -5  -9    1.82    0.15
   2  -5  -9  108.38    2.65
   2  -5  -9  112.80    2.78
   2  -5  -9  111.87    2.42
  -2   5   9  113.83    2.47
  -2   5   9  116.22    2.68
   1  -5  -9    0.30    0.06
   1  -5  -9    0.51    0.06
   1  -5  -9    0.29    0.06
   1  -5  -9    0.33    0.08
   1  -5  -9    0.30    0.07
  -1   5   9    0.34    0.06
  -1   5   9    0.33    0.08
  -1   5   9    0.36    0.06
  -1   5   9    0.41    0.05
  -1   5   9    0.35    0.06
   0  -5  -9   12.82    0.40
   0  -5  -9   14.01    0.43
   0  -5  -9   13.96    0.40
   0  -5  -9   13.42    0.37
   0  -5  -9   13.78    0.43
   0   5   9   13.20    0.43
   0   5   9   13.63    0.39
   0   5   9   13.25    0.40
   0   5   9   12.64    0.38
   0   5   9   13.05    0.37
  -1  -5  -9    0.06    0.04
  -1  -5  -9    0.11    0.05
   1   5   9    0.11    0.04
   1   5   9    0.14    0.05
   1   5   9    0.14    0.05
   1   5   9    0.16    0.05
   1   5   9    0.21    0.06
  -2  -5  -9   10.66    0.31
  -2  -5  -9   11.24    0.34
   2   5   9   11.08    0.36
   2   5   9   10.77    0.31
   2   5   9   11.05    0.33
   2   5   9   10.79    0.37
   2   5   9   10.87    0.35
  -3  -5  -9   16.49    0.45
  -3  -5  -9   17.05    0.43
   3   5   9   16.88    0.49
   3   5   9   16.87    0.40
   3   5   9   16.36    0.53
   3   5   9   15.84    0.50
   4   5   9    0.87    0.12
   4   5   9    1.00    0.12
   4   5   9    0.77    0.10
   5   5   9   -0.05    0.04
   5   5   9    0.01    0.07
   5   5   9   -0.05    0.07
   6   5   9    1.87    0.18
   6   5   9    1.85    0.16
   7   5   9   -0.15    0.04
  -8  -5  -9    1.82    0.18
   8   5   9    1.57    0.17
  -9  -5  -9    0.61    0.13
   9   5   9    0.58    0.13
   6  -6  -9    5.59    0.32
   5  -6  -9    0.81    0.14
   4  -6  -9    1.00    0.13
   3  -6  -9   15.66    0.52
   3  -6  -9   14.67    0.38
   2  -6  -9    5.70    0.20
   2  -6  -9    5.79    0.26
  -2   6   9    5.93    0.24
   1  -6  -9    6.50    0.28
   1  -6  -9    6.04    0.22
   1  -6  -9    5.80    0.25
  -1   6   9    6.12    0.28
  -1   6   9    6.39    0.24
  -1   6   9    6.10    0.21
   0  -6  -9   -0.01    0.05
   0  -6  -9    0.05    0.04
   0  -6  -9    0.02    0.05
   0  -6  -9    0.06    0.05
   0   6   9   -0.04    0.05
   0   6   9   -0.02    0.04
   0   6   9    0.02    0.04
   0   6   9    0.03    0.05
   0   6   9    0.04    0.05
  -1  -6  -9    0.01    0.05
  -1  -6  -9    0.11    0.05
   1   6   9    0.04    0.05
   1   6   9    0.02    0.05
   1   6   9   -0.04    0.04
   1   6   9    0.07    0.06
   1   6   9   -0.02    0.03
  -2  -6  -9    1.33    0.10
  -2  -6  -9    1.17    0.10
   2   6   9    1.31    0.09
   2   6   9    1.34    0.09
   2   6   9    1.47    0.11
   2   6   9    1.36    0.12
   2   6   9    1.08    0.11
  -3  -6  -9    0.35    0.06
   3   6   9    0.35    0.05
   3   6   9    0.31    0.08
   3   6   9    0.31    0.09
   3   6   9    0.34    0.08
   4   6   9    1.44    0.13
   4   6   9    1.24    0.14
   4   6   9    1.45    0.06
   5   6   9    0.15    0.07
   5   6   9    0.25    0.10
   6   6   9    5.29    0.28
   7   6   9    0.54    0.11
  -8  -6  -9    1.14    0.16
   8   6   9    1.17    0.16
   5  -7  -9    0.00    0.07
   4  -7  -9    0.29    0.10
   3  -7  -9    3.36    0.13
   3  -7  -9    3.24    0.22
   2  -7  -9    1.76    0.11
   2  -7  -9    1.76    0.15
  -2   7   9    1.77    0.13
   1  -7  -9    2.92    0.15
   1  -7  -9    3.07    0.19
  -1   7   9    3.14    0.18
   0  -7  -9    0.75    0.10
   0  -7  -9    0.71    0.10
   0  -7  -9    0.68    0.08
   0   7   9    0.64    0.09
   0   7   9    0.72    0.09
   0   7   9    0.71    0.11
  -1  -7  -9   13.79    0.44
  -1  -7  -9   13.59    0.40
   1   7   9   13.58    0.41
   1   7   9   14.24    0.43
   1   7   9   14.14    0.44
   1   7   9   14.49    0.45
  -2  -7  -9    0.17    0.05
   2   7   9    0.07    0.05
   2   7   9    0.16    0.05
   2   7   9    0.12    0.08
  -3  -7  -9    1.31    0.11
   3   7   9    1.23    0.12
   3   7   9    1.20    0.09
   4   7   9    2.65    0.18
   4   7   9    2.81    0.11
   5   7   9    0.03    0.06
  -6  -7  -9    1.82    0.17
   6   7   9    1.51    0.16
  -7  -7  -9    0.07    0.07
   7   7   9   -0.05    0.05
  -8  -7  -9    0.97    0.15
   8   7   9    1.02    0.16
   4  -8  -9    0.14    0.09
   3  -8  -9    1.75    0.17
   3  -8  -9    1.94    0.10
   2  -8  -9    0.00    0.04
   2  -8  -9    0.06    0.07
   1  -8  -9    0.19    0.06
   1  -8  -9    0.19    0.08
  -1   8   9    0.14    0.07
   0  -8  -9    2.59    0.18
   0  -8  -9    2.45    0.15
   0   8   9    2.63    0.16
   0   8   9    2.76    0.17
  -1  -8  -9    2.01    0.14
   1   8   9    1.83    0.13
   1   8   9    2.14    0.15
  -2  -8  -9    7.48    0.28
   2   8   9    7.47    0.27
   2   8   9    7.50    0.31
  -3  -8  -9    5.13    0.24
  -3  -8  -9    5.16    0.22
   3   8   9    4.85    0.20
   3   8   9    5.16    0.26
  -4  -8  -9    5.39    0.26
   4   8   9    5.40    0.27
   4   8   9    4.85    0.18
  -5  -8  -9    3.28    0.22
   5   8   9    2.83    0.21
  -6  -8  -9    2.87    0.21
   6   8   9    2.31    0.20
  -7  -8  -9    0.49    0.12
   7   8   9    0.43    0.12
   3  -9  -9    1.09    0.08
   3  -9  -9    1.24    0.17
   2  -9  -9    0.60    0.08
   2  -9  -9    0.36    0.10
   1  -9  -9    0.95    0.14
   1  -9  -9    0.82    0.09
  -1   9   9    0.92    0.12
   0  -9  -9    3.50    0.23
   0  -9  -9    3.02    0.17
   0   9   9    3.22    0.19
  -1  -9  -9    1.81    0.14
   1   9   9    2.17    0.17
   1   9   9    1.96    0.15
  -2  -9  -9    2.24    0.16
   2   9   9    2.09    0.15
   2   9   9    2.83    0.19
  -3  -9  -9    0.04    0.07
  -3  -9  -9    0.03    0.06
   3   9   9    0.12    0.06
   3   9   9    0.18    0.08
  -4  -9  -9    0.38    0.10
   4   9   9    0.40    0.10
   4   9   9    0.24    0.06
  -5  -9  -9   -0.02    0.07
   5   9   9    0.00    0.07
   5   9   9    0.05    0.03
  -6  -9  -9   -0.04    0.07
   6   9   9   -0.01    0.07
  -7  -9  -9    0.28    0.11
   7   9   9    0.22    0.10
   1 -10  -9   -0.08    0.07
   1 -10  -9    0.07    0.06
  -1  10   9   -0.02    0.06
   0 -10  -9    0.01    0.06
   0 -10  -9   -0.03    0.07
   0  10   9    0.07    0.07
  -1 -10  -9    0.10    0.07
   1  10   9    0.15    0.08
   1  10   9    0.09    0.08
  -2 -10  -9    0.19    0.08
   2  10   9    0.32    0.08
   2  10   9    0.39    0.10
  -3 -10  -9    0.82    0.11
   3  10   9    0.70    0.13
   3  10   9    0.71    0.10
   4  10   9    0.04    0.05
   4  10   9    0.13    0.09
  -5 -10  -9    0.44    0.12
   5  10   9    0.39    0.06
   5  10   9    0.52    0.13
   4   8 -10   -0.03    0.05
   4   8 -10   -0.06    0.07
  -4  -8  10   -0.09    0.09
  -4  -8  10    0.01    0.06
   3   8 -10   -0.01    0.08
   3   8 -10    0.06    0.06
  -3  -8  10    0.05    0.06
  -3  -8  10    0.10    0.11
   2   8 -10    0.03    0.06
   2   8 -10   -0.09    0.07
  -2  -8  10   -0.09    0.09
  -2  -8  10   -0.04    0.05
   1   8 -10    0.49    0.12
   1   8 -10    0.21    0.07
  -1  -8  10    0.32    0.08
  -1  -8  10    0.25    0.11
   0   8 -10    0.10    0.09
   0  -8  10    0.14    0.06
  -1   8 -10    0.82    0.15
   1  -8  10    1.07    0.09
  -2   8 -10    0.32    0.12
   5   7 -10    0.01    0.08
   5   7 -10    0.03    0.05
  -5  -7  10   -0.21    0.08
   4   7 -10    0.24    0.07
   4   7 -10    0.29    0.11
  -4  -7  10    0.13    0.11
  -4  -7  10    0.28    0.08
   3   7 -10    2.12    0.19
   3   7 -10    1.58    0.13
  -3  -7  10    1.97    0.15
  -3  -7  10    1.66    0.18
   2   7 -10    0.19    0.07
   2   7 -10    0.26    0.10
  -2  -7  10    0.22    0.10
  -2  -7  10    0.16    0.06
  -2  -7  10    0.12    0.10
   1   7 -10    0.05    0.06
   1   7 -10    0.02    0.07
  -1  -7  10   -0.10    0.07
  -1  -7  10    0.01    0.05
  -1  -7  10    0.02    0.08
   0   7 -10    0.49    0.09
   0   7 -10    0.64    0.13
   0  -7  10    0.52    0.11
   0  -7  10    0.58    0.12
   0  -7  10    0.61    0.08
  -1   7 -10    0.07    0.09
   1  -7  10    0.02    0.04
  -2   7 -10    0.25    0.11
  -3   7 -10   -0.09    0.08
   3  -7  10   -0.02    0.06
  -4   7 -10    0.00    0.10
   6   6 -10    0.26    0.05
   6   6 -10    0.18    0.08
  -6  -6  10    0.35    0.12
   5   6 -10   -0.01    0.04
   5   6 -10    0.03    0.07
  -5  -6  10    0.01    0.08
   4   6 -10    0.53    0.11
   4   6 -10    0.64    0.09
  -4  -6  10    0.74    0.10
  -4  -6  10    0.68    0.13
   3   6 -10    2.09    0.14
   3   6 -10    1.51    0.16
  -3  -6  10    1.99    0.18
  -3  -6  10    2.07    0.19
  -3  -6  10    1.75    0.13
   2   6 -10    0.01    0.07
   2   6 -10    0.03    0.04
  -2  -6  10    0.01    0.08
  -2  -6  10    0.10    0.08
  -2  -6  10    0.00    0.05
   1   6 -10    0.10    0.05
   1   6 -10    0.37    0.10
  -1  -6  10    0.13    0.08
  -1  -6  10    0.16    0.09
  -1  -6  10    0.21    0.06
   0   6 -10    0.34    0.10
   0   6 -10    0.27    0.07
   0  -6  10    0.19    0.05
   0  -6  10    0.21    0.09
   0  -6  10    0.15    0.09
  -1   6 -10   -0.08    0.07
   1  -6  10    0.02    0.03
   1  -6  10    0.17    0.08
   1  -6  10    0.08    0.07
  -2   6 -10   -0.12    0.07
  -3   6 -10    0.02    0.08
   3  -6  10    0.04    0.06
  -4   6 -10    0.10    0.10
  -5   6 -10    0.29    0.11
  -7  -5  10   -0.17    0.09
   6   5 -10    2.34    0.09
   6   5 -10    2.31    0.18
  -6  -5  10    1.87    0.20
   5   5 -10    0.23    0.08
   5   5 -10    0.23    0.05
  -5  -5  10    0.09    0.09
   4   5 -10    1.96    0.15
   4   5 -10    1.72    0.12
  -4  -5  10    1.91    0.13
  -4  -5  10    1.73    0.17
   3   5 -10    0.06    0.05
   3   5 -10    0.31    0.09
  -3  -5  10    0.12    0.06
  -3  -5  10    0.17    0.09
  -3  -5  10    0.30    0.10
   2   5 -10    0.24    0.08
   2   5 -10    0.04    0.05
  -2  -5  10    0.25    0.09
  -2  -5  10    0.17    0.09
  -2  -5  10    0.18    0.05
   1   5 -10   -0.01    0.04
   1   5 -10   -0.07    0.06
  -1  -5  10   -0.03    0.03
  -1  -5  10    0.03    0.07
  -1  -5  10   -0.05    0.07
   0   5 -10    0.35    0.09
   0   5 -10    0.43    0.07
   0  -5  10    0.39    0.09
   0  -5  10    0.64    0.11
   0  -5  10    0.43    0.06
  -1   5 -10    0.79    0.11
   1  -5  10    0.92    0.11
   1  -5  10    1.00    0.12
   1  -5  10    0.93    0.07
  -2   5 -10    1.48    0.14
   2  -5  10    1.62    0.14
   2  -5  10    1.53    0.14
  -3   5 -10   -0.10    0.07
   3  -5  10   -0.03    0.05
   3  -5  10    0.03    0.04
   3  -5  10    0.03    0.06
  -4   5 -10    0.95    0.13
  -5   5 -10   -0.13    0.07
  -6   5 -10   -0.04    0.10
  -7  -4  10    0.36    0.13
  -6  -4  10    0.59    0.13
   5   4 -10    0.40    0.06
   5   4 -10    0.31    0.08
  -5  -4  10    0.24    0.10
   4   4 -10    0.73    0.10
   4   4 -10    0.72    0.08
  -4  -4  10    0.74    0.09
  -4  -4  10    0.67    0.12
   3   4 -10    0.90    0.09
   3   4 -10    0.97    0.11
   3   4 -10    0.92    0.12
  -3  -4  10    0.93    0.09
  -3  -4  10    0.93    0.13
  -3  -4  10    0.99    0.13
   2   4 -10    3.37    0.19
   2   4 -10    2.93    0.18
   2   4 -10    2.80    0.15
  -2  -4  10    3.49    0.21
  -2  -4  10    3.22    0.16
  -2  -4  10    3.09    0.20
   1   4 -10    0.22    0.06
   1   4 -10    0.16    0.07
   1   4 -10    0.22    0.08
  -1  -4  10    0.20    0.08
  -1  -4  10    0.22    0.05
  -1  -4  10    0.32    0.09
   0   4 -10    0.00    0.04
   0   4 -10    0.02    0.06
   0   4 -10   -0.04    0.04
   0  -4  10    0.02    0.07
   0  -4  10    0.02    0.07
   0  -4  10   -0.01    0.03
  -1   4 -10    3.11    0.16
  -1   4 -10    3.66    0.21
   1  -4  10    3.41    0.20
   1  -4  10    3.20    0.19
   1  -4  10    3.19    0.13
  -2   4 -10    1.17    0.13
   2  -4  10    1.29    0.11
   2  -4  10    1.28    0.12
   2  -4  10    1.19    0.12
  -3   4 -10    0.86    0.12
   3  -4  10    0.60    0.08
   3  -4  10    0.78    0.10
   3  -4  10    0.52    0.10
  -4   4 -10    1.53    0.15
   4  -4  10    1.64    0.14
   4  -4  10    1.42    0.12
  -5   4 -10    0.02    0.08
  -6   4 -10    0.08    0.10
  -7   4 -10    0.06    0.10
  -7  -3  10    0.69    0.14
  -6  -3  10    0.11    0.09
   5   3 -10    0.20    0.04
   5   3 -10    0.16    0.06
  -5  -3  10    0.27    0.10
   4   3 -10    2.38    0.17
   4   3 -10    2.25    0.12
   4   3 -10    2.34    0.15
  -4  -3  10    2.34    0.18
   3   3 -10    0.21    0.07
   3   3 -10    0.19    0.05
   3   3 -10    0.28    0.08
  -3  -3  10    0.23    0.07
  -3  -3  10    0.14    0.05
  -3  -3  10    0.23    0.09
  -3  -3  10    0.17    0.08
   2   3 -10    4.26    0.22
   2   3 -10    4.48    0.18
   2   3 -10    4.92    0.22
  -2  -3  10    4.71    0.24
  -2  -3  10    4.43    0.23
  -2  -3  10    4.55    0.18
   1   3 -10    2.51    0.16
   1   3 -10    2.25    0.12
   1   3 -10    2.09    0.15
  -1  -3  10    2.14    0.12
  -1  -3  10    2.07    0.16
  -1  -3  10    2.18    0.16
   0   3 -10    7.17    0.29
   0   3 -10    6.79    0.27
   0   3 -10    6.61    0.23
   0  -3  10    6.75    0.29
   0  -3  10    6.84    0.22
   0  -3  10    6.91    0.28
  -1   3 -10    0.26    0.07
  -1   3 -10    0.34    0.08
  -1   3 -10    0.28    0.05
   1  -3  10    0.38    0.08
   1  -3  10    0.37    0.08
   1  -3  10    0.36    0.04
  -2   3 -10    2.08    0.17
   2  -3  10    2.38    0.16
   2  -3  10    2.14    0.16
   2  -3  10    2.42    0.12
  -3   3 -10    0.54    0.10
   3  -3  10    0.69    0.10
   3  -3  10    0.56    0.09
   3  -3  10    0.60    0.07
  -4   3 -10    0.22    0.09
   4  -3  10    0.14    0.07
   4  -3  10    0.14    0.07
   4  -3  10    0.08    0.05
  -5   3 -10   -0.07    0.07
   5  -3  10    0.07    0.07
   5  -3  10    0.12    0.07
  -6   3 -10    0.03    0.08
  -7   3 -10    0.07    0.09
  -8  -2  10    1.34    0.18
  -7  -2  10    0.99    0.15
  -6  -2  10    2.33    0.20
   5   2 -10   -0.01    0.02
  -5  -2  10   -0.09    0.07
   4   2 -10    0.06    0.06
   4   2 -10    0.02    0.03
   4   2 -10    0.02    0.04
  -4  -2  10    0.01    0.07
  -4  -2  10    0.06    0.06
  -4  -2  10    0.03    0.04
   3   2 -10   -0.05    0.03
   3   2 -10   -0.03    0.05
   3   2 -10    0.07    0.05
  -3  -2  10    0.04    0.05
  -3  -2  10    0.01    0.07
  -3  -2  10    0.05    0.07
  -3  -2  10   -0.03    0.03
   2   2 -10   14.27    0.39
   2   2 -10   14.55    0.47
   2   2 -10   14.18    0.42
  -2  -2  10   15.36    0.47
  -2  -2  10   14.49    0.47
  -2  -2  10   14.40    0.48
  -2  -2  10   14.43    0.40
   1   2 -10    0.32    0.07
   1   2 -10    0.24    0.06
   1   2 -10    0.20    0.05
  -1  -2  10    0.23    0.05
  -1  -2  10    0.32    0.08
  -1  -2  10    0.27    0.08
   0   2 -10   11.45    0.35
   0   2 -10   10.87    0.38
   0  -2  10   10.40    0.30
   0  -2  10   11.01    0.36
   0  -2  10   10.50    0.37
  -1   2 -10    0.15    0.06
  -1   2 -10    0.12    0.05
  -1   2 -10    0.09    0.04
   1  -2  10    0.09    0.03
   1  -2  10    0.17    0.07
   1  -2  10    0.18    0.07
  -2   2 -10    0.35    0.05
  -2   2 -10    0.36    0.08
   2  -2  10    0.28    0.08
   2  -2  10    0.40    0.05
   2  -2  10    0.25    0.07
  -3   2 -10    0.11    0.07
   3  -2  10    0.15    0.04
   3  -2  10    0.17    0.07
   3  -2  10    0.08    0.07
   3  -2  10    0.19    0.04
  -4   2 -10    6.29    0.27
   4  -2  10    6.12    0.27
   4  -2  10    6.34    0.22
   4  -2  10    6.39    0.27
  -5   2 -10    0.23    0.08
   5  -2  10    0.25    0.08
   5  -2  10    0.07    0.07
  -6   2 -10    5.32    0.26
   6  -2  10    5.01    0.25
   6  -2  10    5.01    0.27
  -7   2 -10    0.18    0.09
  -8   2 -10    0.08    0.10
   8   1 -10    0.08    0.09
  -8  -1  10    0.03    0.10
   7   1 -10    1.90    0.19
  -7  -1  10    1.98    0.18
   6   1 -10    0.41    0.10
  -6  -1  10    0.19    0.09
   5   1 -10    1.14    0.05
   5   1 -10    1.10    0.13
  -5  -1  10    1.03    0.13
   4   1 -10   13.97    0.46
   4   1 -10   14.47    0.40
   4   1 -10   14.60    0.50
   4   1 -10   13.98    0.37
  -4  -1  10   14.84    0.48
  -4  -1  10   14.33    0.47
  -4  -1  10   14.08    0.41
   3   1 -10   12.19    0.42
   3   1 -10   11.88    0.38
   3   1 -10   11.43    0.34
   3   1 -10   11.31    0.32
  -3  -1  10   11.85    0.39
  -3  -1  10   11.65    0.40
  -3  -1  10   11.41    0.41
  -3  -1  10   12.32    0.35
  -3  -1  10   11.97    0.41
   2   1 -10   85.68    1.94
   2   1 -10   85.76    1.87
   2   1 -10   85.82    2.12
  -2  -1  10   84.52    2.04
  -2  -1  10   85.41    2.13
  -2  -1  10   83.70    1.87
  -2  -1  10   88.52    2.12
  -2  -1  10   84.55    2.07
   1   1 -10   -0.01    0.04
   1   1 -10    0.13    0.05
  -1  -1  10   -0.03    0.05
  -1  -1  10   -0.02    0.03
  -1  -1  10    0.00    0.02
  -1  -1  10    0.00    0.05
   0   1 -10   29.47    0.80
   0   1 -10   29.35    0.73
   0   1 -10   29.83    0.69
   0  -1  10   29.44    0.68
   0  -1  10   28.50    0.76
   0  -1  10   28.57    0.80
  -1   1 -10    0.56    0.07
  -1   1 -10    0.31    0.06
  -1   1 -10    0.21    0.04
   1  -1  10    0.26    0.04
   1  -1  10    0.27    0.07
   1  -1  10    0.33    0.07
  -2   1 -10    0.24    0.07
  -2   1 -10    0.23    0.04
   2  -1  10    0.18    0.06
   2  -1  10    0.14    0.06
   2  -1  10    0.20    0.02
   2  -1  10    0.24    0.03
  -3   1 -10    1.77    0.14
   3  -1  10    1.87    0.08
   3  -1  10    1.67    0.14
   3  -1  10    1.71    0.13
   3  -1  10    1.99    0.09
  -4   1 -10    5.32    0.24
   4  -1  10    4.98    0.22
   4  -1  10    5.03    0.24
   4  -1  10    5.42    0.24
   4  -1  10    5.26    0.18
   4  -1  10    5.44    0.18
  -5   1 -10    3.30    0.20
   5  -1  10    2.88    0.19
   5  -1  10    3.37    0.21
   5  -1  10    3.09    0.17
  -6   1 -10    1.25    0.13
   6  -1  10    1.41    0.14
   6  -1  10    1.14    0.12
   6  -1  10    1.49    0.15
  -7   1 -10    0.31    0.09
   7  -1  10    0.32    0.10
   7  -1  10    0.27    0.08
   7  -1  10    0.43    0.11
  -8   1 -10   -0.06    0.08
   8  -1  10   -0.09    0.05
   8   0 -10   -0.01    0.07
   7   0 -10    0.74    0.14
  -7   0  10    0.64    0.12
   6   0 -10    0.87    0.13
  -6   0  10    0.76    0.12
   5   0 -10   23.41    0.69
  -5   0  10   21.93    0.66
   4   0 -10    0.16    0.06
   4   0 -10    0.19    0.04
  -4   0  10    0.32    0.09
  -4   0  10    0.24    0.07
  -4   0  10    0.25    0.08
   3   0 -10   45.73    1.04
   3   0 -10   47.60    1.23
   3   0 -10   45.03    1.06
   3   0 -10   45.64    1.15
  -3   0  10   45.20    1.19
  -3   0  10   44.60    1.21
  -3   0  10   47.36    1.22
  -3   0  10   46.29    1.16
  -3   0  10   46.82    1.06
   2   0 -10   20.69    0.51
   2   0 -10   20.64    0.62
   2   0 -10   20.36    0.55
   2   0 -10   20.77    0.52
  -2   0  10   20.61    0.57
  -2   0  10   20.74    0.61
  -2   0  10   21.15    0.62
  -2   0  10   20.30    0.52
  -2   0  10   20.62    0.58
   1   0 -10    2.33    0.11
   1   0 -10    2.08    0.14
   1   0 -10    2.31    0.11
   1   0 -10    2.49    0.12
  -1   0  10    2.35    0.14
  -1   0  10    2.38    0.15
  -1   0  10    2.52    0.11
  -1   0  10    2.21    0.11
  -1   0  10    2.43    0.15
   0   0 -10   10.22    0.29
   0   0 -10    9.86    0.34
   0   0 -10   10.17    0.30
   0   0  10   10.34    0.28
   0   0  10   10.49    0.33
   0   0  10   10.09    0.28
   0   0  10   10.52    0.35
   0   0  10    9.94    0.34
  -1   0 -10   45.71    1.18
  -1   0 -10   47.75    1.03
  -1   0 -10   45.74    1.08
   1   0  10   44.19    1.18
   1   0  10   45.84    1.01
   1   0  10   45.11    1.12
  -2   0 -10   11.95    0.38
  -2   0 -10   11.35    0.35
  -2   0 -10   12.25    0.31
   2   0  10   11.52    0.26
   2   0  10   11.38    0.37
   2   0  10   11.36    0.35
   2   0  10   11.25    0.38
  -3   0 -10    4.07    0.19
   3   0  10    4.09    0.20
   3   0  10    4.32    0.18
   3   0  10    4.17    0.12
   3   0  10    4.04    0.20
  -4   0 -10    1.38    0.07
  -4   0 -10    1.26    0.12
   4   0  10    1.40    0.13
   4   0  10    1.40    0.11
   4   0  10    1.55    0.08
   4   0  10    1.61    0.14
  -5   0 -10    9.31    0.35
   5   0  10    9.60    0.35
   5   0  10    9.08    0.37
   5   0  10    9.41    0.33
  -6   0 -10    1.58    0.14
   6   0  10    1.74    0.16
   6   0  10    1.58    0.15
   6   0  10    1.59    0.13
  -7   0 -10    0.50    0.10
   7   0  10    0.40    0.09
   7   0  10    0.26    0.10
   7   0  10    0.75    0.13
  -8   0 -10    0.23    0.10
   8   0  10    0.26    0.08
   8   0  10    0.19    0.10
  -9   0 -10    1.72    0.18
   9   0  10    1.24    0.15
   8  -1 -10    0.03    0.09
   7  -1 -10    1.64    0.18
   6  -1 -10    1.32    0.15
  -6   1  10    1.89    0.16
  -6   1  10    1.45    0.14
   5  -1 -10    3.31    0.21
  -5   1  10    3.50    0.20
  -5   1  10    3.40    0.20
   4  -1 -10    4.28    0.14
   4  -1 -10    4.31    0.22
  -4   1  10    4.52    0.22
  -4   1  10    4.43    0.22
  -4   1  10    4.10    0.21
   3  -1 -10   23.43    0.56
   3  -1 -10   23.01    0.57
   3  -1 -10   23.18    0.65
   3  -1 -10   23.89    0.72
  -3   1  10   23.00    0.68
  -3   1  10   26.51    0.73
  -3   1  10   24.14    0.66
  -3   1  10   24.09    0.60
  -3   1  10   24.71    0.69
   2  -1 -10    5.72    0.21
   2  -1 -10    5.65    0.19
   2  -1 -10    6.14    0.18
   2  -1 -10    5.79    0.26
  -2   1  10    5.87    0.23
  -2   1  10    5.90    0.24
  -2   1  10    5.71    0.25
  -2   1  10    5.45    0.22
  -2   1  10    6.04    0.20
   1  -1 -10    4.36    0.16
   1  -1 -10    4.73    0.16
   1  -1 -10    4.58    0.21
   1  -1 -10    4.25    0.16
  -1   1  10    4.72    0.21
  -1   1  10    4.43    0.20
  -1   1  10    4.57    0.17
  -1   1  10    4.51    0.20
  -1   1  10    4.52    0.17
   0  -1 -10  102.69    2.21
   0  -1 -10  106.27    2.34
   0  -1 -10  102.60    2.49
   0  -1 -10  103.62    2.30
   0   1  10   98.27    2.49
   0   1  10  102.47    2.21
   0   1  10  101.82    2.39
   0   1  10  101.76    2.29
   0   1  10  105.72    2.49
   0   1  10  102.84    2.42
  -1  -1 -10    7.80    0.28
  -1  -1 -10    8.90    0.24
  -1  -1 -10    7.91    0.26
   1   1  10    7.62    0.29
   1   1  10    8.28    0.22
   1   1  10    8.07    0.28
   1   1  10    8.15    0.25
   1   1  10    8.13    0.28
  -2  -1 -10    3.37    0.16
  -2  -1 -10    3.23    0.16
  -2  -1 -10    3.55    0.13
   2   1  10    3.33    0.15
   2   1  10    3.52    0.10
   2   1  10    3.08    0.17
   2   1  10    3.27    0.17
   2   1  10    3.16    0.09
  -3  -1 -10   26.28    0.72
  -3  -1 -10   27.54    0.69
   3   1  10   25.01    0.74
   3   1  10   26.51    0.68
   3   1  10   26.36    0.71
  -4  -1 -10    0.02    0.05
  -4  -1 -10    0.07    0.02
   4   1  10    0.03    0.05
   4   1  10    0.01    0.03
   4   1  10    0.08    0.06
  -5  -1 -10   11.27    0.39
  -5  -1 -10   11.72    0.34
   5   1  10   11.14    0.42
   5   1  10   10.80    0.37
   5   1  10   11.30    0.40
  -6  -1 -10    0.45    0.09
  -6  -1 -10    0.35    0.09
   6   1  10    0.51    0.10
   6   1  10    0.35    0.08
   6   1  10    0.51    0.10
  -7  -1 -10    1.61    0.15
   7   1  10    1.74    0.17
   7   1  10    1.77    0.18
   7   1  10    1.68    0.15
  -8  -1 -10    0.11    0.08
   8   1  10    0.10    0.10
   8   1  10    0.12    0.07
  -9  -1 -10    1.01    0.15
   9   1  10    1.29    0.15
   7  -2 -10    2.27    0.20
   6  -2 -10    3.74    0.24
   5  -2 -10    3.52    0.21
  -5   2  10    3.54    0.20
  -5   2  10    3.39    0.19
   4  -2 -10    2.42    0.09
   4  -2 -10    2.45    0.16
  -4   2  10    2.25    0.15
  -4   2  10    2.06    0.15
   3  -2 -10  128.21    3.09
   3  -2 -10  122.37    2.93
   3  -2 -10  130.12    3.05
  -3   2  10  125.20    3.03
  -3   2  10  125.68    2.72
  -3   2  10  123.99    2.90
  -3   2  10  125.76    3.04
   2  -2 -10    0.58    0.06
   2  -2 -10    0.27    0.05
   2  -2 -10    0.21    0.05
   2  -2 -10    0.27    0.04
   2  -2 -10    0.32    0.08
  -2   2  10    0.26    0.07
  -2   2  10    0.21    0.06
  -2   2  10    0.21    0.05
  -2   2  10    0.19    0.05
  -2   2  10    0.17    0.06
   1  -2 -10    3.98    0.16
   1  -2 -10    4.04    0.15
   1  -2 -10    4.14    0.14
   1  -2 -10    4.07    0.16
   1  -2 -10    4.01    0.20
  -1   2  10    3.87    0.18
  -1   2  10    4.02    0.19
  -1   2  10    4.11    0.18
  -1   2  10    4.07    0.16
   0  -2 -10    0.28    0.05
   0  -2 -10    0.25    0.06
   0  -2 -10    0.30    0.04
   0  -2 -10    0.17    0.04
   0  -2 -10    0.27    0.04
   0   2  10    0.20    0.05
   0   2  10    0.27    0.06
   0   2  10    0.25    0.04
   0   2  10    0.14    0.05
   0   2  10    0.27    0.04
  -1  -2 -10    0.01    0.02
  -1  -2 -10    0.02    0.02
  -1  -2 -10    0.03    0.03
  -1  -2 -10    0.02    0.02
   1   2  10    0.06    0.05
   1   2  10    0.02    0.02
   1   2  10    0.03    0.04
   1   2  10    0.02    0.02
   1   2  10    0.00    0.03
  -2  -2 -10    0.47    0.05
  -2  -2 -10    0.49    0.06
  -2  -2 -10    0.46    0.03
   2   2  10    0.50    0.04
   2   2  10    0.47    0.06
   2   2  10    0.49    0.04
   2   2  10    0.45    0.07
   2   2  10    0.40    0.07
  -3  -2 -10   11.63    0.37
   3   2  10   11.94    0.38
   3   2  10   12.14    0.37
   3   2  10   11.85    0.41
  -4  -2 -10    0.06    0.03
  -4  -2 -10    0.06    0.04
   4   2  10    0.08    0.06
   4   2  10    0.06    0.06
   4   2  10    0.07    0.04
  -5  -2 -10    5.03    0.19
   5   2  10    5.32    0.26
   5   2  10    4.96    0.23
   5   2  10    5.30    0.26
  -6  -2 -10    0.06    0.06
   6   2  10    0.32    0.09
   6   2  10    0.23    0.09
   6   2  10    0.19    0.06
   7   2  10    1.75    0.16
   7   2  10    1.48    0.14
   7   2  10    1.51    0.17
   8   2  10   -0.10    0.07
   8   2  10   -0.02    0.05
  -9  -2 -10    0.47    0.12
   9   2  10    0.41    0.11
   7  -3 -10    1.40    0.17
   6  -3 -10    0.40    0.11
   5  -3 -10    8.34    0.35
   4  -3 -10   24.62    0.54
   4  -3 -10   23.27    0.70
  -4   3  10   24.37    0.67
  -4   3  10   24.46    0.65
   3  -3 -10   54.67    1.39
   3  -3 -10   53.54    1.23
   3  -3 -10   57.63    1.45
  -3   3  10   55.88    1.34
  -3   3  10   57.10    1.44
  -3   3  10   56.57    1.28
  -3   3  10   56.34    1.40
   2  -3 -10    0.84    0.11
   2  -3 -10    0.86    0.09
   2  -3 -10    0.81    0.08
   2  -3 -10    0.81    0.07
  -2   3  10    0.84    0.09
  -2   3  10    0.62    0.10
  -2   3  10    0.79    0.08
  -2   3  10    0.74    0.08
  -2   3  10    0.83    0.08
   1  -3 -10   34.18    0.85
   1  -3 -10   32.75    0.79
   1  -3 -10   34.67    0.89
   1  -3 -10   34.11    0.79
   1  -3 -10   33.70    0.93
  -1   3  10   33.26    0.88
  -1   3  10   34.52    0.85
  -1   3  10   35.98    0.93
  -1   3  10   33.11    0.80
  -1   3  10   34.39    0.79
   0  -3 -10   21.78    0.62
   0  -3 -10   21.00    0.53
   0  -3 -10   21.28    0.57
   0  -3 -10   21.26    0.54
   0   3  10   21.86    0.61
   0   3  10   21.43    0.53
   0   3  10   20.79    0.59
   0   3  10   21.52    0.53
   0   3  10   21.15    0.57
  -1  -3 -10   15.35    0.39
  -1  -3 -10   15.22    0.45
  -1  -3 -10   15.07    0.41
  -1  -3 -10   15.35    0.39
   1   3  10   15.28    0.44
   1   3  10   15.05    0.45
   1   3  10   14.44    0.41
   1   3  10   15.08    0.39
   1   3  10   15.01    0.46
  -2  -3 -10    8.93    0.25
  -2  -3 -10    8.65    0.29
   2   3  10    8.32    0.31
   2   3  10    8.75    0.23
   2   3  10    9.07    0.31
   2   3  10    8.40    0.28
   2   3  10    9.31    0.23
   2   3  10    8.76    0.29
  -3  -3 -10    0.57    0.05
  -3  -3 -10    0.46    0.06
   3   3  10    0.58    0.07
   3   3  10    0.45    0.08
   3   3  10    0.52    0.09
  -4  -3 -10    1.01    0.08
   4   3  10    0.90    0.11
   4   3  10    0.93    0.12
   4   3  10    1.02    0.10
  -5  -3 -10    8.29    0.28
   5   3  10    8.58    0.36
   5   3  10    8.35    0.32
   5   3  10    8.32    0.34
   6   3  10    0.04    0.07
   6   3  10    0.07    0.08
   6   3  10    0.03    0.06
   7   3  10    3.18    0.24
   7   3  10    2.90    0.19
   7   3  10    3.20    0.23
   8   3  10    0.43    0.10
   9   3  10    0.14    0.09
   7  -4 -10    3.71    0.26
   6  -4 -10    4.51    0.27
   5  -4 -10    6.93    0.32
   4  -4 -10   70.43    1.81
   4  -4 -10   75.63    1.55
   3  -4 -10    0.77    0.10
   3  -4 -10    0.86    0.07
  -3   4  10    0.77    0.08
  -3   4  10    0.79    0.09
  -3   4  10    0.86    0.08
   2  -4 -10    5.91    0.25
   2  -4 -10    6.08    0.28
   2  -4 -10    5.67    0.20
   2  -4 -10    5.88    0.24
  -2   4  10    5.83    0.22
  -2   4  10    5.85    0.22
  -2   4  10    6.21    0.22
  -2   4  10    6.57    0.29
   1  -4 -10    0.96    0.09
   1  -4 -10    0.99    0.11
   1  -4 -10    1.16    0.08
   1  -4 -10    0.99    0.09
  -1   4  10    1.13    0.07
  -1   4  10    1.03    0.08
  -1   4  10    1.03    0.09
  -1   4  10    0.78    0.10
  -1   4  10    0.97    0.09
   0  -4 -10    0.17    0.04
   0  -4 -10    0.18    0.04
   0  -4 -10    0.21    0.06
   0  -4 -10    0.17    0.05
   0   4  10    0.24    0.05
   0   4  10    0.25    0.04
   0   4  10    0.27    0.06
   0   4  10    0.18    0.06
   0   4  10    0.23    0.06
  -1  -4 -10    2.92    0.13
  -1  -4 -10    3.03    0.14
  -1  -4 -10    3.12    0.16
   1   4  10    2.73    0.15
   1   4  10    3.10    0.13
   1   4  10    2.63    0.14
   1   4  10    2.99    0.14
   1   4  10    2.66    0.15
  -2  -4 -10    5.93    0.20
  -2  -4 -10    5.81    0.22
   2   4  10    5.80    0.21
   2   4  10    5.47    0.18
   2   4  10    5.39    0.23
   2   4  10    5.42    0.21
   2   4  10    5.82    0.24
  -3  -4 -10    4.58    0.18
  -3  -4 -10    4.86    0.17
   3   4  10    4.80    0.23
   3   4  10    4.66    0.22
   3   4  10    4.56    0.20
   3   4  10    4.69    0.13
   3   4  10    4.83    0.13
  -4  -4 -10    0.75    0.07
   4   4  10    0.79    0.11
   4   4  10    0.69    0.09
   4   4  10    0.87    0.12
   5   4  10    1.15    0.13
   5   4  10    1.09    0.14
   5   4  10    1.32    0.13
   6   4  10    0.31    0.08
   6   4  10    0.11    0.08
   6   4  10    0.26    0.09
   7   4  10    4.73    0.29
   7   4  10    4.29    0.24
   8   4  10    0.74    0.12
  -9  -4 -10   -0.05    0.06
   9   4  10    0.16    0.09
   6  -5 -10    0.01    0.08
   5  -5 -10    0.21    0.08
   4  -5 -10    3.08    0.21
   3  -5 -10    0.05    0.04
   3  -5 -10    0.05    0.06
   2  -5 -10    0.33    0.06
   2  -5 -10    0.42    0.08
  -2   5  10    0.36    0.07
   1  -5 -10    0.37    0.06
   1  -5 -10    0.44    0.08
   1  -5 -10    0.42    0.09
   1  -5 -10    0.35    0.07
  -1   5  10    0.24    0.06
  -1   5  10    0.43    0.09
  -1   5  10    0.41    0.05
  -1   5  10    0.22    0.06
  -1   5  10    0.33    0.06
   0  -5 -10    2.40    0.14
   0  -5 -10    2.49    0.16
   0  -5 -10    2.52    0.15
   0  -5 -10    2.58    0.13
   0   5  10    2.43    0.13
   0   5  10    2.61    0.16
   0   5  10    2.36    0.14
   0   5  10    2.48    0.14
   0   5  10    2.58    0.13
  -1  -5 -10    0.11    0.04
  -1  -5 -10    0.13    0.05
   1   5  10    0.14    0.04
   1   5  10    0.16    0.06
   1   5  10    0.19    0.05
   1   5  10    0.22    0.06
   1   5  10    0.16    0.06
  -2  -5 -10   35.22    0.91
   2   5  10   35.58    0.90
   2   5  10   34.33    0.95
   2   5  10   34.99    0.82
   2   5  10   35.77    0.92
   2   5  10   35.57    0.89
  -3  -5 -10    0.30    0.05
  -3  -5 -10    0.23    0.05
   3   5  10    0.23    0.08
   3   5  10    0.26    0.07
   3   5  10    0.23    0.04
   3   5  10    0.25    0.08
   4   5  10    4.96    0.25
   4   5  10    5.54    0.28
   4   5  10    5.62    0.25
   5   5  10    1.55    0.16
   5   5  10    1.89    0.17
   5   5  10    1.71    0.14
   6   5  10    1.43    0.14
   6   5  10    1.84    0.19
   7   5  10    0.47    0.13
   7   5  10    0.45    0.11
   8   5  10    0.14    0.08
  -9  -5 -10    0.90    0.15
   9   5  10    1.26    0.17
   6  -6 -10    0.03    0.08
   5  -6 -10    1.63    0.17
   4  -6 -10    0.27    0.09
   3  -6 -10    0.35    0.05
   3  -6 -10    0.25    0.08
   2  -6 -10    1.39    0.10
   2  -6 -10    1.34    0.13
  -2   6  10    1.32    0.11
   1  -6 -10    0.42    0.07
   1  -6 -10    0.24    0.07
   1  -6 -10    0.38    0.09
  -1   6  10    0.24    0.06
   0  -6 -10    4.58    0.21
   0  -6 -10    4.80    0.23
   0  -6 -10    4.72    0.19
   0  -6 -10    5.28    0.24
   0   6  10    4.32    0.20
   0   6  10    4.57    0.23
   0   6  10    5.00    0.20
   0   6  10    4.89    0.20
   0   6  10    4.67    0.19
  -1  -6 -10    5.85    0.24
  -1  -6 -10    5.61    0.22
   1   6  10    5.97    0.24
   1   6  10    5.71    0.22
   1   6  10    6.06    0.24
   1   6  10    5.50    0.23
   1   6  10    6.12    0.23
  -2  -6 -10    0.27    0.06
  -2  -6 -10    0.42    0.06
   2   6  10    0.27    0.08
   2   6  10    0.29    0.06
   2   6  10    0.29    0.05
   2   6  10    0.28    0.08
   2   6  10    0.34    0.07
  -3  -6 -10    9.38    0.30
   3   6  10    9.56    0.35
   3   6  10    9.57    0.34
   3   6  10    8.99    0.36
   3   6  10    9.10    0.27
   4   6  10   20.59    0.61
   4   6  10   20.76    0.45
   4   6  10   20.19    0.62
   4   6  10   20.36    0.66
   5   6  10    3.87    0.25
   5   6  10    3.84    0.23
   6   6  10    9.62    0.42
   6   6  10    9.23    0.38
   7   6  10    0.49    0.11
  -8  -6 -10    0.81    0.14
   8   6  10    1.07    0.15
   5  -7 -10    2.80    0.23
   4  -7 -10    0.15    0.09
   3  -7 -10    0.05    0.07
   3  -7 -10    0.06    0.04
   2  -7 -10    4.32    0.24
   2  -7 -10    4.38    0.18
  -2   7  10    4.25    0.21
   1  -7 -10    0.09    0.05
   1  -7 -10    0.11    0.06
  -1   7  10    0.09    0.06
   0  -7 -10   20.10    0.62
   0  -7 -10   20.26    0.54
   0  -7 -10   19.92    0.59
   0   7  10   20.29    0.62
   0   7  10   18.46    0.54
   0   7  10   19.72    0.55
  -1  -7 -10    0.72    0.09
  -1  -7 -10    0.73    0.10
   1   7  10    0.97    0.11
   1   7  10    0.75    0.10
   1   7  10    0.68    0.09
   1   7  10    1.03    0.10
  -2  -7 -10    0.66    0.08
   2   7  10    0.93    0.12
   2   7  10    0.68    0.08
   2   7  10    0.60    0.10
  -3  -7 -10    0.00    0.04
   3   7  10    0.03    0.06
   3   7  10    0.08    0.04
   3   7  10    0.07    0.08
   4   7  10    0.46    0.12
   4   7  10    0.37    0.09
   4   7  10    0.50    0.05
   5   7  10    0.01    0.06
   6   7  10    1.32    0.15
  -7  -7 -10    0.13    0.08
   7   7  10    0.25    0.09
  -8  -7 -10    0.39    0.12
   8   7  10    0.34    0.11
   4  -8 -10    0.06    0.09
   3  -8 -10    0.01    0.04
   3  -8 -10   -0.01    0.06
   2  -8 -10   -0.01    0.06
   2  -8 -10    0.09    0.05
   1  -8 -10    0.83    0.09
   1  -8 -10    0.70    0.11
  -1   8  10    0.78    0.11
   0  -8 -10    0.95    0.12
   0  -8 -10    0.77    0.10
   0   8  10    0.90    0.11
   0   8  10    0.85    0.10
  -1  -8 -10    0.06    0.05
   1   8  10    0.07    0.06
   1   8  10    0.01    0.06
  -2  -8 -10    0.64    0.09
   2   8  10    0.56    0.08
   2   8  10    0.66    0.11
  -3  -8 -10    2.26    0.15
   3   8  10    2.23    0.13
   3   8  10    2.14    0.17
   4   8  10    1.10    0.14
   4   8  10    1.34    0.09
  -5  -8 -10    2.44    0.18
   5   8  10    1.92    0.18
  -6  -8 -10    1.22    0.15
   6   8  10    1.46    0.17
  -7  -8 -10   -0.02    0.07
   7   8  10    0.03    0.07
   3  -9 -10    0.01    0.07
   3  -9 -10    0.01    0.04
   2  -9 -10   -0.02    0.04
   2  -9 -10   -0.03    0.07
   1  -9 -10    3.72    0.19
   1  -9 -10    4.19    0.25
  -1   9  10    4.09    0.22
   0  -9 -10    2.99    0.21
   0  -9 -10    3.00    0.18
   0   9  10    2.94    0.19
  -1  -9 -10   11.44    0.38
   1   9  10   12.06    0.42
   1   9  10   11.69    0.40
  -2  -9 -10    4.78    0.23
   2   9  10    4.75    0.25
   2   9  10    4.90    0.22
  -3  -9 -10    3.35    0.20
  -3  -9 -10    3.53    0.19
   3   9  10    3.60    0.22
   3   9  10    3.24    0.17
  -4  -9 -10    0.05    0.07
   4   9  10    0.11    0.05
   4   9  10    0.03    0.07
  -5  -9 -10    1.21    0.15
   5   9  10    1.36    0.06
   5   9  10    1.41    0.17
  -6  -9 -10    0.87    0.14
   6   9  10    0.43    0.12
   1 -10 -10    1.29    0.17
   1 -10 -10    1.65    0.13
  -1  10  10    1.33    0.15
   0 -10 -10    0.08    0.06
   0 -10 -10    0.10    0.09
   0  10  10    0.30    0.09
  -1 -10 -10    2.19    0.16
   1  10  10    1.98    0.16
   1  10  10    2.11    0.18
  -2 -10 -10    0.06    0.07
   2  10  10    0.06    0.06
   2  10  10    0.00    0.06
  -3 -10 -10    0.03    0.06
   3  10  10   -0.01    0.05
   3  10  10    0.10    0.08
   4  10  10    0.30    0.07
   4  10  10    0.52    0.12
  -5 -10 -10    0.71    0.13
   5  10  10    0.69    0.14
   5  10  10    0.51    0.06
   3   8 -11    0.15    0.09
   3   8 -11   -0.01    0.06
  -3  -8  11    0.01    0.06
  -3  -8  11    0.00    0.11
   2   8 -11    0.05    0.09
   2   8 -11   -0.04    0.05
  -2  -8  11    0.01    0.06
  -2  -8  11   -0.03    0.10
   1   8 -11    0.02    0.06
   1   8 -11   -0.07    0.07
  -1  -8  11    0.08    0.06
  -1  -8  11    0.02    0.09
   0   8 -11    0.36    0.12
   0  -8  11    0.25    0.07
  -1   8 -11    0.10    0.11
   1  -8  11    0.06    0.04
   5   7 -11    1.31    0.16
   5   7 -11    1.05    0.11
  -5  -7  11    0.93    0.17
   4   7 -11    0.17    0.07
   4   7 -11    0.26    0.11
  -4  -7  11    0.22    0.12
  -4  -7  11    0.31    0.08
   3   7 -11    0.30    0.08
   3   7 -11    0.12    0.09
  -3  -7  11    0.16    0.11
  -3  -7  11    0.25    0.08
   2   7 -11    0.07    0.08
   2   7 -11    0.00    0.05
  -2  -7  11   -0.01    0.05
  -2  -7  11    0.00    0.09
   1   7 -11   -0.06    0.07
   1   7 -11   -0.08    0.05
  -1  -7  11   -0.06    0.08
  -1  -7  11    0.04    0.09
  -1  -7  11    0.01    0.05
   0   7 -11    0.04    0.08
   0  -7  11   -0.03    0.08
   0  -7  11    0.00    0.08
   0  -7  11   -0.04    0.04
  -1   7 -11   -0.12    0.08
   1  -7  11    0.01    0.04
  -2   7 -11   -0.12    0.07
  -3   7 -11    0.11    0.11
   6   6 -11    0.12    0.04
   6   6 -11    0.00    0.07
  -6  -6  11   -0.03    0.11
   5   6 -11    0.00    0.07
   5   6 -11   -0.04    0.04
  -5  -6  11   -0.09    0.09
   4   6 -11    0.06    0.08
   4   6 -11    0.02    0.05
  -4  -6  11   -0.01    0.05
  -4  -6  11   -0.02    0.08
   3   6 -11    0.07    0.08
   3   6 -11    0.01    0.05
  -3  -6  11    0.14    0.09
  -3  -6  11   -0.02    0.08
  -3  -6  11   -0.01    0.05
   2   6 -11   -0.01    0.05
   2   6 -11    0.01    0.07
  -2  -6  11   -0.14    0.07
  -2  -6  11   -0.02    0.08
  -2  -6  11    0.00    0.04
   1   6 -11    0.55    0.09
   1   6 -11    0.62    0.12
  -1  -6  11    0.76    0.12
  -1  -6  11    0.60    0.08
  -1  -6  11    0.67    0.13
   0   6 -11    0.02    0.07
   0   6 -11    0.00    0.05
   0  -6  11   -0.08    0.07
   0  -6  11    0.08    0.04
   0  -6  11    0.04    0.08
  -1   6 -11   -0.11    0.06
   1  -6  11   -0.05    0.07
   1  -6  11    0.02    0.04
   1  -6  11    0.01    0.07
  -2   6 -11   -0.04    0.08
   2  -6  11   -0.03    0.07
  -3   6 -11    0.62    0.13
  -4   6 -11   -0.12    0.08
  -5   6 -11    0.78    0.15
   6   5 -11    0.25    0.04
   6   5 -11    0.36    0.10
  -6  -5  11    0.15    0.11
   5   5 -11   -0.06    0.06
   5   5 -11    0.05    0.04
  -5  -5  11   -0.02    0.09
   4   5 -11    1.01    0.13
   4   5 -11    0.92    0.09
  -4  -5  11    1.05    0.15
  -4  -5  11    1.24    0.15
  -4  -5  11    1.03    0.11
   3   5 -11    2.50    0.18
   3   5 -11    2.67    0.15
  -3  -5  11    2.27    0.15
  -3  -5  11    2.89    0.21
  -3  -5  11    2.67    0.21
   2   5 -11    0.28    0.07
   2   5 -11    0.29    0.09
  -2  -5  11    0.25    0.10
  -2  -5  11    0.27    0.10
  -2  -5  11    0.31    0.07
   1   5 -11    1.15    0.11
   1   5 -11    0.96    0.12
  -1  -5  11    1.17    0.10
  -1  -5  11    1.23    0.14
  -1  -5  11    1.24    0.14
   0   5 -11    0.17    0.08
   0   5 -11    0.17    0.06
   0  -5  11    0.26    0.09
   0  -5  11    0.14    0.05
   0  -5  11    0.21    0.08
  -1   5 -11    0.23    0.09
   1  -5  11    0.19    0.08
   1  -5  11    0.26    0.08
   1  -5  11    0.15    0.04
  -2   5 -11    0.05    0.07
   2  -5  11   -0.10    0.06
   2  -5  11   -0.06    0.05
  -3   5 -11    1.33    0.16
   3  -5  11    1.57    0.15
   3  -5  11    1.37    0.14
  -4   5 -11   -0.05    0.08
  -5   5 -11    0.03    0.09
  -6   5 -11   -0.03    0.10
  -7  -4  11    0.40    0.14
   6   4 -11    0.62    0.04
  -6  -4  11    0.51    0.13
   5   4 -11    0.30    0.05
   5   4 -11    0.30    0.09
  -5  -4  11    0.41    0.12
   4   4 -11    1.07    0.09
   4   4 -11    1.11    0.12
  -4  -4  11    0.93    0.10
  -4  -4  11    0.85    0.13
   3   4 -11    3.21    0.19
   3   4 -11    2.99    0.16
  -3  -4  11    2.91    0.16
  -3  -4  11    3.15    0.22
  -3  -4  11    3.01    0.21
   2   4 -11    0.58    0.10
   2   4 -11    0.58    0.08
  -2  -4  11    0.58    0.08
  -2  -4  11    0.69    0.12
  -2  -4  11    0.56    0.11
   1   4 -11    1.55    0.14
   1   4 -11    1.60    0.11
  -1  -4  11    1.59    0.15
  -1  -4  11    1.53    0.11
  -1  -4  11    1.53    0.15
   0   4 -11    1.64    0.12
   0   4 -11    1.27    0.13
   0  -4  11    1.43    0.10
   0  -4  11    1.55    0.15
   0  -4  11    1.51    0.14
  -1   4 -11    0.01    0.07
   1  -4  11    0.08    0.07
   1  -4  11    0.05    0.07
   1  -4  11    0.07    0.03
  -2   4 -11    0.11    0.08
   2  -4  11   -0.02    0.06
   2  -4  11    0.06    0.06
  -3   4 -11    0.46    0.10
   3  -4  11    0.48    0.10
   3  -4  11    0.47    0.09
  -4   4 -11    0.97    0.13
   4  -4  11    0.92    0.12
   4  -4  11    1.07    0.12
  -5   4 -11    0.33    0.11
  -6   4 -11   -0.06    0.09
  -7  -3  11   -0.06    0.09
  -6  -3  11    2.19    0.20
   5   3 -11    1.49    0.09
   5   3 -11    1.22    0.11
  -5  -3  11    1.27    0.16
   4   3 -11   13.25    0.38
   4   3 -11   14.06    0.43
  -4  -3  11   13.50    0.41
  -4  -3  11   13.63    0.50
  -4  -3  11   14.06    0.49
   3   3 -11    3.67    0.17
   3   3 -11    3.70    0.19
  -3  -3  11    3.59    0.17
  -3  -3  11    3.78    0.22
  -3  -3  11    3.68    0.23
   2   3 -11    0.46    0.09
   2   3 -11    0.50    0.09
   2   3 -11    0.43    0.07
  -2  -3  11    0.36    0.10
  -2  -3  11    0.51    0.07
  -2  -3  11    0.46    0.11
   1   3 -11    0.25    0.06
   1   3 -11    0.30    0.08
   1   3 -11    0.24    0.07
  -1  -3  11    0.29    0.05
  -1  -3  11    0.39    0.10
  -1  -3  11    0.21    0.09
   0   3 -11    0.06    0.05
   0   3 -11    0.01    0.06
   0   3 -11    0.21    0.05
   0  -3  11    0.05    0.04
   0  -3  11    0.01    0.07
   0  -3  11    0.15    0.07
  -1   3 -11    0.33    0.06
  -1   3 -11    0.37    0.09
   1  -3  11    0.38    0.05
   1  -3  11    0.40    0.08
   1  -3  11    0.35    0.09
  -2   3 -11    3.71    0.21
   2  -3  11    3.72    0.10
   2  -3  11    3.67    0.21
   2  -3  11    3.97    0.21
  -3   3 -11    0.09    0.08
   3  -3  11    0.31    0.09
   3  -3  11    0.02    0.06
  -4   3 -11    3.63    0.21
   4  -3  11    3.33    0.20
   4  -3  11    3.41    0.20
  -5   3 -11    0.20    0.09
   5  -3  11    0.36    0.09
   5  -3  11    0.42    0.09
  -6   3 -11    0.17    0.09
  -7   3 -11    0.02    0.09
  -7  -2  11   -0.11    0.08
  -6  -2  11    1.26    0.15
   5   2 -11    6.46    0.19
  -5  -2  11    5.67    0.29
   4   2 -11   42.92    1.02
   4   2 -11   42.83    0.96
  -4  -2  11   41.39    1.00
  -4  -2  11   40.06    1.16
  -4  -2  11   41.75    1.12
   3   2 -11    1.30    0.11
   3   2 -11    1.34    0.13
   3   2 -11    1.20    0.09
  -3  -2  11    1.46    0.14
  -3  -2  11    1.52    0.15
  -3  -2  11    1.34    0.10
  -3  -2  11    1.24    0.12
   2   2 -11    1.44    0.13
   2   2 -11    1.43    0.10
   2   2 -11    1.84    0.13
  -2  -2  11    1.64    0.11
  -2  -2  11    1.54    0.13
  -2  -2  11    1.37    0.13
  -2  -2  11    1.46    0.15
   1   2 -11    1.11    0.12
   1   2 -11    1.34    0.09
   1   2 -11    1.25    0.11
  -1  -2  11    1.25    0.13
  -1  -2  11    1.45    0.09
  -1  -2  11    1.22    0.13
   0   2 -11    5.75    0.26
   0   2 -11    5.80    0.24
   0  -2  11    5.90    0.20
   0  -2  11    6.19    0.26
   0  -2  11    5.91    0.26
  -1   2 -11    2.88    0.17
  -1   2 -11    2.77    0.13
  -1   2 -11    2.85    0.17
   1  -2  11    2.77    0.18
   1  -2  11    2.86    0.17
   1  -2  11    2.87    0.11
  -2   2 -11   30.20    0.80
   2  -2  11   28.79    0.84
   2  -2  11   30.40    0.65
   2  -2  11   31.68    0.76
   2  -2  11   30.17    0.81
  -3   2 -11    1.71    0.15
   3  -2  11    1.46    0.13
   3  -2  11    1.68    0.14
  -4   2 -11    3.49    0.20
   4  -2  11    3.35    0.21
   4  -2  11    3.61    0.20
  -5   2 -11    0.06    0.07
   5  -2  11    0.14    0.07
   5  -2  11    0.02    0.07
  -6   2 -11    0.75    0.12
   6  -2  11    0.49    0.11
   6  -2  11    0.56    0.11
  -7   2 -11   -0.08    0.07
  -8   2 -11    0.04    0.10
   8   1 -11    2.11    0.21
   7   1 -11    0.03    0.08
  -7  -1  11    0.01    0.09
   6   1 -11    0.31    0.10
  -6  -1  11    0.36    0.10
   5   1 -11    6.24    0.17
   5   1 -11    6.00    0.28
  -5  -1  11    5.83    0.29
   4   1 -11    1.73    0.10
   4   1 -11    1.71    0.11
   4   1 -11    1.80    0.15
  -4  -1  11    1.76    0.12
  -4  -1  11    1.74    0.15
  -4  -1  11    1.95    0.15
  -4  -1  11    1.75    0.16
   3   1 -11    0.42    0.06
   3   1 -11    0.46    0.06
   3   1 -11    0.64    0.10
  -3  -1  11    0.54    0.10
  -3  -1  11    0.30    0.09
  -3  -1  11    0.50    0.07
  -3  -1  11    0.35    0.07
   2   1 -11    0.04    0.05
   2   1 -11    0.00    0.03
   2   1 -11   -0.01    0.05
  -2  -1  11   -0.01    0.07
  -2  -1  11    0.01    0.04
  -2  -1  11    0.04    0.04
  -2  -1  11    0.06    0.07
  -2  -1  11    0.10    0.04
   1   1 -11   21.61    0.64
   1   1 -11   21.53    0.57
  -1  -1  11   21.52    0.62
  -1  -1  11   22.60    0.64
  -1  -1  11   21.71    0.54
  -1  -1  11   21.04    0.58
  -1  -1  11   21.00    0.64
   0   1 -11    0.32    0.07
   0   1 -11    0.34    0.05
   0   1 -11    0.34    0.07
   0  -1  11    0.37    0.08
   0  -1  11    0.33    0.05
   0  -1  11    0.24    0.07
  -1   1 -11   36.73    0.83
  -1   1 -11   36.04    0.89
  -1   1 -11   36.35    0.97
   1  -1  11   36.18    0.93
   1  -1  11   34.27    0.96
   1  -1  11   35.46    0.81
  -2   1 -11    1.23    0.11
  -2   1 -11    1.05    0.08
  -2   1 -11    1.17    0.11
   2  -1  11    1.03    0.04
   2  -1  11    1.08    0.04
   2  -1  11    1.12    0.11
   2  -1  11    1.10    0.11
   2  -1  11    1.13    0.06
  -3   1 -11    0.19    0.07
   3  -1  11    0.30    0.08
   3  -1  11    0.21    0.03
   3  -1  11    0.19    0.07
  -4   1 -11   11.32    0.39
   4  -1  11   12.32    0.41
   4  -1  11   11.74    0.43
  -5   1 -11   -0.02    0.06
   5  -1  11   -0.03    0.06
   5  -1  11   -0.05    0.04
   5  -1  11    0.06    0.06
  -6   1 -11    1.99    0.17
   6  -1  11    1.94    0.17
   6  -1  11    2.01    0.17
   6  -1  11    1.80    0.15
  -7   1 -11    0.14    0.09
   7  -1  11    0.22    0.09
   7  -1  11    0.20    0.09
   7  -1  11    0.11    0.07
  -8   1 -11   -0.05    0.09
   8   0 -11    1.60    0.19
   7   0 -11    0.19    0.09
  -7   0  11    0.07    0.09
   6   0 -11    1.71    0.17
  -6   0  11    1.84    0.17
  -6   0  11    1.67    0.16
   5   0 -11   14.15    0.49
  -5   0  11   15.04    0.51
  -5   0  11   14.87    0.49
   4   0 -11    8.49    0.33
   4   0 -11    8.68    0.25
  -4   0  11    9.11    0.34
  -4   0  11    8.56    0.35
  -4   0  11    8.45    0.34
   3   0 -11    0.01    0.05
   3   0 -11   -0.06    0.05
   3   0 -11    0.01    0.04
   3   0 -11    0.16    0.04
  -3   0  11    0.00    0.07
  -3   0  11    0.01    0.04
  -3   0  11    0.13    0.08
  -3   0  11   -0.03    0.04
   2   0 -11   18.45    0.48
   2   0 -11   18.69    0.58
   2   0 -11   18.26    0.51
  -2   0  11   18.46    0.54
  -2   0  11   18.36    0.48
  -2   0  11   18.85    0.57
  -2   0  11   17.95    0.56
  -2   0  11   18.30    0.53
   1   0 -11   18.48    0.56
   1   0 -11   18.80    0.47
   1   0 -11   18.73    0.49
  -1   0  11   18.30    0.56
  -1   0  11   18.50    0.47
  -1   0  11   18.15    0.53
  -1   0  11   18.79    0.50
  -1   0  11   17.54    0.55
   0   0 -11   15.04    0.41
   0   0 -11   14.96    0.39
   0   0 -11   14.63    0.47
   0   0  11   13.66    0.46
   0   0  11   14.93    0.45
   0   0  11   15.41    0.39
   0   0  11   14.94    0.47
   0   0  11   14.93    0.39
  -1   0 -11   36.81    0.82
  -1   0 -11   34.06    0.94
  -1   0 -11   35.31    0.87
   1   0  11   35.60    0.91
   1   0  11   35.59    0.80
   1   0  11   33.91    0.94
  -2   0 -11    0.39    0.05
  -2   0 -11    0.32    0.07
  -2   0 -11    0.44    0.07
   2   0  11    0.35    0.03
   2   0  11    0.36    0.06
   2   0  11    0.37    0.08
   2   0  11    0.44    0.08
   2   0  11    0.33    0.02
  -3   0 -11    2.19    0.15
  -3   0 -11    2.24    0.14
   3   0  11    2.73    0.15
   3   0  11    2.50    0.16
   3   0  11    2.19    0.15
  -4   0 -11    4.67    0.22
   4   0  11    4.74    0.24
   4   0  11    4.65    0.23
   4   0  11    4.41    0.20
  -5   0 -11    0.75    0.11
   5   0  11    0.60    0.11
   5   0  11    0.68    0.09
   5   0  11    0.77    0.11
  -6   0 -11    1.26    0.14
   6   0  11    1.16    0.12
   6   0  11    1.60    0.16
   6   0  11    1.45    0.14
  -7   0 -11    1.00    0.13
   7   0  11    0.94    0.14
   7   0  11    1.15    0.13
   7   0  11    1.21    0.15
  -8   0 -11    0.13    0.09
   8   0  11    0.25    0.11
   8   0  11    0.11    0.09
   8   0  11    0.13    0.08
   7  -1 -11    3.05    0.23
   6  -1 -11    2.98    0.21
  -6   1  11    2.79    0.20
  -6   1  11    3.04    0.20
   5  -1 -11   27.68    0.81
  -5   1  11   26.84    0.80
  -5   1  11   28.36    0.78
   4  -1 -11   13.06    0.34
   4  -1 -11   12.98    0.44
  -4   1  11   13.60    0.44
  -4   1  11   13.18    0.45
   3  -1 -11    0.43    0.08
   3  -1 -11    0.29    0.09
   3  -1 -11    0.42    0.05
  -3   1  11    0.41    0.08
  -3   1  11    0.48    0.09
  -3   1  11    0.52    0.09
  -3   1  11    0.44    0.07
   2  -1 -11   13.76    0.46
   2  -1 -11   13.71    0.40
   2  -1 -11   13.63    0.37
   2  -1 -11   13.54    0.35
  -2   1  11   13.01    0.37
  -2   1  11   13.78    0.46
  -2   1  11   13.29    0.42
  -2   1  11   13.19    0.41
  -2   1  11   13.03    0.43
   1  -1 -11    6.41    0.27
   1  -1 -11    6.86    0.22
   1  -1 -11    6.64    0.22
   1  -1 -11    6.64    0.22
  -1   1  11    6.39    0.27
  -1   1  11    6.45    0.26
  -1   1  11    7.10    0.23
  -1   1  11    6.59    0.26
  -1   1  11    6.46    0.22
   0  -1 -11    0.47    0.08
   0  -1 -11    0.41    0.06
   0  -1 -11    0.37    0.05
   0  -1 -11    0.49    0.04
   0   1  11    0.33    0.07
   0   1  11    0.36    0.05
   0   1  11    0.42    0.07
   0   1  11    0.45    0.07
   0   1  11    0.41    0.04
  -1  -1 -11   26.60    0.61
  -1  -1 -11   25.70    0.71
  -1  -1 -11   25.62    0.65
   1   1  11   25.48    0.68
   1   1  11   23.53    0.70
   1   1  11   24.89    0.64
   1   1  11   25.00    0.59
  -2  -1 -11    3.82    0.17
  -2  -1 -11    4.09    0.14
  -2  -1 -11    3.44    0.17
   2   1  11    3.56    0.19
   2   1  11    3.80    0.11
   2   1  11    3.56    0.19
   2   1  11    3.74    0.17
   2   1  11    4.02    0.11
  -3  -1 -11    1.83    0.12
   3   1  11    2.05    0.15
   3   1  11    1.86    0.14
   3   1  11    1.77    0.12
  -4  -1 -11    2.99    0.10
   4   1  11    3.09    0.18
   4   1  11    2.90    0.16
   4   1  11    3.04    0.19
  -5  -1 -11    0.52    0.10
   5   1  11    0.47    0.10
   5   1  11    0.31    0.07
   5   1  11    0.43    0.10
  -6  -1 -11    0.25    0.09
   6   1  11    0.24    0.07
   6   1  11    0.16    0.08
   6   1  11    0.49    0.11
  -7  -1 -11    0.54    0.10
   7   1  11    0.46    0.09
   7   1  11    0.46    0.11
   7   1  11    0.42    0.12
  -8  -1 -11    0.49    0.12
   8   1  11    0.15    0.10
   8   1  11    0.23    0.08
  -9  -1 -11    1.63    0.17
   9   1  11    1.39    0.16
   7  -2 -11    4.05    0.27
   6  -2 -11    0.02    0.06
   5  -2 -11   30.21    0.87
  -5   2  11   29.76    0.81
  -5   2  11   30.56    0.85
   4  -2 -11   28.26    0.81
   4  -2 -11   29.23    0.66
  -4   2  11   29.00    0.78
  -4   2  11   29.23    0.81
   3  -2 -11   49.77    1.26
   3  -2 -11   46.46    1.20
  -3   2  11   48.32    1.11
  -3   2  11   47.80    1.24
  -3   2  11   47.26    1.18
  -3   2  11   46.27    1.23
   2  -2 -11    9.91    0.32
   2  -2 -11    9.76    0.29
   2  -2 -11   10.40    0.34
   2  -2 -11   10.44    0.27
   2  -2 -11    9.91    0.38
  -2   2  11    9.91    0.37
  -2   2  11   10.16    0.34
  -2   2  11    9.92    0.33
  -2   2  11    9.64    0.34
  -2   2  11   10.24    0.31
   1  -2 -11    0.25    0.05
   1  -2 -11    0.27    0.04
   1  -2 -11    0.22    0.04
   1  -2 -11    0.10    0.06
   1  -2 -11    0.25    0.05
  -1   2  11    0.21    0.06
  -1   2  11    0.21    0.06
  -1   2  11    0.15    0.04
  -1   2  11    0.10    0.04
  -1   2  11    0.27    0.07
   0  -2 -11   22.19    0.53
   0  -2 -11   21.63    0.54
   0  -2 -11   21.62    0.54
   0  -2 -11   21.05    0.62
   0  -2 -11   22.15    0.56
   0   2  11   20.92    0.54
   0   2  11   20.31    0.61
   0   2  11   21.81    0.59
   0   2  11   20.92    0.53
   0   2  11   22.21    0.62
  -1  -2 -11    2.93    0.10
  -1  -2 -11    3.01    0.10
  -1  -2 -11    2.97    0.13
  -1  -2 -11    2.76    0.14
  -1  -2 -11    3.17    0.16
   1   2  11    2.85    0.16
   1   2  11    3.18    0.12
   1   2  11    2.99    0.15
   1   2  11    3.05    0.14
   1   2  11    3.03    0.16
  -2  -2 -11    0.17    0.05
  -2  -2 -11    0.06    0.03
  -2  -2 -11    0.09    0.02
   2   2  11    0.11    0.05
   2   2  11    0.09    0.02
   2   2  11    0.09    0.04
   2   2  11    0.09    0.02
   2   2  11    0.06    0.06
  -3  -2 -11   19.29    0.56
  -3  -2 -11   19.82    0.48
   3   2  11   19.60    0.54
   3   2  11   19.05    0.60
   3   2  11   20.10    0.58
  -4  -2 -11    2.16    0.09
  -4  -2 -11    2.02    0.13
   4   2  11    1.74    0.15
   4   2  11    2.11    0.14
   4   2  11    2.15    0.16
   5   2  11    3.75    0.20
   5   2  11    4.18    0.23
   5   2  11    3.67    0.23
  -6  -2 -11    0.86    0.10
   6   2  11    0.83    0.12
   6   2  11    0.86    0.13
   6   2  11    0.72    0.10
   7   2  11   -0.07    0.08
   7   2  11   -0.01    0.06
   7   2  11    0.10    0.09
  -8  -2 -11    0.95    0.14
   8   2  11    0.92    0.13
  -9  -2 -11    1.72    0.18
   9   2  11    1.28    0.15
   7  -3 -11    0.28    0.11
   6  -3 -11    1.71    0.17
   5  -3 -11   -0.01    0.06
   4  -3 -11    0.30    0.04
   4  -3 -11    0.27    0.08
  -4   3  11    0.28    0.08
  -4   3  11    0.22    0.08
   3  -3 -11    0.02    0.04
   3  -3 -11    0.02    0.03
  -3   3  11    0.04    0.06
  -3   3  11    0.03    0.04
  -3   3  11    0.07    0.05
  -3   3  11    0.06    0.06
   2  -3 -11    3.05    0.19
   2  -3 -11    3.28    0.17
   2  -3 -11    2.81    0.15
   2  -3 -11    3.26    0.14
  -2   3  11    3.28    0.20
  -2   3  11    3.06    0.17
  -2   3  11    3.01    0.15
  -2   3  11    2.75    0.16
  -2   3  11    2.99    0.16
   1  -3 -11    3.65    0.20
   1  -3 -11    3.57    0.14
   1  -3 -11    3.54    0.16
   1  -3 -11    3.45    0.15
   1  -3 -11    3.43    0.16
  -1   3  11    3.54    0.13
  -1   3  11    3.35    0.17
  -1   3  11    3.48    0.19
  -1   3  11    3.41    0.17
  -1   3  11    3.66    0.16
   0  -3 -11    9.80    0.35
   0  -3 -11   10.25    0.30
   0  -3 -11   10.56    0.31
   0  -3 -11    9.85    0.29
   0   3  11    9.92    0.29
   0   3  11    9.87    0.34
   0   3  11   10.10    0.33
   0   3  11   10.08    0.35
   0   3  11    9.72    0.29
  -1  -3 -11    4.67    0.15
  -1  -3 -11    4.46    0.17
  -1  -3 -11    4.57    0.16
  -1  -3 -11    4.26    0.20
   1   3  11    4.67    0.16
   1   3  11    4.57    0.20
   1   3  11    4.30    0.20
   1   3  11    4.86    0.21
   1   3  11    4.42    0.17
  -2  -3 -11    3.13    0.11
  -2  -3 -11    2.97    0.12
  -2  -3 -11    3.33    0.16
  -2  -3 -11    3.04    0.13
   2   3  11    3.25    0.15
   2   3  11    2.92    0.11
   2   3  11    3.09    0.11
   2   3  11    3.09    0.17
   2   3  11    3.01    0.15
   2   3  11    2.94    0.17
  -3  -3 -11   55.11    1.36
   3   3  11   55.32    1.36
   3   3  11   52.85    1.41
   3   3  11   54.14    1.31
  -4  -3 -11    1.55    0.11
   4   3  11    1.59    0.14
   4   3  11    1.64    0.14
   4   3  11    1.47    0.12
  -5  -3 -11    8.26    0.30
   5   3  11    8.68    0.35
   5   3  11    8.94    0.37
   5   3  11    8.76    0.33
   6   3  11   -0.01    0.07
   6   3  11    0.05    0.05
   6   3  11    0.05    0.08
   7   3  11    0.39    0.10
   7   3  11    0.26    0.11
   7   3  11    0.43    0.12
   8   3  11    0.22    0.08
   9   3  11    0.88    0.14
   7  -4 -11    0.12    0.08
   6  -4 -11    3.14    0.23
   5  -4 -11    0.00    0.07
   4  -4 -11    0.55    0.10
   4  -4 -11    0.40    0.04
   3  -4 -11    0.09    0.06
   3  -4 -11    0.15    0.04
  -3   4  11    0.10    0.06
  -3   4  11    0.06    0.05
   2  -4 -11    2.69    0.13
   2  -4 -11    2.76    0.16
   2  -4 -11    2.77    0.17
  -2   4  11    2.61    0.15
  -2   4  11    2.72    0.15
  -2   4  11    2.85    0.15
   1  -4 -11    2.05    0.12
   1  -4 -11    2.10    0.12
   1  -4 -11    2.20    0.16
   1  -4 -11    2.24    0.14
  -1   4  11    2.15    0.16
  -1   4  11    2.44    0.14
  -1   4  11    1.89    0.12
  -1   4  11    2.24    0.10
  -1   4  11    2.23    0.13
   0  -4 -11    3.36    0.15
   0  -4 -11    3.36    0.16
   0  -4 -11    3.53    0.15
   0  -4 -11    3.57    0.19
   0   4  11    3.42    0.15
   0   4  11    3.49    0.17
   0   4  11    3.64    0.19
   0   4  11    3.59    0.14
   0   4  11    3.41    0.17
  -1  -4 -11    0.48    0.05
  -1  -4 -11    0.51    0.06
  -1  -4 -11    0.43    0.06
  -1  -4 -11    0.46    0.07
   1   4  11    0.52    0.08
   1   4  11    0.42    0.06
   1   4  11    0.41    0.06
   1   4  11    0.42    0.07
[truncated: 539,275 more chars]
