# Supplementary material for: Crystal structures of (E)-4-[1-(2-carbamo­thio­yl­hydrazinyl­idene)eth­yl]phenyl acetate and (E)-4-[1-(2-carbamo­thio­ylhydrazinyl­idene)eth­yl]phenyl benzoate
Source: Acta Crystallogr E Crystallogr Commun. 2017 Jan 1;73(Pt 1):20–3. doi: 10.1107/S2056989016018983 (PMC5209762; doi:10.1107/S2056989016018983)
Supplement: Supplementary file 2 [file e-73-00020-Isup2.hkl]

data_I                                                                          
_shelx_title ' karthi_ace_semi_0m in P -1'                                      
_shelx_refln_list_code          4                                               
_shelx_F_calc_maximum      176.82                                               
_exptl_crystal_F_000       528.00                                               
_reflns_d_resolution_high  0.7996                                               
                                                                                
loop_                                                                           
 _space_group_symop_operation_xyz                                               
 'x, y, z'                                                                      
 '-x, -y, -z'                                                                   
                                                                                
_cell_length_a     7.8783                                                       
_cell_length_b     8.9254                                                       
_cell_length_c    18.7372                                                       
_cell_angle_alpha  77.243                                                       
_cell_angle_beta   82.423                                                       
_cell_angle_gamma  78.856                                                       
                                                                                
_shelx_F_squared_multiplier     1.000                                           
                                                                                
loop_                                                                           
 _refln_index_h                                                                 
 _refln_index_k                                                                 
 _refln_index_l                                                                 
 _refln_F_squared_calc                                                          
 _refln_F_squared_meas                                                          
 _refln_F_squared_sigma                                                         
 _refln_observed_status                                                         
   1   0   0        935.59        937.90         8.41 o                         
   2   0   0       7363.66       7174.57        58.17 o                         
   3   0   0        196.41        215.95         3.12 o                         
   4   0   0         32.32         31.33         0.99 o                         
   5   0   0        551.43        595.05         6.81 o                         
   6   0   0        277.73        271.67         3.96 o                         
   7   0   0          0.09         -0.29         1.01 o                         
   8   0   0          0.78         -1.00         1.22 o                         
   9   0   0          0.37          3.16         2.29 o                         
  -9   1   0         21.81         26.96         4.02 o                         
  -8   1   0         12.04         14.06         3.16 o                         
  -7   1   0          0.62         -0.43         1.01 o                         
  -6   1   0        136.11        139.45         2.62 o                         
  -5   1   0        191.33        229.48         2.86 o                         
  -4   1   0        252.85        257.55         2.74 o                         
  -3   1   0        219.21        254.87         2.52 o                         
  -2   1   0          2.46          2.62         0.34 o                         
  -1   1   0      10149.27       9595.73        79.80 o                         
   0   1   0       3076.23       3068.16        33.89 o                         
   1   1   0       1824.99       1808.25        25.59 o                         
   2   1   0       1249.90       1187.37        12.49 o                         
   3   1   0       1041.46       1058.85        11.53 o                         
   4   1   0         75.46         60.68         1.77 o                         
   5   1   0        380.19        409.02         5.04 o                         
   6   1   0         98.79         98.73         2.13 o                         
   7   1   0          1.79          1.61         0.68 o                         
   8   1   0         70.07         67.22         3.75 o                         
   9   1   0          0.98          0.13         1.51 o                         
  -9   2   0          4.26          7.46         3.16 o                         
  -8   2   0          8.05         10.90         2.87 o                         
  -7   2   0          3.29          4.88         2.29 o                         
  -6   2   0         49.02         55.30         2.69 o                         
  -5   2   0          5.97          3.05         0.52 o                         
  -4   2   0        855.12        837.87         7.72 o                         
  -3   2   0        276.10        334.46         3.42 o                         
  -2   2   0        788.98        852.42         8.28 o                         
  -1   2   0       2791.15       2875.04        24.65 o                         
   0   2   0        200.65        197.51         2.32 o                         
   1   2   0         77.82         85.21         1.41 o                         
   2   2   0       1360.91       1448.41        13.40 o                         
   3   2   0        423.29        380.02         4.68 o                         
   4   2   0         15.71         17.82         0.81 o                         
   5   2   0        328.56        325.62         4.24 o                         
   6   2   0        202.00        211.15         3.58 o                         
   7   2   0         22.77         21.56         2.38 o                         
   8   2   0        115.76        113.94         3.79 o                         
   9   2   0         16.77         13.50         2.23 o                         
  -8   3   0          3.83          1.72         2.01 o                         
  -7   3   0         40.48         39.30         4.30 o                         
  -6   3   0         42.60         40.73         4.02 o                         
  -5   3   0        152.11        162.75         4.48 o                         
  -4   3   0        408.39        441.55         4.56 o                         
  -3   3   0        325.16        309.95         3.28 o                         
  -2   3   0          0.02          1.30         0.34 o                         
  -1   3   0       6344.21       6557.22        60.78 o                         
   0   3   0       2608.57       2628.66        26.05 o                         
   1   3   0        148.52        126.34         2.08 o                         
   2   3   0        104.45         85.58         1.39 o                         
   3   3   0          2.53          1.78         0.24 o                         
   4   3   0       1510.05       1555.83        18.68 o                         
   5   3   0        365.55        339.80         5.16 o                         
   6   3   0          0.78          0.12         0.78 o                         
   7   3   0         49.10         47.65         3.02 o                         
   8   3   0          1.11         -1.72         1.72 o                         
   9   3   0          6.50         10.04         3.16 o                         
  -8   4   0          3.96          1.15         2.01 o                         
  -7   4   0         61.42         59.66         5.16 o                         
  -6   4   0          0.55         -1.15         1.15 o                         
  -5   4   0         65.49         68.84         4.88 o                         
  -4   4   0          8.21         10.91         1.31 o                         
  -3   4   0        189.61        174.52         3.14 o                         
  -2   4   0        551.10        618.43         5.19 o                         
  -1   4   0       1296.60       1326.39        12.56 o                         
   0   4   0         20.28         14.07         0.64 o                         
   1   4   0        368.54        335.52         4.12 o                         
   2   4   0        225.16        227.67         3.03 o                         
   3   4   0        851.47        870.21         8.45 o                         
   4   4   0         13.77         20.81         1.29 o                         
   5   4   0         32.55         27.42         1.17 o                         
   6   4   0         33.47         32.64         2.41 o                         
   7   4   0         59.28         58.55         4.30 o                         
   8   4   0          5.35          2.18         1.72 o                         
   9   4   0         21.44         24.95         4.30 o                         
  -7   5   0         15.54         14.63         3.44 o                         
  -6   5   0          3.19          0.00         1.72 o                         
  -5   5   0         35.38         38.72         4.02 o                         
  -4   5   0         39.87         36.40         2.27 o                         
  -3   5   0         17.30         21.19         1.72 o                         
  -2   5   0        314.73        332.60         3.67 o                         
  -1   5   0         22.64         28.33         0.88 o                         
   0   5   0         50.52         56.19         1.40 o                         
   1   5   0        156.19        142.13         4.09 o                         
   2   5   0         59.30         65.31         1.46 o                         
   3   5   0          2.73          1.39         0.55 o                         
   4   5   0        367.11        363.48         4.51 o                         
   5   5   0        849.69        802.86        15.71 o                         
   6   5   0         27.21         21.47         2.29 o                         
   7   5   0        457.67        449.16        10.73 o                         
   8   5   0          0.30         -0.88         1.58 o                         
   9   5   0         18.83         20.33         3.01 o                         
  -7   6   0          9.13         12.05         3.16 o                         
  -6   6   0          0.51         -1.15         2.01 o                         
  -5   6   0         19.85         25.82         3.73 o                         
  -4   6   0        102.77         98.46         3.92 o                         
  -3   6   0         22.77         14.32         1.72 o                         
  -2   6   0         52.72         57.63         1.88 o                         
  -1   6   0         96.11         94.13         2.01 o                         
   0   6   0         54.14         56.23         1.53 o                         
   1   6   0          0.78          0.37         0.43 o                         
   2   6   0        389.05        404.05         5.50 o                         
   3   6   0        113.18        105.09         1.79 o                         
   4   6   0        183.52        195.67         3.57 o                         
   5   6   0          1.19          1.79         1.27 o                         
   6   6   0        276.07        272.60         7.70 o                         
   7   6   0          9.11         16.35         2.33 o                         
   8   6   0          1.55          4.40         1.72 o                         
  -6   7   0          0.05          4.02         2.29 o                         
  -5   7   0          0.74          5.16         2.58 o                         
  -4   7   0          2.44          4.02         2.29 o                         
  -3   7   0          0.49          0.57         1.22 o                         
  -2   7   0          6.71          7.18         0.94 o                         
  -1   7   0          9.17          7.65         0.90 o                         
   0   7   0         16.28         14.75         1.13 o                         
   1   7   0          0.12          0.39         0.57 o                         
   2   7   0          0.09         -0.60         0.60 o                         
   3   7   0        180.17        191.77         3.77 o                         
   4   7   0         61.76         59.63         2.04 o                         
   5   7   0        217.44        225.10         4.77 o                         
   6   7   0         11.50         12.08         2.12 o                         
   7   7   0         45.45         37.78         5.31 o                         
   8   7   0          2.55          1.27         2.87 o                         
  -5   8   0          0.77          0.00         2.29 o                         
  -4   8   0         11.24         11.76         3.16 o                         
  -3   8   0         32.81         26.44         2.72 o                         
  -2   8   0          1.15         -0.06         0.73 o                         
  -1   8   0         21.04         24.83         1.56 o                         
   0   8   0          6.19          9.27         1.04 o                         
   1   8   0         20.67         19.29         2.01 o                         
   2   8   0         32.32         31.04         1.58 o                         
   3   8   0          6.74          8.68         1.09 o                         
   4   8   0         66.17         65.07         2.23 o                         
   5   8   0         16.47         11.09         1.65 o                         
   6   8   0          0.01         -1.29         1.42 o                         
   7   8   0          1.70          1.81         1.72 o                         
  -4   9   0          2.85         -0.57         2.01 o                         
  -3   9   0         17.27         13.48         3.16 o                         
  -2   9   0          7.39          9.13         1.15 o                         
  -1   9   0          0.07         -0.46         0.95 o                         
   0   9   0         55.49         66.74         2.61 o                         
   1   9   0         30.56         32.50         1.93 o                         
   2   9   0          2.37          0.59         0.91 o                         
   3   9   0          3.06          1.00         0.87 o                         
   4   9   0         28.62         30.57         1.72 o                         
   5   9   0          4.92          4.31         1.07 o                         
   6   9   0         15.06         11.31         2.33 o                         
  -2  10   0          0.01         -0.81         0.81 o                         
  -1  10   0          9.07          8.49         2.44 o                         
   0  10   0          0.39          1.63         1.04 o                         
   1  10   0          0.12          0.50         1.04 o                         
   2  10   0          1.85          2.18         1.60 o                         
   3  10   0          9.13          8.48         1.47 o                         
   4  10   0          0.01         -0.57         0.91 o                         
   5  10   0          0.03         -1.01         1.01 o                         
  -5 -10   1          2.92          1.20         1.10 o                         
  -4 -10   1          3.17          4.35         1.23 o                         
  -3 -10   1         10.31          8.21         1.44 o                         
  -2 -10   1          2.21          1.54         1.08 o                         
  -1 -10   1          2.15          1.65         1.10 o                         
   0 -10   1          5.17          3.88         1.19 o                         
   1 -10   1          7.53          5.16         1.48 o                         
   2 -10   1          0.44         -1.86         1.86 o                         
  -6  -9   1         15.19         12.54         1.24 o                         
  -5  -9   1          4.57          4.28         1.24 o                         
  -4  -9   1         74.65         80.65         2.70 o                         
  -3  -9   1          5.23          7.81         1.16 o                         
  -2  -9   1         13.84         12.87         1.58 o                         
  -1  -9   1          9.76          9.51         1.37 o                         
   0  -9   1          3.45          4.97         1.47 o                         
   1  -9   1          1.19          0.86         1.03 o                         
   2  -9   1          4.94          3.52         1.13 o                         
   3  -9   1          5.78          6.88         2.58 o                         
  -7  -8   1          0.04          1.23         1.72 o                         
  -6  -8   1          6.24          7.17         2.03 o                         
  -5  -8   1         37.60         40.51         2.09 o                         
  -4  -8   1         35.03         32.60         1.70 o                         
  -3  -8   1         83.56         83.93         2.48 o                         
  -2  -8   1          2.25          1.50         0.80 o                         
  -1  -8   1         16.70         13.28         1.41 o                         
   0  -8   1          0.41          0.11         0.79 o                         
   1  -8   1         35.14         36.58         2.27 o                         
   2  -8   1          0.06         -0.68         0.68 o                         
   3  -8   1         19.19         15.98         2.20 o                         
   4  -8   1          0.78          0.86         2.01 o                         
   5  -8   1          0.33          0.57         2.29 o                         
  -8  -7   1         21.76         18.40         2.82 o                         
  -7  -7   1         10.39          6.94         2.20 o                         
  -6  -7   1        157.27        173.35         6.18 o                         
  -5  -7   1        265.25        258.01         5.15 o                         
  -4  -7   1        119.51        125.74         2.99 o                         
  -3  -7   1         73.47         83.91         2.36 o                         
  -2  -7   1          5.64          7.99         0.95 o                         
  -1  -7   1         11.61         12.09         1.32 o                         
   0  -7   1        357.70        380.39         5.47 o                         
   1  -7   1         37.78         34.76         1.64 o                         
   2  -7   1         10.18         10.70         1.22 o                         
   3  -7   1          1.95          1.54         1.31 o                         
   4  -7   1          0.01         -1.72         1.72 o                         
   5  -7   1          1.65          1.43         1.72 o                         
   6  -7   1          6.58          6.02         2.87 o                         
  -8  -6   1         13.69         13.68         2.33 o                         
  -7  -6   1          5.33          2.72         3.30 o                         
  -6  -6   1          6.84          3.61         2.29 o                         
  -5  -6   1        371.19        357.22         6.15 o                         
  -4  -6   1         58.30         54.00         1.74 o                         
  -3  -6   1          9.62          8.99         0.64 o                         
  -2  -6   1         83.56         84.12         1.90 o                         
  -1  -6   1        429.86        455.21         6.42 o                         
   0  -6   1        359.47        399.56         5.18 o                         
   1  -6   1         15.45         13.04         0.82 o                         
   2  -6   1          7.92          7.27         1.72 o                         
   3  -6   1          4.57          3.16         1.86 o                         
   4  -6   1          1.44          2.01         1.22 o                         
   5  -6   1          0.04          1.15         1.72 o                         
   6  -6   1         22.54         20.94         3.73 o                         
   7  -6   1          0.15         -0.86         2.01 o                         
  -9  -5   1          0.61          3.31         1.79 o                         
  -8  -5   1          3.67          7.40         2.00 o                         
  -7  -5   1          1.12         -0.78         1.43 o                         
  -6  -5   1         40.23         36.11         7.46 o                         
  -5  -5   1         91.32         83.46         4.30 o                         
  -4  -5   1         58.11         55.62         1.37 o                         
  -3  -5   1        185.91        148.04         2.47 o                         
  -2  -5   1        187.98        173.94         3.75 o                         
  -1  -5   1        983.31        940.63        10.26 o                         
   0  -5   1        842.25        906.09         9.90 o                         
   1  -5   1          1.26          0.41         0.42 o                         
   2  -5   1         18.53         21.45         0.67 o                         
   3  -5   1         98.88         88.98         3.43 o                         
   4  -5   1          3.76          7.84         1.42 o                         
   5  -5   1         84.61         87.49         5.74 o                         
   6  -5   1         22.70         22.37         3.44 o                         
   7  -5   1          2.29          5.74         2.58 o                         
  -9  -4   1         72.07         82.90         6.60 o                         
  -8  -4   1          1.47          2.94         1.51 o                         
  -7  -4   1        184.09        191.13         6.07 o                         
  -6  -4   1         18.59         19.37         3.30 o                         
  -5  -4   1          1.24         -0.61         0.83 o                         
  -4  -4   1        497.89        448.87         4.31 o                         
  -3  -4   1        633.82        635.93         7.15 o                         
  -2  -4   1        557.26        519.91         5.99 o                         
  -1  -4   1       2492.60       2546.66        28.21 o                         
   0  -4   1         12.58          7.10         0.55 o                         
   1  -4   1        188.24        196.29         2.46 o                         
   2  -4   1        771.93        841.44         6.75 o                         
   3  -4   1        341.06        375.41         4.43 o                         
   4  -4   1         24.39         21.76         1.54 o                         
   5  -4   1        518.33        514.59        14.34 o                         
   6  -4   1         71.09         70.85         5.16 o                         
   7  -4   1          4.42          8.03         2.58 o                         
   8  -4   1          1.34          0.00         2.01 o                         
  -9  -3   1         24.57         19.22         3.73 o                         
  -8  -3   1         16.24         14.28         3.01 o                         
  -7  -3   1         37.23         31.84         2.41 o                         
  -6  -3   1        188.04        194.19         3.78 o                         
  -5  -3   1        180.64        184.15         3.35 o                         
  -4  -3   1        545.57        605.71         8.02 o                         
  -3  -3   1          3.40          1.57         0.27 o                         
  -2  -3   1        634.43        607.59         6.62 o                         
  -1  -3   1       6262.78       6212.11        77.96 o                         
   0  -3   1          1.47          0.26         0.31 o                         
   1  -3   1        366.44        397.49         4.13 o                         
   2  -3   1          1.32          1.19         0.48 o                         
   3  -3   1        208.04        221.94         2.49 o                         
   4  -3   1         68.42         58.06         1.38 o                         
   5  -3   1         44.11         46.71         2.09 o                         
   6  -3   1          0.35          0.00         1.43 o                         
   7  -3   1          6.27          4.59         2.01 o                         
   8  -3   1          4.90          3.16         2.29 o                         
  -9  -2   1          3.73          4.88         1.92 o                         
  -8  -2   1          0.03         -1.10         3.16 o                         
  -7  -2   1         33.92         32.34         2.02 o                         
  -6  -2   1        115.70        129.31         2.90 o                         
  -5  -2   1        152.51        159.08         2.61 o                         
  -4  -2   1        199.53        212.63         3.28 o                         
  -3  -2   1       3558.75       3617.02        41.55 o                         
  -2  -2   1       4905.20       4897.18        40.60 o                         
  -1  -2   1      31264.52      27752.39       271.68 o                         
   0  -2   1       1708.19       1706.51        21.35 o                         
   1  -2   1      30473.29      24727.68       748.36 o                         
   2  -2   1       3091.37       3152.99        24.46 o                         
   3  -2   1        405.96        498.29         4.46 o                         
   4  -2   1        140.48        135.96         2.39 o                         
   5  -2   1         65.03         59.65         1.35 o                         
   6  -2   1         34.06         32.59         1.68 o                         
   7  -2   1         46.36         45.61         4.30 o                         
   8  -2   1          6.02          7.46         2.58 o                         
   9  -2   1          0.07          0.29         2.01 o                         
  -9  -1   1          5.90          3.73         2.44 o                         
  -8  -1   1         61.61         55.73         7.17 o                         
  -7  -1   1          0.04         -0.47         0.61 o                         
  -6  -1   1         95.96        101.58         2.34 o                         
  -5  -1   1        212.86        199.55         3.03 o                         
  -4  -1   1        559.59        483.13         5.51 o                         
  -3  -1   1         21.38          9.07         0.91 o                         
  -2  -1   1      14752.24      14066.29       158.87 o                         
  -1  -1   1        976.17       1015.94        12.85 o                         
   0  -1   1        499.37        532.40         7.31 o                         
   1  -1   1       5007.22       4969.85        40.73 o                         
   2  -1   1        706.92        755.29         5.84 o                         
   3  -1   1          2.83          6.54         0.36 o                         
   4  -1   1       1499.52       1434.09        12.41 o                         
   5  -1   1        129.24        135.38         2.01 o                         
   6  -1   1        220.18        220.80         3.55 o                         
   7  -1   1          6.41          6.39         1.51 o                         
   8  -1   1         29.13         27.82         3.73 o                         
   9  -1   1         16.40         17.21         3.73 o                         
  -9   0   1          1.45          1.15         2.29 o                         
  -8   0   1         35.87         38.47         5.31 o                         
  -7   0   1          0.70          1.85         1.10 o                         
  -6   0   1         61.35         62.97         1.84 o                         
  -5   0   1        120.37        112.13         2.12 o                         
  -4   0   1         20.06         12.06         0.85 o                         
  -3   0   1          2.83          4.73         0.34 o                         
  -2   0   1       1111.13       1224.78        10.99 o                         
  -1   0   1       6506.83       6226.07        54.70 o                         
   0   0   1         12.05          8.40         0.66 o                         
   1   0   1       5748.88       5390.83        52.13 o                         
   2   0   1        338.86        344.66         3.07 o                         
   3   0   1        510.78        572.49         5.31 o                         
   4   0   1        578.66        581.60         5.94 o                         
   5   0   1        120.44        133.36         2.28 o                         
   6   0   1        315.11        330.65         4.55 o                         
   7   0   1         47.65         42.61         3.14 o                         
   8   0   1          0.17         -1.43         1.72 o                         
   9   0   1         15.17         11.47         3.16 o                         
  -9   1   1          4.72          3.73         2.58 o                         
  -8   1   1         40.44         39.30         4.59 o                         
  -7   1   1          0.56         -1.31         1.43 o                         
  -6   1   1         20.06         22.78         1.08 o                         
  -5   1   1        188.77        210.80         2.67 o                         
  -4   1   1       2958.74       3085.64        24.02 o                         
  -3   1   1        138.82        149.77         1.72 o                         
  -2   1   1       3720.39       3594.72        27.50 o                         
  -1   1   1       1293.17       1339.28        11.64 o                         
   0   1   1          2.09          3.63         0.17 o                         
   1   1   1       1119.17       1121.94        12.74 o                         
   2   1   1       1445.72       1448.45        14.02 o                         
   3   1   1         15.11         25.89         1.07 o                         
   4   1   1         79.87         62.63         1.48 o                         
   5   1   1          8.08          8.50         0.66 o                         
   6   1   1        703.21        707.06         8.12 o                         
   7   1   1         56.04         60.04         1.93 o                         
   8   1   1         33.70         34.02         2.84 o                         
   9   1   1          0.33         -2.01         2.01 o                         
  -9   2   1         10.93          7.17         2.87 o                         
  -8   2   1        116.14        119.32         7.46 o                         
  -7   2   1         50.76         45.03         4.30 o                         
  -6   2   1         53.78         63.85         3.73 o                         
  -5   2   1        460.39        496.65         5.16 o                         
  -4   2   1         97.05         97.80         1.59 o                         
  -3   2   1       3942.94       4281.43        35.08 o                         
  -2   2   1       1608.83       1524.18        12.84 o                         
  -1   2   1        142.19        149.15         1.86 o                         
   0   2   1        730.98        774.30         6.82 o                         
   1   2   1       7948.80       7785.77        73.91 o                         
   2   2   1       5742.66       5948.89        51.20 o                         
   3   2   1        272.27        288.09         3.70 o                         
   4   2   1          4.07          4.59         0.51 o                         
   5   2   1        174.10        178.31         2.74 o                         
   6   2   1         81.15         81.75         1.92 o                         
   7   2   1         77.17         73.99         3.72 o                         
   8   2   1        110.04        115.57         3.79 o                         
   9   2   1          0.12          1.15         1.72 o                         
  -8   3   1         40.11         32.13         4.30 o                         
  -7   3   1         13.34          7.17         2.29 o                         
  -6   3   1         96.92         92.36         5.74 o                         
  -5   3   1        213.11        205.37         8.46 o                         
  -4   3   1         67.83         72.93         1.31 o                         
  -3   3   1       1448.96       1527.67        15.91 o                         
  -2   3   1          3.70          5.11         0.85 o                         
  -1   3   1          0.30          2.55         0.44 o                         
   0   3   1        678.43        619.90         6.11 o                         
   1   3   1         80.50         52.61         1.04 o                         
   2   3   1         16.58         17.37         0.77 o                         
   3   3   1         67.79         56.34         1.41 o                         
   4   3   1        724.30        754.96         9.63 o                         
   5   3   1         30.84         22.42         1.19 o                         
   6   3   1        637.40        606.57         8.55 o                         
   7   3   1          1.74          0.21         1.10 o                         
   8   3   1        389.70        410.16        19.65 o                         
   9   3   1          0.73         -2.01         2.01 o                         
  -8   4   1          0.78          0.00         2.01 o                         
  -7   4   1          0.09         -0.29         1.72 o                         
  -6   4   1         11.49         19.79         3.16 o                         
  -5   4   1          8.66          6.31         2.01 o                         
  -4   4   1          6.21          3.55         2.44 o                         
  -3   4   1        246.62        225.50         3.69 o                         
  -2   4   1         84.41         92.54         1.32 o                         
  -1   4   1         15.88         21.90         0.70 o                         
   0   4   1          0.03          2.74         0.37 o                         
   1   4   1        891.69        849.42         9.09 o                         
   2   4   1        113.86        102.42         1.68 o                         
   3   4   1       1772.71       1829.02        28.07 o                         
   4   4   1          1.82          4.51         0.58 o                         
   5   4   1        777.88        723.96         9.45 o                         
   6   4   1         13.56         12.75         1.79 o                         
   7   4   1        265.63        283.02         7.79 o                         
   8   4   1         49.68         64.09         3.72 o                         
   9   4   1         17.14         15.47         2.87 o                         
  -7   5   1          3.40          1.72         2.29 o                         
  -6   5   1          8.83          5.74         2.29 o                         
  -5   5   1         42.45         39.30         4.02 o                         
  -4   5   1          5.69          6.01         2.58 o                         
  -3   5   1        130.55        133.08         3.42 o                         
  -2   5   1         47.77         42.17         0.95 o                         
  -1   5   1        304.16        284.79         3.04 o                         
   0   5   1        768.43        790.74        10.82 o                         
   1   5   1        382.36        407.12         5.06 o                         
   2   5   1          8.92         12.43         1.49 o                         
   3   5   1         98.48         96.11         1.90 o                         
   4   5   1        244.44        271.92         3.87 o                         
   5   5   1        308.98        320.85         8.61 o                         
   6   5   1        616.33        635.71        13.48 o                         
   7   5   1        172.26        197.49         6.48 o                         
   8   5   1          1.72          0.90         1.38 o                         
   9   5   1         18.76         17.01         2.61 o                         
  -7   6   1          3.41          5.16         2.87 o                         
  -6   6   1         11.21          8.03         2.58 o                         
  -5   6   1         35.70         42.74         4.59 o                         
  -4   6   1         58.54         45.32         4.30 o                         
  -3   6   1         29.23         28.09         2.07 o                         
  -2   6   1          4.00          3.62         0.64 o                         
  -1   6   1         17.80         18.35         0.84 o                         
   0   6   1        341.43        339.90         4.08 o                         
   1   6   1         35.80         33.34         1.15 o                         
   2   6   1          0.88          3.20         0.58 o                         
   3   6   1         10.44          8.00         0.62 o                         
   4   6   1         28.15         25.77         1.57 o                         
   5   6   1        264.61        258.76         7.20 o                         
   6   6   1        127.61        124.60         8.89 o                         
   7   6   1         65.28         78.03         4.15 o                         
   8   6   1         15.50         18.27         2.72 o                         
   9   6   1          8.91         14.87         2.73 o                         
  -6   7   1          8.39          1.72         2.29 o                         
  -5   7   1         44.73         45.32         4.88 o                         
  -4   7   1         11.20          2.87         2.01 o                         
  -3   7   1          2.13          0.65         1.10 o                         
  -2   7   1         26.64         27.60         1.52 o                         
  -1   7   1         27.93         26.80         1.35 o                         
   0   7   1          0.26          0.62         0.65 o                         
   1   7   1         75.45         72.15         1.85 o                         
   2   7   1        292.11        295.80         7.00 o                         
   3   7   1          8.43          7.64         0.97 o                         
   4   7   1         81.81         84.99         2.34 o                         
   5   7   1        122.57        122.33         3.04 o                         
   6   7   1         21.64         19.71         2.43 o                         
   7   7   1        127.51        127.18         5.47 o                         
   8   7   1         12.37         10.93         2.23 o                         
  -5   8   1          5.68          7.46         2.87 o                         
  -4   8   1          9.81          9.18         3.16 o                         
  -3   8   1          0.78          0.29         1.72 o                         
  -2   8   1         84.99         80.99         3.36 o                         
  -1   8   1          1.16          1.43         0.79 o                         
   0   8   1          5.72          6.08         0.91 o                         
   1   8   1         17.67         19.09         1.79 o                         
   2   8   1         42.45         49.69         2.55 o                         
   3   8   1          8.88          8.03         1.02 o                         
   4   8   1         45.05         44.38         2.65 o                         
   5   8   1          0.10         -0.57         0.70 o                         
   6   8   1         16.73         12.57         2.23 o                         
   7   8   1          9.02         13.19         2.41 o                         
  -4   9   1          1.74          3.16         2.29 o                         
  -3   9   1          0.13          1.15         2.01 o                         
  -2   9   1          0.00         -0.72         0.72 o                         
  -1   9   1          0.27          0.26         1.00 o                         
   0   9   1          8.80          7.43         1.21 o                         
   1   9   1          1.44         -0.57         0.83 o                         
   2   9   1          4.96          2.17         1.04 o                         
   3   9   1          1.88          3.21         0.97 o                         
   4   9   1          0.89          0.13         0.80 o                         
   5   9   1          0.21         -0.55         1.09 o                         
   6   9   1         16.91         17.23         4.73 o                         
  -2  10   1          0.17         -0.63         0.79 o                         
  -1  10   1          4.18          0.76         1.17 o                         
   0  10   1          1.69          1.55         0.99 o                         
   1  10   1          0.23          0.66         0.93 o                         
   2  10   1          1.78          0.36         1.17 o                         
   3  10   1          2.36          1.62         1.08 o                         
   4  10   1          3.72          7.60         1.27 o                         
   5  10   1          1.97          2.28         1.15 o                         
  -4 -10   2         25.60         21.18         1.72 o                         
  -3 -10   2          2.39          1.56         1.21 o                         
  -2 -10   2          3.12          3.07         1.17 o                         
  -1 -10   2          1.59          2.94         1.34 o                         
   0 -10   2          0.25          0.58         0.99 o                         
   1 -10   2          0.37         -0.29         1.03 o                         
  -6  -9   2          5.38          3.92         0.99 o                         
  -5  -9   2         35.83         37.54         2.29 o                         
  -4  -9   2         33.34         36.43         1.95 o                         
  -3  -9   2         13.50         13.05         1.45 o                         
  -2  -9   2         61.20         74.68         2.89 o                         
  -1  -9   2         19.70         18.93         2.16 o                         
   0  -9   2          6.56          5.04         1.14 o                         
   1  -9   2         48.98         45.20         2.87 o                         
   2  -9   2         20.45         18.50         1.25 o                         
   3  -9   2          0.08         -1.00         1.42 o                         
  -7  -8   2         20.22         16.74         2.73 o                         
  -6  -8   2         66.18         55.90         3.75 o                         
  -5  -8   2          9.05         10.96         2.15 o                         
  -4  -8   2         57.57         65.98         2.69 o                         
  -3  -8   2         18.59         16.64         1.36 o                         
  -2  -8   2        140.59        149.94         3.45 o                         
  -1  -8   2         12.44         15.30         1.26 o                         
   0  -8   2          0.28         -0.13         1.11 o                         
   1  -8   2          6.99          3.94         1.17 o                         
   2  -8   2          1.78          1.63         0.79 o                         
   3  -8   2         12.79         11.15         3.59 o                         
   4  -8   2          1.65          2.29         2.01 o                         
   5  -8   2          0.24         -1.43         1.72 o                         
  -8  -7   2         10.27          5.88         2.03 o                         
  -7  -7   2         90.60         85.12         4.65 o                         
  -6  -7   2          0.00          1.93         1.51 o                         
  -5  -7   2          6.14          7.71         1.16 o                         
  -4  -7   2         39.02         47.45         2.57 o                         
  -3  -7   2        168.84        171.26         3.58 o                         
  -2  -7   2        201.35        211.19         3.98 o                         
  -1  -7   2          1.41          1.10         0.56 o                         
   0  -7   2         13.06         16.02         1.01 o                         
   1  -7   2         21.68         21.39         1.39 o                         
   2  -7   2         12.05         10.41         1.58 o                         
   3  -7   2          1.83          2.38         1.31 o                         
   4  -7   2         49.47         49.86         3.14 o                         
   5  -7   2         21.60         17.78         3.44 o                         
   6  -7   2          9.16          9.47         3.16 o                         
  -8  -6   2         10.92         17.21         2.61 o                         
  -7  -6   2         46.05         44.01         3.23 o                         
  -6  -6   2        169.17        173.92         5.98 o                         
  -5  -6   2         41.40         31.88         1.82 o                         
  -4  -6   2         44.85         45.41         1.70 o                         
  -3  -6   2         30.87         35.36         1.84 o                         
  -2  -6   2        166.27        172.82         3.35 o                         
  -1  -6   2          0.06         -0.46         0.46 o                         
   0  -6   2          0.90          1.72         0.55 o                         
   1  -6   2        103.29        112.94         1.99 o                         
   2  -6   2        192.62        194.78         4.46 o                         
   3  -6   2         29.69         29.41         2.33 o                         
   4  -6   2         84.83         86.63         6.88 o                         
   5  -6   2         38.92         35.85         4.02 o                         
   6  -6   2         19.99         21.23         3.73 o                         
   7  -6   2          9.61          9.47         3.16 o                         
  -9  -5   2          2.81          5.45         2.87 o                         
  -8  -5   2          2.00          3.53         1.58 o                         
  -7  -5   2          0.64          0.41         1.38 o                         
  -6  -5   2         37.21         35.09         2.73 o                         
  -5  -5   2          2.43          2.14         1.72 o                         
  -4  -5   2          2.87          1.61         0.52 o                         
  -3  -5   2        374.03        370.75         4.79 o                         
  -2  -5   2        472.30        479.63         6.61 o                         
  -1  -5   2         78.53         73.25         1.89 o                         
   0  -5   2          2.18          9.37         1.21 o                         
   1  -5   2        443.59        404.50         4.54 o                         
   2  -5   2          6.19          4.77         0.39 o                         
   3  -5   2        163.61        159.37         4.08 o                         
   4  -5   2          0.17         -0.23         1.15 o                         
   5  -5   2         58.37         56.18         3.59 o                         
   6  -5   2          8.93          4.30         2.29 o                         
   7  -5   2          0.00          0.57         2.01 o                         
  -9  -4   2         12.92         17.50         3.73 o                         
  -8  -4   2         40.04         39.89         3.02 o                         
  -7  -4   2          9.11         11.15         1.92 o                         
  -6  -4   2          3.32          3.40         1.31 o                         
  -5  -4   2        169.97        169.09         3.24 o                         
  -4  -4   2        254.41        255.97         2.82 o                         
  -3  -4   2       2550.92       2548.94        25.74 o                         
  -2  -4   2        862.82        917.16         9.93 o                         
  -1  -4   2         35.38         18.95         0.87 o                         
   0  -4   2        673.88        719.57         8.69 o                         
   1  -4   2        996.67        974.21         9.51 o                         
   2  -4   2       1982.64       2164.89        17.66 o                         
   3  -4   2        926.91        943.93         9.85 o                         
   4  -4   2          3.60          6.76         1.10 o                         
   5  -4   2         24.17         22.58         2.00 o                         
   6  -4   2         24.35         20.65         3.16 o                         
   7  -4   2         31.84         32.70         4.02 o                         
   8  -4   2          2.73          0.00         2.29 o                         
  -9  -3   2          5.16          5.74         2.87 o                         
  -8  -3   2          5.76          4.59         2.58 o                         
  -7  -3   2         56.64         60.47         4.45 o                         
  -6  -3   2          0.87          0.67         0.70 o                         
  -5  -3   2        686.66        708.37         9.53 o                         
  -4  -3   2        173.52        190.84         2.87 o                         
  -3  -3   2       3684.77       3591.27        32.92 o                         
  -2  -3   2        742.22        671.56         8.89 o                         
  -1  -3   2         42.28         41.22         1.56 o                         
   0  -3   2        150.50        151.15         2.68 o                         
   1  -3   2       1097.03       1154.17        10.31 o                         
   2  -3   2        106.08         99.36         1.47 o                         
   3  -3   2        562.24        612.08         6.11 o                         
   4  -3   2        153.76        196.81         2.91 o                         
   5  -3   2        133.02        130.24         3.57 o                         
   6  -3   2          0.08          1.85         1.72 o                         
   7  -3   2          9.76          9.47         2.58 o                         
   8  -3   2          4.73          2.87         2.01 o                         
  -9  -2   2         51.90         55.57         4.30 o                         
  -8  -2   2          1.96         -0.33         1.31 o                         
  -7  -2   2         10.97         11.96         1.43 o                         
  -6  -2   2          8.99          6.53         1.17 o                         
  -5  -2   2          4.67          3.77         0.62 o                         
  -4  -2   2        567.01        595.76         7.17 o                         
  -3  -2   2        165.57        147.23         2.06 o                         
  -2  -2   2        340.03        361.27         3.79 o                         
  -1  -2   2       4853.02       4782.47        51.60 o                         
   0  -2   2      19493.29      18442.13       199.63 o                         
   1  -2   2       4887.97       4808.85        43.75 o                         
   2  -2   2       4436.15       4428.99        38.49 o                         
   3  -2   2         17.02         20.06         1.04 o                         
   4  -2   2        506.65        517.87         5.51 o                         
   5  -2   2        323.56        354.26         5.20 o                         
   6  -2   2        104.47        111.42         3.02 o                         
   7  -2   2        166.03        145.14         7.46 o                         
   8  -2   2          0.01          3.16         2.29 o                         
   9  -2   2          3.46          5.16         2.87 o                         
  -9  -1   2         29.84         33.67         3.14 o                         
  -8  -1   2          0.00         -1.72         2.29 o                         
  -7  -1   2         14.95         15.80         1.59 o                         
  -6  -1   2         26.59         26.76         1.27 o                         
  -5  -1   2        208.99        201.90         3.06 o                         
  -4  -1   2        783.79        793.88         8.43 o                         
  -3  -1   2       4572.28       4584.56        46.83 o                         
  -2  -1   2       1441.00       1471.34        13.54 o                         
  -1  -1   2         21.30         18.71         0.62 o                         
   0  -1   2          6.35          7.24         0.31 o                         
   1  -1   2        901.36        863.66        11.86 o                         
   2  -1   2         47.41         33.26         0.63 o                         
   3  -1   2         50.73         39.15         0.81 o                         
   4  -1   2         13.89         13.07         0.73 o                         
   5  -1   2         89.40         73.29         1.59 o                         
   6  -1   2          0.04          0.36         0.57 o                         
   7  -1   2        238.89        253.85         4.60 o                         
   8  -1   2         22.24         22.09         3.44 o                         
   9  -1   2          0.10         -1.72         1.72 o                         
  -9   0   2         23.78         22.95         4.02 o                         
  -8   0   2         16.72         17.25         2.44 o                         
  -7   0   2        119.56        118.14         4.45 o                         
  -6   0   2         76.01         88.23         2.16 o                         
  -5   0   2         69.88         80.69         1.75 o                         
  -4   0   2       4620.98       4795.53        45.14 o                         
  -3   0   2         77.57         93.71         1.62 o                         
  -2   0   2        500.18        473.47         4.94 o                         
  -1   0   2        187.60        156.90         1.71 o                         
   0   0   2         14.33         20.21         0.29 o                         
   1   0   2        513.83        511.75         4.70 o                         
   2   0   2       6204.46       6129.16        49.69 o                         
   3   0   2         32.83         33.96         0.73 o                         
   4   0   2          1.86          5.76         0.54 o                         
   5   0   2         70.02         68.32         1.76 o                         
   6   0   2         62.53         64.64         2.00 o                         
   7   0   2        189.89        187.57         4.60 o                         
   8   0   2         50.49         49.93         3.23 o                         
   9   0   2         10.68         15.20         3.44 o                         
  -9   1   2         24.84         25.24         4.30 o                         
  -8   1   2          2.64          5.45         2.29 o                         
  -7   1   2          2.62          5.29         1.38 o                         
  -6   1   2          9.38         14.47         1.58 o                         
  -5   1   2         19.32         19.05         1.88 o                         
  -4   1   2       1961.27       2055.83        17.47 o                         
  -3   1   2        159.67        164.79         2.09 o                         
  -2   1   2        623.00        583.76         5.46 o                         
  -1   1   2       6517.73       6251.79        61.07 o                         
   0   1   2         29.06         31.68         0.45 o                         
   1   1   2        936.24        953.96         8.39 o                         
   2   1   2        466.29        464.86         4.85 o                         
   3   1   2        113.53        141.86         2.00 o                         
   4   1   2        298.75        283.84         4.37 o                         
   5   1   2          1.08          0.82         0.40 o                         
   6   1   2         95.29        101.31         2.18 o                         
   7   1   2        259.60        254.46         4.82 o                         
   8   1   2          0.64         -1.24         1.24 o                         
   9   1   2         21.27         17.00         2.43 o                         
  -9   2   2         24.31         25.82         4.30 o                         
  -8   2   2          3.28          7.17         2.58 o                         
  -7   2   2          8.40         10.90         2.87 o                         
  -6   2   2         20.71         14.34         2.58 o                         
  -5   2   2        112.37        117.14         1.99 o                         
  -4   2   2        153.24        136.88         2.25 o                         
  -3   2   2         51.68         50.85         1.16 o                         
  -2   2   2        209.01        175.99         1.90 o                         
  -1   2   2          3.87          4.66         0.27 o                         
   0   2   2         35.78         19.10         0.43 o                         
   1   2   2        536.58        516.59         4.45 o                         
   2   2   2      10296.62       9997.89       117.03 o                         
   3   2   2        832.52        854.25        12.29 o                         
   4   2   2       1027.26        963.30        10.72 o                         
   5   2   2          9.75          9.36         0.68 o                         
   6   2   2        942.29        909.01         9.94 o                         
   7   2   2          2.30          2.96         1.53 o                         
   8   2   2         62.21         62.64         3.83 o                         
   9   2   2          7.63          5.59         4.30 o                         
  -8   3   2         17.15         28.40         4.30 o                         
  -7   3   2          0.16         -0.86         1.43 o                         
  -6   3   2         52.99         47.62         4.02 o                         
  -5   3   2         28.09         28.68         3.16 o                         
  -4   3   2         67.24         67.31         1.45 o                         
  -3   3   2         58.60         78.42         1.64 o                         
  -2   3   2        554.40        517.69         5.02 o                         
  -1   3   2        707.41        721.80         8.36 o                         
   0   3   2          6.31          7.49         0.36 o                         
   1   3   2       4368.42       4203.73        38.33 o                         
   2   3   2         93.16        126.81         1.89 o                         
   3   3   2         76.18         60.81         3.16 o                         
   4   3   2         40.44         39.42         1.46 o                         
   5   3   2         74.57         85.15         2.40 o                         
   6   3   2        816.47        862.53        13.34 o                         
   7   3   2        417.71        433.27        10.03 o                         
   8   3   2        154.85        155.32         5.55 o                         
   9   3   2         21.28         25.22         2.61 o                         
  -8   4   2          6.38          8.61         3.16 o                         
  -7   4   2          7.43          8.32         2.87 o                         
  -6   4   2         35.13         26.96         3.73 o                         
  -5   4   2         26.65         22.95         3.16 o                         
  -4   4   2          0.08          0.00         0.71 o                         
  -3   4   2        200.87        223.14         3.64 o                         
  -2   4   2          1.14          0.68         0.29 o                         
  -1   4   2        207.93        203.49         2.39 o                         
   0   4   2          0.11          0.79         0.26 o                         
   1   4   2         89.96        106.10         1.74 o                         
   2   4   2        290.01        298.80         3.69 o                         
   3   4   2        496.22        486.63         5.49 o                         
   4   4   2         27.16         26.79         1.92 o                         
   5   4   2        332.54        334.53         9.58 o                         
   6   4   2         39.75         41.27         3.44 o                         
   7   4   2        134.98        149.87         5.74 o                         
   8   4   2         20.62         22.89         2.53 o                         
   9   4   2         20.93         25.08         2.82 o                         
  -7   5   2          1.12          0.00         2.01 o                         
  -6   5   2         69.23         66.83         5.45 o                         
  -5   5   2         16.48         16.64         3.16 o                         
  -4   5   2         34.68         39.30         3.73 o                         
  -3   5   2        120.81        108.60         2.99 o                         
  -2   5   2         16.70         21.87         0.71 o                         
  -1   5   2         54.51         66.10         1.14 o                         
   0   5   2         53.16         47.87         1.36 o                         
   1   5   2        411.47        429.18         5.22 o                         
   2   5   2          4.39          2.62         0.46 o                         
   3   5   2        766.17        793.45         9.81 o                         
   4   5   2        113.15        117.52         2.45 o                         
   5   5   2        673.45        644.84        13.18 o                         
   6   5   2        183.84        189.31         5.87 o                         
   7   5   2          2.28          2.15         1.62 o                         
   8   5   2          9.07          7.93         1.92 o                         
   9   5   2         27.27         26.88         3.30 o                         
  -7   6   2          7.08          6.88         2.87 o                         
  -6   6   2          0.11          1.43         2.01 o                         
  -5   6   2         58.29         43.89         4.59 o                         
  -4   6   2         30.79         20.08         3.16 o                         
  -3   6   2        164.57        153.40         4.69 o                         
  -2   6   2          0.60          0.17         0.41 o                         
  -1   6   2         13.01          7.02         0.60 o                         
   0   6   2         12.87         11.87         1.00 o                         
   1   6   2        147.54        148.15         2.80 o                         
   2   6   2         84.92         92.55         1.87 o                         
   3   6   2        326.75        329.24         5.01 o                         
   4   6   2          9.84          8.37         0.78 o                         
   5   6   2        127.94        130.89         4.76 o                         
   6   6   2          0.14          2.75         1.51 o                         
   7   6   2          5.54          2.81         3.01 o                         
   8   6   2         13.25         14.92         2.53 o                         
   9   6   2         21.83         27.04         6.17 o                         
  -6   7   2          0.76          3.16         2.58 o                         
  -5   7   2         12.88          8.61         2.87 o                         
  -4   7   2         21.99         21.23         3.44 o                         
  -3   7   2         15.16         15.78         2.87 o                         
  -2   7   2         27.86         25.20         1.46 o                         
  -1   7   2          4.07          3.84         0.74 o                         
   0   7   2         15.86         19.12         1.19 o                         
   1   7   2        444.71        453.53         5.84 o                         
   2   7   2         88.71         94.10         2.36 o                         
   3   7   2          3.60          4.91         1.08 o                         
   4   7   2          3.88          4.61         0.89 o                         
   5   7   2         13.52         11.17         1.15 o                         
   6   7   2          1.00         -0.99         1.10 o                         
   7   7   2         11.37         11.19         2.23 o                         
   8   7   2          8.47          8.72         2.12 o                         
  -5   8   2          0.01          0.57         2.29 o                         
  -4   8   2          0.26         -1.72         1.72 o                         
  -3   8   2          0.01         -1.15         1.72 o                         
  -2   8   2         31.55         30.76         1.66 o                         
  -1   8   2         12.86         11.42         1.54 o                         
   0   8   2          0.54          1.25         0.70 o                         
   1   8   2          2.49          2.29         0.87 o                         
   2   8   2          4.65          7.15         0.95 o                         
   3   8   2          1.32          1.77         0.74 o                         
   4   8   2         57.14         53.16         1.99 o                         
   5   8   2         43.38         54.96         4.71 o                         
   6   8   2          6.71          8.61         2.03 o                         
   7   8   2          1.08          0.19         1.51 o                         
  -4   9   2         27.56         31.55         4.59 o                         
  -3   9   2          0.30          3.16         2.58 o                         
  -2   9   2          0.96          1.41         2.58 o                         
  -1   9   2          4.17          2.37         1.17 o                         
   0   9   2          4.38          2.75         1.26 o                         
   1   9   2          0.28         -0.13         0.87 o                         
   2   9   2          2.24          3.52         1.10 o                         
   3   9   2          0.26          0.33         0.78 o                         
   4   9   2          5.00          4.27         1.32 o                         
   5   9   2          0.92          1.19         0.91 o                         
   6   9   2          0.32          0.43         2.44 o                         
   7   9   2          0.01          0.39         1.72 o                         
  -2  10   2          0.06         -0.69         1.58 o                         
  -1  10   2          5.93          4.19         1.43 o                         
   0  10   2          4.64          4.47         1.38 o                         
   1  10   2          4.03          1.27         1.58 o                         
   2  10   2          0.45          1.04         1.08 o                         
   3  10   2          0.47          0.00         0.97 o                         
   4  10   2          1.58          0.97         0.94 o                         
   5  10   2          2.76          3.59         1.13 o                         
   1  11   2          1.03          0.74         1.99 o                         
   2  11   2          2.69          3.06         1.24 o                         
  -4 -10   3          0.02          0.63         1.06 o                         
  -3 -10   3         48.71         54.49         2.75 o                         
  -2 -10   3          5.07          8.73         1.51 o                         
  -1 -10   3          4.63          6.45         1.59 o                         
   0 -10   3          5.64          6.81         1.26 o                         
   1 -10   3          5.65          5.91         1.43 o                         
  -6  -9   3          2.61          3.85         0.98 o                         
  -5  -9   3          7.76          5.21         1.34 o                         
  -4  -9   3         87.10         88.59         2.92 o                         
  -3  -9   3         17.83         20.47         1.86 o                         
  -2  -9   3         12.83         20.64         1.90 o                         
  -1  -9   3          6.49          5.68         1.23 o                         
   0  -9   3         10.05          7.58         1.27 o                         
   1  -9   3          0.25         -1.43         1.43 o                         
   2  -9   3          6.39          8.21         1.38 o                         
   3  -9   3          1.19          1.15         1.62 o                         
  -7  -8   3         33.22         34.02         3.43 o                         
  -6  -8   3          0.04          0.18         0.99 o                         
  -5  -8   3          2.52          2.00         1.08 o                         
  -4  -8   3         18.24         20.84         1.48 o                         
  -3  -8   3         57.41         65.78         2.36 o                         
  -2  -8   3         23.11         19.38         1.42 o                         
  -1  -8   3          3.65          3.04         1.73 o                         
   0  -8   3          4.58          4.04         0.99 o                         
   1  -8   3          3.78          1.43         2.58 o                         
   2  -8   3         11.77         14.84         1.28 o                         
   3  -8   3          7.34          6.26         1.72 o                         
   4  -8   3          0.50          4.02         2.29 o                         
  -7  -7   3          6.16          4.71         3.16 o                         
  -6  -7   3          0.08          1.86         1.42 o                         
  -5  -7   3         66.85         67.52         2.60 o                         
  -4  -7   3         89.34        100.92         2.72 o                         
  -3  -7   3          5.19          5.61         0.97 o                         
  -2  -7   3         14.07         15.62         1.37 o                         
  -1  -7   3          9.26          8.25         0.88 o                         
   0  -7   3        171.53        164.78         3.25 o                         
   1  -7   3          5.03          5.06         0.99 o                         
   2  -7   3        233.77        241.12         5.25 o                         
   3  -7   3         16.83         15.49         2.03 o                         
   4  -7   3         18.61         24.03         2.41 o                         
   5  -7   3          1.19          5.16         2.58 o                         
   6  -7   3          0.38         -0.29         2.01 o                         
  -8  -6   3         14.07         15.08         2.61 o                         
  -7  -6   3         21.49         23.99         2.73 o                         
  -6  -6   3         38.70         37.98         2.94 o                         
  -5  -6   3         89.22         86.09         3.19 o                         
  -4  -6   3        485.90        469.95         6.85 o                         
  -3  -6   3         65.92         60.09         1.68 o                         
  -2  -6   3          0.70         -0.44         0.48 o                         
  -1  -6   3         67.19         58.42         2.08 o                         
   0  -6   3          6.03          5.29         0.66 o                         
   1  -6   3         16.74         19.54         0.88 o                         
   2  -6   3         82.81         78.09         2.47 o                         
   3  -6   3          9.57          9.34         1.62 o                         
   4  -6   3         14.61         17.73         2.03 o                         
   5  -6   3          0.58          0.84         1.31 o                         
   6  -6   3          4.30          1.15         2.01 o                         
  -8  -5   3          0.58          0.34         1.86 o                         
  -7  -5   3          4.91          6.07         1.92 o                         
  -6  -5   3          7.93          6.72         1.58 o                         
  -5  -5   3        414.42        426.73         7.62 o                         
  -4  -5   3        240.32        241.95         3.57 o                         
  -3  -5   3         73.27         63.78         1.58 o                         
  -2  -5   3         67.32         61.14         1.84 o                         
  -1  -5   3        514.88        530.62         7.08 o                         
   0  -5   3          4.52          3.27         0.59 o                         
   1  -5   3        121.71        113.15         1.92 o                         
   2  -5   3        208.29        223.24         2.59 o                         
   3  -5   3          1.77          4.03         1.04 o                         
   4  -5   3         56.17         60.37         6.45 o                         
   5  -5   3          0.22         -0.16         1.10 o                         
   6  -5   3         19.59         18.93         3.16 o                         
   7  -5   3         13.03         15.49         3.44 o                         
  -9  -4   3          0.47          2.29         2.58 o                         
  -8  -4   3         41.63         46.24         3.31 o                         
  -7  -4   3          2.07          2.58         1.38 o                         
  -6  -4   3        132.33        128.12         4.65 o                         
  -5  -4   3        443.91        437.00         6.54 o                         
  -4  -4   3         39.87         51.88         1.07 o                         
  -3  -4   3        424.78        428.51         5.50 o                         
  -2  -4   3        245.16        311.99         4.09 o                         
  -1  -4   3       1256.17       1237.53        14.39 o                         
   0  -4   3          9.75          9.37         1.23 o                         
   1  -4   3       5458.42       5413.26        49.12 o                         
   2  -4   3       1476.06       1441.00        14.13 o                         
   3  -4   3        423.97        447.17         4.85 o                         
   4  -4   3          4.88          3.69         0.78 o                         
   5  -4   3          1.83          2.29         1.22 o                         
   6  -4   3        114.81        105.72         4.12 o                         
   7  -4   3         72.78         76.01         5.74 o                         
   8  -4   3          5.77          4.02         2.58 o                         
  -9  -3   3          0.73          0.29         2.29 o                         
  -8  -3   3          6.73          8.32         2.87 o                         
  -7  -3   3         26.80         26.99         2.33 o                         
  -6  -3   3         94.34         90.03         2.50 o                         
  -5  -3   3        352.22        373.13         5.76 o                         
  -4  -3   3         23.55         19.07         0.61 o                         
  -3  -3   3        200.78        218.71         2.51 o                         
  -2  -3   3          6.49          7.02         0.53 o                         
  -1  -3   3        811.97        807.24         9.59 o                         
   0  -3   3         68.28         59.60         1.33 o                         
   1  -3   3         38.75         57.52         1.04 o                         
   2  -3   3          0.96          1.42         0.35 o                         
   3  -3   3         23.40         21.51         0.80 o                         
   4  -3   3          3.13          2.04         0.49 o                         
   5  -3   3        120.92        124.98         2.66 o                         
   6  -3   3          4.36          2.22         1.29 o                         
   7  -3   3          0.30          1.43         2.01 o                         
   8  -3   3          3.68          3.16         2.29 o                         
  -9  -2   3         13.44         12.19         2.33 o                         
  -8  -2   3          3.93          1.70         1.31 o                         
  -7  -2   3         17.40         20.01         1.69 o                         
  -6  -2   3         30.30         34.38         1.57 o                         
  -5  -2   3        491.40        492.92         7.01 o                         
  -4  -2   3          1.66          0.31         0.36 o                         
  -3  -2   3        816.90        739.11         7.33 o                         
  -2  -2   3       1323.20       1368.07        13.96 o                         
  -1  -2   3        787.88        865.57         9.03 o                         
   0  -2   3       6429.52       6166.47        60.54 o                         
   1  -2   3         35.76         45.70         1.20 o                         
   2  -2   3         26.05         29.65         0.79 o                         
   3  -2   3        899.27        819.64         8.27 o                         
   4  -2   3          0.84          0.70         0.36 o                         
   5  -2   3         81.00         83.65         1.89 o                         
   6  -2   3         23.52         26.34         4.02 o                         
   7  -2   3         26.35         33.69         3.01 o                         
   8  -2   3         20.79         12.91         2.87 o                         
   9  -2   3         78.52         84.90         6.60 o                         
  -9  -1   3         11.19         11.91         2.23 o                         
  -8  -1   3          0.06         -1.10         1.10 o                         
  -7  -1   3         11.27         12.86         2.58 o                         
  -6  -1   3        269.50        266.48         4.27 o                         
  -5  -1   3         89.94         90.60         1.97 o                         
  -4  -1   3       1197.08       1363.55        15.95 o                         
  -3  -1   3       3014.23       3085.31        38.53 o                         
  -2  -1   3       2293.77       2328.38        18.37 o                         
  -1  -1   3         62.65         63.14         1.03 o                         
   0  -1   3       5481.83       5338.46        59.45 o                         
   1  -1   3       4271.06       4485.73        46.16 o                         
   2  -1   3       1558.29       1621.79        27.05 o                         
   3  -1   3        608.90        648.42         6.29 o                         
   4  -1   3          4.02          1.50         0.31 o                         
   5  -1   3         98.45         84.76         2.20 o                         
   6  -1   3         54.93         62.89         2.88 o                         
   7  -1   3          3.14          3.77         0.87 o                         
   8  -1   3          7.49          6.88         2.58 o                         
   9  -1   3         24.88         27.82         4.02 o                         
  -9   0   3          3.19          2.29         2.58 o                         
  -8   0   3        121.55        129.89         5.06 o                         
  -7   0   3          1.10          0.29         1.58 o                         
  -6   0   3         58.87         64.02         2.24 o                         
  -5   0   3          1.12          5.76         0.66 o                         
  -4   0   3        282.28        277.84         3.61 o                         
  -3   0   3         10.79         25.18         0.78 o                         
  -2   0   3          6.45         10.38         0.52 o                         
  -1   0   3        947.06        949.98         8.43 o                         
   0   0   3          6.94          4.25         0.17 o                         
   1   0   3         65.10         67.59         0.81 o                         
   2   0   3       1329.87       1376.02        12.32 o                         
   3   0   3       1546.63       1448.55        12.33 o                         
   4   0   3         20.94         20.35         0.79 o                         
   5   0   3        124.10        117.85         2.37 o                         
   6   0   3         41.79         50.28         1.66 o                         
   7   0   3        211.94        204.22         4.73 o                         
   8   0   3        169.46        182.53         4.73 o                         
   9   0   3          3.23          3.16         2.29 o                         
  -9   1   3          2.13          2.01         2.58 o                         
  -8   1   3         13.33         21.23         3.73 o                         
  -7   1   3         31.89         29.28         3.01 o                         
  -6   1   3         24.00         30.73         4.16 o                         
  -5   1   3          3.50          3.34         0.61 o                         
  -4   1   3        200.49        196.12         2.92 o                         
  -3   1   3         11.97         17.46         0.59 o                         
  -2   1   3         32.50         36.09         0.70 o                         
  -1   1   3        166.61        157.03         1.54 o                         
   0   1   3        156.32        198.22         1.66 o                         
   1   1   3         10.57          8.14         0.35 o                         
   2   1   3       7400.31       7339.51        74.39 o                         
   3   1   3         19.04         21.73         0.69 o                         
   4   1   3        683.62        691.56         8.17 o                         
   5   1   3        138.17        141.91         2.90 o                         
   6   1   3        275.55        288.27         4.51 o                         
   7   1   3        183.85        186.12         3.97 o                         
   8   1   3        445.61        452.65         8.59 o                         
   9   1   3          1.88         -1.31         1.31 o                         
  -9   2   3          3.44          5.74         2.87 o                         
  -8   2   3         12.46         17.78         3.73 o                         
  -7   2   3          6.95          8.89         2.58 o                         
  -6   2   3         92.08         91.21         5.45 o                         
  -5   2   3          1.41          0.28         0.51 o                         
  -4   2   3        113.23        107.79         1.80 o                         
  -3   2   3         85.18         96.32         1.75 o                         
  -2   2   3        472.18        517.49         4.26 o                         
  -1   2   3          1.55          3.72         0.21 o                         
   0   2   3         13.27         23.09         0.87 o                         
   1   2   3        104.27        107.54         1.20 o                         
   2   2   3        349.69        312.78         3.91 o                         
   3   2   3          8.88          7.96         0.75 o                         
   4   2   3       1212.53       1256.42        17.90 o                         
   5   2   3         16.29         14.59         0.96 o                         
   6   2   3         42.45         42.14         2.93 o                         
   7   2   3        153.55        155.67         4.18 o                         
   8   2   3         29.79         33.10         2.26 o                         
   9   2   3         33.97         31.24         2.94 o                         
  -8   3   3          0.81         -0.29         2.01 o                         
  -7   3   3         40.11         35.85         4.30 o                         
  -5   3   3         58.99         59.95         4.30 o                         
  -4   3   3        134.79        122.68         1.76 o                         
  -3   3   3        103.42         96.10         1.22 o                         
  -2   3   3         15.51         22.46         0.53 o                         
  -1   3   3        155.46        152.34         1.46 o                         
   0   3   3        606.98        620.02         5.36 o                         
   1   3   3        620.28        642.00         5.92 o                         
   2   3   3       1449.34       1469.34        13.64 o                         
   3   3   3        469.47        479.59        12.91 o                         
   4   3   3       1444.38       1400.21        23.73 o                         
   5   3   3         51.77         42.05         1.63 o                         
   6   3   3        453.67        423.41         7.48 o                         
   7   3   3        191.30        196.54         9.47 o                         
   8   3   3        117.75        131.64         7.31 o                         
   9   3   3         78.18         85.66         8.03 o                         
  -8   4   3         37.19         29.54         4.59 o                         
  -7   4   3         56.73         48.19         4.88 o                         
  -6   4   3         60.14         52.49         4.88 o                         
  -5   4   3        262.86        238.65         9.75 o                         
  -4   4   3         80.93         74.86         4.88 o                         
  -3   4   3         17.11         21.07         1.07 o                         
  -2   4   3        625.23        602.94         5.46 o                         
  -1   4   3        190.67        214.38         2.27 o                         
   0   4   3          1.28          0.47         0.27 o                         
   1   4   3          1.13          1.44         0.28 o                         
   2   4   3       1050.09       1055.75        10.27 o                         
   3   4   3         82.75        113.55         2.23 o                         
   4   4   3       1160.85       1167.41        22.52 o                         
   5   4   3          0.10         -0.07         0.47 o                         
   6   4   3         88.80         85.41         4.30 o                         
   7   4   3        146.58        136.49         5.06 o                         
   8   4   3         78.59         79.06         3.95 o                         
   9   4   3         83.92         89.59         4.53 o                         
  -7   5   3         95.16         96.95         6.88 o                         
  -6   5   3         34.98         28.97         4.02 o                         
  -5   5   3        115.13        106.70         6.60 o                         
  -4   5   3         22.30         25.53         3.16 o                         
  -3   5   3         20.96         23.51         1.43 o                         
  -2   5   3        149.42        149.33         2.20 o                         
  -1   5   3        279.37        270.88         2.82 o                         
   0   5   3         48.30         52.44         1.09 o                         
   1   5   3        105.70        116.97         1.71 o                         
   2   5   3        996.21       1042.95        12.94 o                         
   3   5   3        806.04        887.72        10.81 o                         
   4   5   3          3.75          6.12         0.45 o                         
   5   5   3          1.81          2.01         2.01 o                         
   6   5   3          1.11          1.90         3.30 o                         
   7   5   3         87.43         96.26         4.46 o                         
   8   5   3          5.37          5.02         1.86 o                         
   9   5   3         46.81         46.76         5.16 o                         
  -7   6   3          4.80          7.74         3.16 o                         
  -6   6   3          3.77          3.73         2.29 o                         
  -5   6   3          1.33         -1.43         1.43 o                         
  -4   6   3          7.81          7.74         2.29 o                         
  -3   6   3         28.93         20.85         1.86 o                         
  -2   6   3          0.85          1.63         0.59 o                         
  -1   6   3          0.28          0.14         0.47 o                         
   0   6   3          5.93          2.38         0.43 o                         
   1   6   3         46.49         38.33         1.20 o                         
   2   6   3         98.52        103.35         2.00 o                         
   3   6   3        210.48        213.51         3.65 o                         
   4   6   3          1.59          2.11         0.62 o                         
   5   6   3         76.59         72.20         5.02 o                         
   6   6   3         13.07         15.60         2.12 o                         
   7   6   3         15.48         19.90         2.53 o                         
   8   6   3         15.10         15.65         2.43 o                         
   9   6   3         74.59         88.68         4.86 o                         
  -6   7   3          0.71          1.43         2.29 o                         
  -5   7   3        102.06        106.13         7.17 o                         
  -4   7   3          7.90          3.44         2.29 o                         
  -3   7   3        231.17        228.32         9.75 o                         
  -2   7   3          0.59          0.54         0.75 o                         
  -1   7   3          0.67         -0.59         0.59 o                         
   0   7   3          7.13         11.52         0.99 o                         
   1   7   3          6.42          2.92         0.63 o                         
   2   7   3          0.00         -0.62         0.62 o                         
   3   7   3         64.33         71.61         2.32 o                         
   4   7   3          0.01         -0.05         0.66 o                         
   5   7   3          0.02         -0.56         0.56 o                         
   6   7   3         28.83         27.21         2.53 o                         
   7   7   3         16.71         17.73         2.53 o                         
   8   7   3          6.81          9.16         2.12 o                         
  -5   8   3          1.87          2.87         2.58 o                         
  -4   8   3         48.86         47.04         5.16 o                         
  -3   8   3          4.29          9.18         2.87 o                         
  -2   8   3         22.09         18.54         1.80 o                         
  -1   8   3          0.03         -1.13         1.13 o                         
   0   8   3          0.75          1.14         0.70 o                         
   1   8   3          0.53          1.40         0.79 o                         
   2   8   3          2.79          1.29         0.70 o                         
   3   8   3          0.93          0.96         0.67 o                         
   4   8   3         18.09         20.41         1.55 o                         
   5   8   3          0.07         -0.68         0.68 o                         
   6   8   3         13.40         14.29         4.88 o                         
   7   8   3          2.29         -0.29         1.42 o                         
   8   8   3         26.50         25.88         4.45 o                         
  -4   9   3          2.78          1.43         2.29 o                         
  -3   9   3          8.42          4.88         2.58 o                         
  -2   9   3          2.20          5.12         1.25 o                         
  -1   9   3          8.93          6.60         2.01 o                         
   0   9   3          5.24          5.56         1.17 o                         
   1   9   3          4.26          6.36         1.14 o                         
   2   9   3          8.93         10.30         2.50 o                         
   3   9   3          0.11         -0.54         0.69 o                         
   4   9   3          4.31          1.54         1.06 o                         
   5   9   3          1.66          2.70         0.95 o                         
   6   9   3          3.03          1.15         2.87 o                         
   7   9   3         11.45         11.95         4.59 o                         
  -2  10   3         11.45         10.77         1.51 o                         
  -1  10   3          5.29          4.02         1.21 o                         
   0  10   3         19.13         20.02         2.69 o                         
   1  10   3          1.36          1.56         1.25 o                         
   2  10   3          1.09          3.69         1.17 o                         
   3  10   3          0.12         -0.68         0.97 o                         
   4  10   3          0.06         -0.23         0.77 o                         
   5  10   3          0.04         -0.51         0.91 o                         
   1  11   3          0.47         -0.26         1.49 o                         
   2  11   3          2.00          0.88         1.12 o                         
   3  11   3          1.83          3.02         1.26 o                         
  -3 -10   4          1.95          2.92         2.49 o                         
  -2 -10   4          0.86          2.06         1.17 o                         
  -1 -10   4          4.43          7.21         1.41 o                         
   0 -10   4          0.26         -0.57         1.22 o                         
  -5  -9   4          4.17          3.82         1.51 o                         
  -4  -9   4          2.45          2.98         1.12 o                         
  -3  -9   4         22.05         20.96         1.70 o                         
  -2  -9   4          4.99          4.05         1.17 o                         
  -1  -9   4         19.67         19.12         1.71 o                         
   0  -9   4          2.60          1.51         0.99 o                         
   1  -9   4         19.63         14.23         1.73 o                         
   2  -9   4          0.84          0.29         2.01 o                         
   3  -9   4          8.60         11.91         2.43 o                         
  -6  -8   4         72.20         79.86         2.59 o                         
  -5  -8   4          2.45          1.37         1.06 o                         
  -4  -8   4         64.68         57.67         2.29 o                         
  -3  -8   4          7.90          8.15         1.16 o                         
  -2  -8   4        163.77        177.09         3.83 o                         
  -1  -8   4          0.07         -0.03         0.71 o                         
   0  -8   4         62.76         65.43         2.58 o                         
   1  -8   4          7.19          6.97         1.25 o                         
   2  -8   4          1.72         -0.26         0.81 o                         
   3  -8   4          1.72          2.52         3.01 o                         
   4  -8   4          1.21          0.65         1.72 o                         
  -7  -7   4         25.84         24.98         3.16 o                         
  -6  -7   4         39.13         36.25         3.44 o                         
  -5  -7   4         16.03         14.82         1.85 o                         
  -4  -7   4          1.06          2.75         0.86 o                         
  -3  -7   4         73.87         69.46         2.24 o                         
  -2  -7   4         31.36         23.21         1.90 o                         
  -1  -7   4         15.47         15.58         1.10 o                         
   0  -7   4         34.22         37.25         1.60 o                         
   1  -7   4          6.35          3.46         1.03 o                         
   2  -7   4          3.42          1.51         1.72 o                         
   3  -7   4         22.23         23.14         2.44 o                         
   4  -7   4          1.98          0.00         1.43 o                         
   5  -7   4          3.05          3.73         2.29 o                         
  -8  -6   4          0.47         -0.07         1.64 o                         
  -7  -6   4         14.26         12.71         2.27 o                         
  -6  -6   4         12.16         14.09         2.20 o                         
  -5  -6   4          1.24          1.96         0.74 o                         
  -4  -6   4         15.01         13.38         1.10 o                         
  -3  -6   4         79.70         82.84         2.29 o                         
  -2  -6   4        268.61        249.73         3.90 o                         
  -1  -6   4         13.05         18.91         1.14 o                         
   0  -6   4        157.51        137.50         6.63 o                         
   1  -6   4        105.16         96.80         1.95 o                         
   2  -6   4        394.61        388.63        10.90 o                         
   3  -6   4        285.32        251.63         6.89 o                         
   4  -6   4         84.89         81.67         4.73 o                         
   5  -6   4         26.40         18.53         2.23 o                         
   6  -6   4          2.19          2.01         2.29 o                         
  -8  -5   4         16.20         21.69         2.69 o                         
  -7  -5   4         38.64         39.77         5.45 o                         
  -6  -5   4          9.00          5.74         1.62 o                         
  -5  -5   4         41.44         38.27         2.53 o                         
  -4  -5   4          1.46         -0.02         0.52 o                         
  -3  -5   4        139.93        142.56         2.58 o                         
  -2  -5   4          0.47         -0.15         0.45 o                         
  -1  -5   4        353.56        337.60         5.07 o                         
   0  -5   4          0.31          0.45         0.49 o                         
   1  -5   4         58.14         55.54         1.37 o                         
   2  -5   4         38.44         33.86         1.14 o                         
   3  -5   4         48.04         59.08         2.47 o                         
   4  -5   4         43.55         46.12         2.73 o                         
   5  -5   4         11.86         11.76         1.83 o                         
   6  -5   4          0.83          0.86         2.01 o                         
   7  -5   4          0.50          1.15         2.01 o                         
  -9  -4   4          5.82          6.60         3.16 o                         
  -8  -4   4          3.64          2.01         2.29 o                         
  -7  -4   4         13.91         14.37         2.00 o                         
  -6  -4   4          6.20          4.61         1.31 o                         
  -5  -4   4         35.36         36.09         1.86 o                         
  -4  -4   4         45.77         45.61         1.54 o                         
  -3  -4   4        355.32        336.49         4.46 o                         
  -2  -4   4          6.96         13.31         0.74 o                         
  -1  -4   4        495.71        528.32        18.83 o                         
   0  -4   4        112.61        123.78         2.14 o                         
   1  -4   4       1390.50       1382.07        14.37 o                         
   2  -4   4          7.01          6.17         0.75 o                         
   3  -4   4        263.09        262.10         3.31 o                         
   4  -4   4          5.84          6.87         0.99 o                         
   5  -4   4          3.32          4.34         2.72 o                         
   6  -4   4          0.75          0.00         1.43 o                         
   7  -4   4          6.14          4.88         2.29 o                         
   8  -4   4         22.07         19.50         3.73 o                         
  -9  -3   4         18.14         18.64         4.02 o                         
  -8  -3   4          0.52         -0.86         2.01 o                         
  -7  -3   4         31.42         38.13         2.61 o                         
  -6  -3   4          4.78          2.72         1.05 o                         
  -5  -3   4         36.23         24.76         1.30 o                         
  -4  -3   4          1.84          2.97         0.32 o                         
  -3  -3   4       1121.89       1231.73        11.98 o                         
  -2  -3   4        553.00        525.65         6.78 o                         
  -1  -3   4        674.41        660.97         8.68 o                         
   0  -3   4        121.28        125.63         2.01 o                         
   1  -3   4        192.67        146.58         2.25 o                         
   2  -3   4       1096.33       1090.52        11.09 o                         
   3  -3   4        487.82        527.95         5.51 o                         
   4  -3   4         10.90         17.70         0.83 o                         
   5  -3   4        222.09        243.76         4.04 o                         
   6  -3   4          0.02          0.13         1.72 o                         
   7  -3   4        151.55        148.01         7.74 o                         
   8  -3   4          0.99         -0.29         2.01 o                         
  -9  -2   4         28.33         25.59         4.45 o                         
  -8  -2   4          2.36          1.95         1.51 o                         
  -7  -2   4        244.44        237.56        10.76 o                         
  -6  -2   4         11.44         16.85         1.40 o                         
  -5  -2   4          4.24          2.88         0.57 o                         
  -4  -2   4        313.65        356.80         4.99 o                         
  -3  -2   4        711.96        814.22         8.98 o                         
  -2  -2   4        266.56        295.48         3.36 o                         
  -1  -2   4          4.93          6.81         0.45 o                         
   0  -2   4        141.83        124.49         1.88 o                         
   1  -2   4        407.60        408.72         4.20 o                         
   2  -2   4       1113.63       1227.87        16.83 o                         
   3  -2   4        747.67        795.98         7.73 o                         
   4  -2   4          9.24         16.30         0.72 o                         
   5  -2   4        256.76        255.65         3.64 o                         
   6  -2   4          0.01         -1.09         1.09 o                         
   7  -2   4        202.17        217.64         6.16 o                         
   8  -2   4          5.70          3.44         2.29 o                         
   9  -2   4         84.27        100.11         7.17 o                         
  -9  -1   4          0.01         -1.31         1.31 o                         
  -8  -1   4          1.99         -0.29         1.22 o                         
  -7  -1   4         83.72         91.65         4.04 o                         
  -6  -1   4          7.01          7.72         0.86 o                         
  -5  -1   4         47.64         42.07         1.32 o                         
  -4  -1   4        359.55        379.24         4.64 o                         
  -3  -1   4         44.51         54.44         0.88 o                         
  -2  -1   4         13.17         13.99         0.50 o                         
  -1  -1   4         43.27         34.26         0.79 o                         
   0  -1   4        759.28        706.12         6.41 o                         
   1  -1   4       1600.40       1666.09        15.37 o                         
   2  -1   4       1539.13       1677.08        13.93 o                         
   3  -1   4       1184.66       1114.82         9.12 o                         
   4  -1   4         16.43         20.29         1.26 o                         
   5  -1   4         42.39         46.68         1.18 o                         
   6  -1   4         54.94         59.45         1.86 o                         
   7  -1   4        253.42        256.40         4.71 o                         
   8  -1   4          1.82          0.86         2.01 o                         
   9  -1   4        107.22        122.19         7.74 o                         
  -9   0   4         28.31         29.26         4.59 o                         
  -8   0   4         10.59          9.18         1.92 o                         
  -7   0   4        100.47         92.97         4.04 o                         
  -6   0   4         43.96         40.08         2.69 o                         
  -5   0   4         23.74         19.93         0.94 o                         
  -4   0   4         19.10         20.65         0.83 o                         
  -3   0   4         36.44         49.51         1.42 o                         
  -2   0   4         81.10         71.34         0.92 o                         
  -1   0   4        496.25        482.74         4.92 o                         
   0   0   4       1167.67       1273.59        10.46 o                         
   1   0   4         30.91         23.81         0.53 o                         
   2   0   4        498.73        491.61         4.75 o                         
   3   0   4       1872.83       1899.85        17.03 o                         
   4   0   4        646.24        616.36         6.74 o                         
   5   0   4        124.77        120.98         2.40 o                         
   6   0   4        451.16        449.82         6.27 o                         
   7   0   4        114.06        116.43         3.01 o                         
   8   0   4        202.93        204.83         4.40 o                         
   9   0   4         35.20         34.13         4.30 o                         
  -9   1   4          0.35          2.29         2.29 o                         
  -8   1   4         51.60         40.16         4.59 o                         
  -7   1   4        197.87        193.63         5.92 o                         
  -6   1   4         78.44         70.33         3.10 o                         
  -5   1   4          3.40          1.94         0.61 o                         
  -4   1   4         89.41         90.02         1.75 o                         
  -3   1   4        297.06        288.95         3.26 o                         
  -2   1   4       2795.37       2965.11        23.87 o                         
  -1   1   4         29.39         31.84         0.54 o                         
   0   1   4        200.92        144.66         1.27 o                         
   1   1   4        116.36        103.79         1.21 o                         
   2   1   4        427.62        420.71         5.69 o                         
   3   1   4       1961.27       1963.79        17.57 o                         
   4   1   4        331.39        344.03         4.19 o                         
   5   1   4        112.66        100.56         2.17 o                         
   6   1   4       1059.16       1061.70        13.86 o                         
   7   1   4          0.14         -0.70         0.70 o                         
   8   1   4        723.06        748.34        12.52 o                         
   9   1   4          9.72         11.32         2.12 o                         
  -8   2   4        149.63        150.59         8.61 o                         
  -7   2   4          5.15          2.58         2.01 o                         
  -6   2   4        446.79        411.33        14.06 o                         
  -5   2   4         85.14         86.02         3.44 o                         
  -4   2   4          2.95          1.36         0.44 o                         
  -3   2   4         60.14         53.63         1.32 o                         
  -2   2   4        666.44        719.88         5.57 o                         
  -1   2   4        701.00        765.91         5.56 o                         
   0   2   4        295.97        345.95         3.40 o                         
   1   2   4       1913.25       1935.43        15.63 o                         
   2   2   4         33.41         25.67         0.96 o                         
   3   2   4         63.72         72.18         2.25 o                         
   4   2   4        161.09        139.73         3.11 o                         
   5   2   4          4.40          3.25         0.61 o                         
   6   2   4        122.47        111.66         2.72 o                         
   7   2   4        913.03        914.62        20.85 o                         
   8   2   4        226.73        238.89         5.73 o                         
   9   2   4          0.07         -1.04         1.04 o                         
  -8   3   4        118.72        109.57         7.46 o                         
  -7   3   4          5.99          2.87         2.01 o                         
  -6   3   4        337.06        307.78        11.76 o                         
  -5   3   4         57.16         60.52         4.30 o                         
  -4   3   4         41.17         37.35         1.14 o                         
  -3   3   4         16.24         20.78         0.57 o                         
  -2   3   4        174.20        183.74         1.68 o                         
  -1   3   4         25.30         28.80         0.55 o                         
   0   3   4        283.32        266.01         2.60 o                         
   1   3   4        179.06        166.30         1.79 o                         
   2   3   4       1274.33       1351.51        13.36 o                         
   3   3   4       1843.48       2108.83        25.15 o                         
   4   3   4        795.20        914.38        13.48 o                         
   5   3   4        230.44        236.69         5.43 o                         
   6   3   4         69.96         67.68         2.40 o                         
   7   3   4         83.31         74.79         3.55 o                         
   8   3   4        137.15        137.88        12.05 o                         
   9   3   4         50.82         42.56         5.02 o                         
  -8   4   4         19.00         14.63         3.73 o                         
  -7   4   4          2.38          2.01         2.29 o                         
  -6   4   4         53.81         47.33         4.59 o                         
  -5   4   4          1.07          0.57         1.43 o                         
  -4   4   4         87.64         76.59         4.88 o                         
  -3   4   4         99.09         82.35         1.66 o                         
  -2   4   4         71.17         66.12         1.11 o                         
  -1   4   4        262.92        269.90         2.82 o                         
   0   4   4        147.36        154.35         1.93 o                         
   1   4   4         13.72         14.03         0.57 o                         
   2   4   4        850.30        841.12         8.30 o                         
   3   4   4          0.96          0.53         0.32 o                         
   4   4   4        175.09        164.36         6.60 o                         
   5   4   4          9.52          8.94         1.42 o                         
   6   4   4         32.94         37.09         2.53 o                         
   7   4   4         47.20         39.27         2.84 o                         
   8   4   4         51.56         51.60         3.43 o                         
   9   4   4         19.40         19.31         2.61 o                         
  -7   5   4         12.75         11.47         3.16 o                         
  -6   5   4        123.93        128.79         7.74 o                         
  -5   5   4          0.35          0.57         1.72 o                         
  -4   5   4        221.34        232.05         9.47 o                         
  -3   5   4         17.67         16.09         1.28 o                         
  -2   5   4        234.43        238.64         3.03 o                         
  -1   5   4         15.83         11.73         0.48 o                         
   0   5   4        373.24        372.90         3.90 o                         
   1   5   4        455.26        493.04         5.72 o                         
   2   5   4        207.38        230.48         3.19 o                         
   3   5   4          1.41         -0.38         0.38 o                         
   4   5   4          2.46          2.58         1.01 o                         
   5   5   4        135.73        142.48         4.76 o                         
   6   5   4        102.69        105.77         6.45 o                         
   7   5   4        386.43        374.03        14.34 o                         
   8   5   4          4.79          6.17         1.83 o                         
   9   5   4          3.55          1.15         1.62 o                         
  -7   6   4         56.33         59.95         6.02 o                         
  -6   6   4          8.72         10.90         2.87 o                         
  -5   6   4        119.57        121.62         7.46 o                         
  -4   6   4          0.02         -0.57         1.43 o                         
  -3   6   4        104.43         93.51         5.74 o                         
  -2   6   4          0.23          0.18         0.49 o                         
  -1   6   4        147.92        139.26         2.52 o                         
   0   6   4          5.21          3.76         0.48 o                         
   1   6   4         26.15         18.39         0.82 o                         
   2   6   4          3.53          1.89         0.58 o                         
   3   6   4         37.43         35.79         1.38 o                         
   4   6   4          3.70          2.49         0.72 o                         
   5   6   4        190.95        194.59         5.98 o                         
   6   6   4         27.36         22.33         3.44 o                         
   7   6   4         20.73         21.21         2.53 o                         
   8   6   4         21.50         17.38         2.53 o                         
   9   6   4          6.24          6.10         2.20 o                         
  -6   7   4          8.76          8.89         3.16 o                         
  -5   7   4          6.31         11.76         3.16 o                         
  -4   7   4          0.35          0.29         1.72 o                         
  -3   7   4          6.36          4.30         2.01 o                         
  -2   7   4         29.19         28.10         1.56 o                         
  -1   7   4        131.91        136.10         2.70 o                         
   0   7   4         27.91         26.57         1.32 o                         
   1   7   4         82.75         81.42         1.91 o                         
   2   7   4         21.56         15.48         1.08 o                         
   3   7   4         25.73         22.95         1.29 o                         
   4   7   4          0.35         -0.44         0.66 o                         
   5   7   4          7.97          8.92         1.83 o                         
   6   7   4          0.13          1.10         1.17 o                         
   7   7   4          0.83         -0.38         1.31 o                         
   8   7   4          0.60          1.35         1.64 o                         
  -5   8   4          0.04         -0.29         2.01 o                         
  -4   8   4         16.76         12.62         3.16 o                         
  -3   8   4         21.30         18.36         3.44 o                         
  -2   8   4         82.18         73.86         2.91 o                         
  -1   8   4         43.52         41.85         1.97 o                         
   0   8   4          0.17          0.11         0.85 o                         
   1   8   4         43.49         44.69         2.02 o                         
   2   8   4          1.29          0.08         0.57 o                         
   3   8   4          7.09          6.06         0.95 o                         
   4   8   4          1.51          0.41         0.83 o                         
   5   8   4          0.33         -0.69         0.69 o                         
   6   8   4          5.81          6.76         2.29 o                         
   7   8   4         10.83         14.53         2.41 o                         
   8   8   4         11.23         10.26         2.33 o                         
  -4   9   4         14.58          8.32         3.16 o                         
  -3   9   4         23.73         18.64         3.73 o                         
  -2   9   4         26.62         25.92         2.15 o                         
  -1   9   4         17.40         15.14         2.11 o                         
   0   9   4          1.90         -0.64         0.96 o                         
   1   9   4          0.05         -0.10         0.87 o                         
   2   9   4          1.70          1.23         1.57 o                         
   3   9   4         12.07          9.89         1.12 o                         
   4   9   4          2.86          5.78         1.36 o                         
   5   9   4          4.69          1.46         0.94 o                         
   6   9   4          0.74          1.15         1.62 o                         
   7   9   4          0.17          0.29         1.62 o                         
  -2  10   4          0.32          0.29         1.03 o                         
  -1  10   4          7.02          7.24         1.86 o                         
   0  10   4          5.13          4.18         2.07 o                         
   1  10   4          4.01          2.66         1.20 o                         
   2  10   4          1.12          2.62         1.10 o                         
   3  10   4         14.04         14.52         1.64 o                         
   4  10   4          1.63          0.56         1.04 o                         
   5  10   4          7.42          4.84         1.30 o                         
   1  11   4          0.97          0.36         1.10 o                         
   2  11   4          3.21          4.07         1.37 o                         
   3  11   4          0.45         -0.91         1.08 o                         
  -2 -10   5          4.17          4.20         1.34 o                         
  -1 -10   5         33.24         39.31         2.44 o                         
   0 -10   5          6.53          6.02         2.01 o                         
  -5  -9   5          4.49          4.43         1.36 o                         
  -4  -9   5         24.32         23.13         1.75 o                         
  -3  -9   5          0.03          0.16         0.97 o                         
  -2  -9   5         17.88         18.47         1.78 o                         
  -1  -9   5         12.82         10.52         2.34 o                         
   0  -9   5          0.83          1.33         0.99 o                         
   1  -9   5          0.89         -1.00         1.00 o                         
   2  -9   5          1.59          0.00         2.29 o                         
   3  -9   5          0.56          2.01         2.29 o                         
  -6  -8   5          0.05          0.31         0.95 o                         
  -5  -8   5         11.56          9.25         1.42 o                         
  -4  -8   5          4.30          2.16         0.98 o                         
  -3  -8   5          0.38          0.28         0.84 o                         
  -2  -8   5          1.50          1.55         1.23 o                         
  -1  -8   5          0.70          0.99         1.16 o                         
   0  -8   5         10.76          9.60         1.34 o                         
   1  -8   5         28.68         26.34         1.95 o                         
   2  -8   5         49.22         43.85         1.84 o                         
   3  -8   5         34.14         28.97         2.82 o                         
   4  -8   5         42.17         43.31         3.45 o                         
  -7  -7   5          3.57          3.38         1.86 o                         
  -6  -7   5          6.01          4.95         0.78 o                         
  -5  -7   5          9.59          7.64         1.19 o                         
  -4  -7   5         65.10         62.02         2.16 o                         
  -3  -7   5          0.00         -0.68         0.68 o                         
  -2  -7   5         17.13         19.77         1.36 o                         
  -1  -7   5         19.12         19.10         1.11 o                         
   0  -7   5         31.60         37.59         1.65 o                         
   1  -7   5          2.46          1.85         1.00 o                         
   2  -7   5         14.21         13.03         1.07 o                         
   3  -7   5          0.64         -0.86         1.17 o                         
   4  -7   5         13.86         17.16         2.23 o                         
   5  -7   5          0.97         -0.04         1.51 o                         
  -8  -6   5         10.67         14.45         2.61 o                         
  -7  -6   5          3.84          1.30         2.29 o                         
  -6  -6   5         24.37         22.93         2.53 o                         
  -5  -6   5         25.17         28.76         1.70 o                         
  -4  -6   5         28.08         24.93         1.42 o                         
  -3  -6   5          0.08          1.21         0.69 o                         
  -2  -6   5         53.12         59.22         2.65 o                         
  -1  -6   5          3.80          4.38         0.84 o                         
   0  -6   5        170.63        183.42         5.29 o                         
   1  -6   5         75.33         68.69         1.76 o                         
   2  -6   5        581.76        562.24        18.79 o                         
   3  -6   5        198.92        186.61         5.88 o                         
   4  -6   5         44.09         39.39         3.73 o                         
   5  -6   5         10.13          7.03         1.83 o                         
   6  -6   5          8.74          8.89         2.87 o                         
  -8  -5   5         23.62         35.85         4.88 o                         
  -7  -5   5          4.99          6.68         1.69 o                         
  -6  -5   5          0.06         -0.48         2.29 o                         
  -5  -5   5         37.92         42.68         2.49 o                         
  -4  -5   5          6.85          4.94         0.71 o                         
  -3  -5   5          1.12          0.74         0.55 o                         
  -2  -5   5         73.51         83.24         2.19 o                         
  -1  -5   5        164.11        154.21         3.02 o                         
   0  -5   5        248.14        223.74         5.19 o                         
   1  -5   5         47.35         47.78         2.36 o                         
   2  -5   5         98.86         98.64         1.57 o                         
   3  -5   5         59.93         53.14         2.15 o                         
   4  -5   5        517.81        497.43        11.04 o                         
   5  -5   5          0.48          1.37         1.31 o                         
   6  -5   5        131.77        132.29         5.06 o                         
   7  -5   5         11.27         11.76         3.16 o                         
  -8  -4   5         34.30         28.11         4.30 o                         
  -7  -4   5          0.53         -0.71         1.22 o                         
  -6  -4   5         40.15         41.39         5.74 o                         
  -5  -4   5        111.97        111.79         1.98 o                         
  -4  -4   5          0.61          0.95         0.43 o                         
  -3  -4   5         12.11          8.20         0.69 o                         
  -2  -4   5        268.52        257.41         4.14 o                         
  -1  -4   5         39.45         37.38         2.91 o                         
   0  -4   5          3.88          5.77         0.59 o                         
   1  -4   5         12.25          8.12         0.62 o                         
   2  -4   5         13.11         10.69         0.82 o                         
   3  -4   5        620.34        638.42         7.13 o                         
   4  -4   5         30.31         27.23         2.57 o                         
   5  -4   5        156.03        166.22         5.27 o                         
   6  -4   5         57.66         58.63         3.34 o                         
   7  -4   5         26.20         24.67         3.73 o                         
   8  -4   5         35.31         46.75         5.16 o                         
  -9  -3   5         21.31         24.09         4.30 o                         
  -8  -3   5         14.20         11.47         3.44 o                         
  -7  -3   5         14.56          9.18         2.87 o                         
  -6  -3   5          1.59          1.21         1.10 o                         
  -5  -3   5          9.89          8.90         0.99 o                         
  -4  -3   5          9.24         10.56         0.68 o                         
  -3  -3   5        648.50        667.40         7.58 o                         
  -2  -3   5        404.13        430.03         5.26 o                         
  -1  -3   5        840.02        882.63         9.61 o                         
   0  -3   5        285.94        319.21         4.03 o                         
   1  -3   5       1271.31       1194.80        13.79 o                         
   2  -3   5        481.12        497.73         9.59 o                         
   3  -3   5         62.18         47.94         1.46 o                         
   4  -3   5        330.91        310.71         4.48 o                         
   5  -3   5        178.08        185.62         3.33 o                         
   6  -3   5         12.35         14.55         1.83 o                         
   7  -3   5         77.80         82.99         3.95 o                         
   8  -3   5         17.01         19.79         3.73 o                         
  -9  -2   5         26.64         32.41         4.59 o                         
  -8  -2   5          1.41         -0.12         1.38 o                         
  -7  -2   5         57.66         53.39         3.34 o                         
  -6  -2   5         31.89         31.98         1.41 o                         
  -5  -2   5          1.18         -0.11         0.45 o                         
  -4  -2   5         92.71        101.92         1.36 o                         
  -3  -2   5         89.30         83.91         1.58 o                         
  -2  -2   5          7.36         10.47         0.62 o                         
  -1  -2   5        235.18        245.48         3.21 o                         
   0  -2   5        816.82        788.35         9.42 o                         
   1  -2   5        563.04        540.65         5.38 o                         
   2  -2   5          0.21          3.44         1.02 o                         
   3  -2   5         85.43         99.20         4.02 o                         
   4  -2   5        206.38        192.54         2.89 o                         
   5  -2   5        547.61        533.63         6.32 o                         
   6  -2   5        263.66        264.04         4.83 o                         
   7  -2   5        271.64        284.50         7.50 o                         
   8  -2   5          1.41          0.86         2.01 o                         
   9  -2   5          8.27         13.19         3.44 o                         
  -9  -1   5         40.67         39.77         3.43 o                         
  -8  -1   5         36.09         30.26         2.82 o                         
  -7  -1   5        273.88        265.14         7.59 o                         
  -6  -1   5         56.79         39.29         2.69 o                         
  -5  -1   5          0.49          0.03         0.45 o                         
  -4  -1   5         73.77         75.85         1.63 o                         
  -3  -1   5         37.43         36.14         0.73 o                         
  -2  -1   5        289.34        317.85         3.31 o                         
  -1  -1   5       1027.87       1034.39         9.92 o                         
   0  -1   5        183.85        178.68         2.07 o                         
   1  -1   5       1976.34       2015.86        18.74 o                         
   2  -1   5        410.26        439.09         4.77 o                         
   3  -1   5         83.13         83.37         1.31 o                         
   4  -1   5          0.02          0.15         0.31 o                         
   5  -1   5        996.62       1022.52         9.37 o                         
   6  -1   5        191.02        179.18         3.30 o                         
   7  -1   5        866.09        872.62        13.57 o                         
   8  -1   5        144.05        164.60         4.51 o                         
   9  -1   5         39.47         38.72         4.59 o                         
  -9   0   5         42.74         47.90         5.45 o                         
  -8   0   5         13.80         11.48         2.03 o                         
  -7   0   5        172.93        158.59         5.35 o                         
  -6   0   5          7.82          7.71         1.51 o                         
  -5   0   5        203.75        188.48         3.10 o                         
  -4   0   5         41.96         39.40         1.13 o                         
  -3   0   5         85.55         89.28         1.12 o                         
  -2   0   5        665.09        708.72         6.13 o                         
  -1   0   5        512.75        550.73         4.57 o                         
   0   0   5        698.99        715.78         6.19 o                         
   1   0   5        754.56        824.41         6.82 o                         
   2   0   5        555.31        536.56         4.82 o                         
   3   0   5        275.18        286.25         3.45 o                         
   4   0   5        944.19        935.56         9.73 o                         
   5   0   5        426.48        405.67         5.05 o                         
   6   0   5        611.27        637.43         7.48 o                         
   7   0   5         19.94         17.49         1.76 o                         
   8   0   5          9.38         13.21         1.36 o                         
   9   0   5          9.74          2.87         2.58 o                         
  -9   1   5         30.72         30.40         4.59 o                         
  -8   1   5          9.99          7.74         2.58 o                         
  -7   1   5        309.06        290.64         7.76 o                         
  -6   1   5         16.97         16.39         1.79 o                         
  -5   1   5        183.52        178.76         3.38 o                         
  -4   1   5         61.73         54.10         1.12 o                         
  -3   1   5          0.09          0.13         0.31 o                         
  -2   1   5        238.78        243.70         3.06 o                         
  -1   1   5       3548.29       3583.53        25.69 o                         
   0   1   5          0.01          0.33         0.14 o                         
   1   1   5         10.41          8.29         0.46 o                         
   2   1   5        543.71        529.92         6.94 o                         
   3   1   5        236.39        249.46         3.34 o                         
   4   1   5        597.17        636.35         6.94 o                         
   5   1   5         40.30         37.56         1.22 o                         
   6   1   5        552.26        571.33         7.50 o                         
   7   1   5         69.07         82.63         2.92 o                         
   8   1   5        102.93        101.49         3.47 o                         
   9   1   5          0.52          1.04         1.20 o                         
  -8   2   5         69.01         69.99         6.02 o                         
  -7   2   5         63.59         53.07         4.88 o                         
  -6   2   5         11.18          9.75         2.58 o                         
  -5   2   5         61.27         63.45         6.17 o                         
  -4   2   5         51.90         37.38         2.29 o                         
  -3   2   5          3.06          6.47         0.57 o                         
  -2   2   5       1146.04       1118.71         8.44 o                         
  -1   2   5        988.74       1091.80         7.84 o                         
   0   2   5        881.04        954.83         7.18 o                         
   1   2   5         19.12         24.75         0.57 o                         
   2   2   5         42.93         41.96         2.07 o                         
   3   2   5        451.91        443.09         7.22 o                         
   4   2   5       1258.37       1263.59        15.72 o                         
   5   2   5          5.62          6.89         0.70 o                         
   6   2   5         64.79         67.33         2.07 o                         
   7   2   5         11.99         10.02         1.37 o                         
   8   2   5         55.23         53.27         3.00 o                         
   9   2   5         27.28         30.34         2.32 o                         
  -8   3   5         67.68         58.23         5.74 o                         
  -7   3   5          5.54          2.01         2.01 o                         
  -6   3   5         35.71         33.56         3.73 o                         
  -5   3   5         33.47         43.03         4.02 o                         
  -4   3   5         44.48         47.40         1.50 o                         
  -3   3   5         15.74         12.41         0.58 o                         
  -2   3   5        533.39        571.68         4.39 o                         
  -1   3   5        777.81        862.26         6.65 o                         
   0   3   5       1265.37       1277.67        10.61 o                         
   1   3   5         32.64         31.29         0.71 o                         
   2   3   5        986.48       1001.75         7.89 o                         
   3   3   5       2201.35       2325.05        27.44 o                         
   4   3   5       1001.83       1010.28        14.81 o                         
   5   3   5        312.21        323.21         6.02 o                         
   6   3   5        420.62        416.78         8.90 o                         
   7   3   5         10.87          6.63         1.51 o                         
   8   3   5        141.98        153.84        10.47 o                         
   9   3   5          2.03          3.17         1.58 o                         
  -8   4   5        101.63        103.26         7.74 o                         
  -7   4   5          3.42          4.88         2.29 o                         
  -6   4   5        123.50        137.11         7.74 o                         
  -5   4   5         26.83         28.40         3.44 o                         
  -4   4   5         19.39         20.37         2.87 o                         
  -3   4   5         10.31         12.84         0.70 o                         
  -2   4   5        207.55        211.49         2.20 o                         
  -1   4   5          0.23          1.46         0.24 o                         
   0   4   5       1086.36       1083.35         9.49 o                         
   1   4   5         23.03         17.28         0.56 o                         
   2   4   5        225.15        249.15         3.18 o                         
   3   4   5         57.18         70.12         1.25 o                         
   4   4   5        418.14        410.94         9.01 o                         
   5   4   5        250.89        256.29         4.30 o                         
   6   4   5         68.73         62.67         3.23 o                         
   7   4   5         14.98         16.19         2.12 o                         
   8   4   5         15.87         11.43         2.01 o                         
   9   4   5          3.33          0.38         1.31 o                         
  -7   5   5          0.33         -0.57         1.72 o                         
  -6   5   5          4.51          3.73         2.29 o                         
  -5   5   5         62.07         57.08         4.88 o                         
  -4   5   5          0.60          0.86         1.43 o                         
  -3   5   5         31.21         34.41         2.23 o                         
  -2   5   5         26.17         19.14         0.77 o                         
  -1   5   5          0.74          0.72         0.35 o                         
   0   5   5        479.94        459.46         5.99 o                         
   1   5   5          7.94          7.48         0.55 o                         
   2   5   5        204.01        166.34         2.44 o                         
   3   5   5         15.95          7.88         0.56 o                         
   4   5   5          8.13          8.61         1.72 o                         
   5   5   5          3.43          3.33         1.31 o                         
   6   5   5          8.02          3.59         1.86 o                         
   7   5   5         61.23         57.25         3.55 o                         
   8   5   5          0.56          0.00         1.22 o                         
   9   5   5          5.73          5.86         1.92 o                         
  -6   6   5         19.02         24.09         4.02 o                         
  -5   6   5         13.36         15.20         3.16 o                         
  -4   6   5          0.34         -1.15         1.43 o                         
  -3   6   5         26.99         20.94         1.15 o                         
  -2   6   5          1.49          0.84         0.53 o                         
  -1   6   5         28.09         22.47         0.99 o                         
   0   6   5        196.85        181.06         2.41 o                         
   1   6   5         28.21         25.86         1.35 o                         
   2   6   5        114.68        123.10         2.24 o                         
   3   6   5         27.94         26.57         1.19 o                         
   4   6   5          3.37          2.74         1.04 o                         
   5   6   5         32.89         26.93         2.33 o                         
   6   6   5         12.14         13.13         2.15 o                         
   7   6   5          9.29          7.70         2.87 o                         
   8   6   5         11.75          8.35         1.92 o                         
   9   6   5          0.02          1.45         1.72 o                         
  -6   7   5          0.10         -1.72         2.01 o                         
  -5   7   5         36.52         38.44         4.59 o                         
  -4   7   5         77.25         68.55         5.45 o                         
  -3   7   5        110.78        111.94         3.01 o                         
  -2   7   5         34.30         33.35         1.64 o                         
  -1   7   5        237.79        244.05         3.61 o                         
   0   7   5          4.26          6.69         0.79 o                         
   1   7   5          0.01         -0.11         0.53 o                         
   2   7   5         30.14         35.65         1.49 o                         
   3   7   5         44.90         38.70         1.61 o                         
   4   7   5         24.85         29.01         1.55 o                         
   5   7   5        180.91        201.07         8.89 o                         
   6   7   5          1.62          0.72         1.22 o                         
   7   7   5          1.25          0.14         1.86 o                         
   8   7   5          2.67          1.15         2.87 o                         
  -5   8   5          3.59          2.29         2.58 o                         
  -4   8   5          0.00          2.87         2.29 o                         
  -3   8   5          1.64          1.43         2.01 o                         
  -2   8   5          0.03          1.66         0.95 o                         
  -1   8   5         32.34         33.80         2.24 o                         
   0   8   5         12.01         10.12         1.26 o                         
   1   8   5         35.66         34.32         2.05 o                         
   2   8   5         31.46         25.94         1.64 o                         
   3   8   5         26.46         24.36         1.41 o                         
   4   8   5          4.50          1.65         1.13 o                         
   5   8   5         20.17         23.93         1.42 o                         
   6   8   5          0.24         -1.06         2.58 o                         
   7   8   5         28.38         27.53         2.94 o                         
   8   8   5          0.02         -0.14         1.62 o                         
  -4   9   5          0.26         -1.15         2.01 o                         
  -3   9   5          0.28          0.29         2.29 o                         
  -2   9   5          1.97          2.98         1.58 o                         
  -1   9   5         20.89         18.86         1.42 o                         
   0   9   5         19.30         20.48         2.06 o                         
   1   9   5         49.89         50.15         2.31 o                         
   2   9   5          3.19          1.52         0.93 o                         
   3   9   5         17.22         16.31         1.78 o                         
   4   9   5          4.85          3.77         1.29 o                         
   5   9   5         17.00         17.34         1.42 o                         
   6   9   5          3.89          2.98         1.51 o                         
   7   9   5          2.70          2.97         1.92 o                         
  -2  10   5         28.11         29.61         2.25 o                         
  -1  10   5          5.79          4.72         1.48 o                         
   0  10   5          0.14         -0.93         0.93 o                         
   1  10   5         19.73         20.43         1.81 o                         
   2  10   5          6.30          5.01         1.24 o                         
   3  10   5         23.67         20.42         1.81 o                         
   4  10   5          2.97          4.01         1.21 o                         
   5  10   5          8.38          6.53         1.19 o                         
   1  11   5          1.80          1.64         1.08 o                         
   2  11   5         35.02         36.55         2.38 o                         
   3  11   5          0.05          0.22         1.04 o                         
  -4  -9   6          0.70         -0.17         0.94 o                         
  -3  -9   6          0.20         -0.34         1.41 o                         
  -2  -9   6          0.10         -0.19         1.40 o                         
  -1  -9   6          5.43          4.95         1.26 o                         
   0  -9   6          0.10         -0.77         1.22 o                         
   1  -9   6          2.68          2.40         1.25 o                         
   2  -9   6          3.77          1.72         2.87 o                         
  -6  -8   6         16.72         20.76         1.73 o                         
  -5  -8   6          6.70          4.64         1.31 o                         
  -4  -8   6          1.02          1.61         0.89 o                         
  -3  -8   6          0.95          0.07         0.78 o                         
  -2  -8   6          0.87          0.67         0.86 o                         
  -1  -8   6         50.51         62.61         2.11 o                         
   0  -8   6          2.02          0.25         0.82 o                         
   1  -8   6         17.11         19.63         1.77 o                         
   2  -8   6         47.47         45.61         4.88 o                         
   3  -8   6         58.74         45.43         3.34 o                         
   4  -8   6         20.00         12.17         2.33 o                         
  -7  -7   6          0.04          0.10         1.86 o                         
  -6  -7   6          8.04          7.58         1.01 o                         
  -5  -7   6          2.51          2.93         1.07 o                         
  -4  -7   6          0.07         -0.57         0.67 o                         
  -3  -7   6         16.96         15.94         1.31 o                         
  -2  -7   6          0.01          0.12         0.70 o                         
  -1  -7   6          3.60          2.86         0.78 o                         
   0  -7   6          0.11          0.35         0.63 o                         
   1  -7   6         27.46         27.46         7.89 o                         
   2  -7   6          0.70          0.29         0.56 o                         
   3  -7   6         48.40         45.99         3.14 o                         
   4  -7   6          0.13         -0.86         1.42 o                         
   5  -7   6         69.14         66.60         3.95 o                         
  -7  -6   6          0.60         -0.53         1.38 o                         
  -6  -6   6          1.07         -1.43         1.86 o                         
  -5  -6   6         10.97         10.39         1.57 o                         
  -4  -6   6          0.46          1.15         0.75 o                         
  -3  -6   6         33.81         28.91         1.48 o                         
  -2  -6   6          0.87          1.30         0.62 o                         
  -1  -6   6         29.22         26.98         1.16 o                         
   0  -6   6         40.59         44.06         1.61 o                         
   1  -6   6        130.57        115.02         2.61 o                         
   2  -6   6         66.57         66.51         3.87 o                         
   3  -6   6          0.37         -0.57         1.86 o                         
   4  -6   6        151.09        158.43         7.74 o                         
   5  -6   6          9.24         10.36         2.12 o                         
   6  -6   6         38.05         47.33         4.88 o                         
  -8  -5   6          6.62         13.19         3.73 o                         
  -7  -5   6          0.01         -0.43         1.58 o                         
  -6  -5   6         30.61         31.04         4.30 o                         
  -5  -5   6         10.57          8.81         1.30 o                         
  -4  -5   6          3.83          3.07         0.76 o                         
  -3  -5   6         69.47         74.71         2.22 o                         
  -2  -5   6        742.20        775.07         9.10 o                         
  -1  -5   6        194.63        205.87         4.51 o                         
   0  -5   6        178.52        204.41         3.31 o                         
   1  -5   6        100.18         98.72         2.25 o                         
   2  -5   6         37.52         37.26         0.87 o                         
   3  -5   6        342.18        328.45         8.82 o                         
   4  -5   6        105.71        108.32         4.26 o                         
   5  -5   6          0.03         -1.06         1.22 o                         
   6  -5   6         33.84         37.99         2.94 o                         
   7  -5   6         15.44         19.79         3.73 o                         
  -8  -4   6         16.54         18.07         4.02 o                         
  -7  -4   6          2.86          3.73         1.58 o                         
  -6  -4   6         14.72         11.26         1.79 o                         
  -5  -4   6          0.43         -0.04         0.69 o                         
  -4  -4   6          9.02          7.56         0.71 o                         
  -3  -4   6        427.22        462.19         6.48 o                         
  -2  -4   6         12.18         11.24         0.78 o                         
  -1  -4   6        369.91        373.30         4.87 o                         
   0  -4   6         96.01         98.65         2.92 o                         
   1  -4   6         97.34         93.77         1.88 o                         
   2  -4   6        205.17        203.21         4.24 o                         
   3  -4   6        203.84        204.35         3.75 o                         
   4  -4   6         46.44         51.24         3.81 o                         
   5  -4   6        119.10        120.08         6.17 o                         
   6  -4   6         78.37         80.71         3.95 o                         
   7  -4   6         24.74         25.53         3.73 o                         
  -8  -3   6         64.33         58.51         5.45 o                         
  -7  -3   6          0.07         -1.72         2.01 o                         
  -6  -3   6         82.80         90.62         3.72 o                         
  -5  -3   6         19.31         22.64         1.54 o                         
  -4  -3   6          0.24         -0.20         0.35 o                         
  -3  -3   6        368.77        351.74         4.25 o                         
  -2  -3   6         47.78         44.14         1.26 o                         
  -1  -3   6        346.21        347.09         4.49 o                         
   0  -3   6         32.46         51.08         1.30 o                         
   1  -3   6        682.59        696.27         6.93 o                         
   2  -3   6        293.35        271.87         4.54 o                         
   3  -3   6        365.97        367.73         5.03 o                         
   4  -3   6       1026.48       1010.56        11.69 o                         
   5  -3   6         92.88         92.11         2.32 o                         
   6  -3   6        129.25        131.99         5.02 o                         
   7  -3   6         87.09         87.67         5.02 o                         
   8  -3   6         30.38         25.53         3.73 o                         
  -9  -2   6         33.53         30.69         4.59 o                         
  -8  -2   6          7.28         10.16         2.20 o                         
  -7  -2   6          9.31         11.79         2.03 o                         
  -6  -2   6          6.66          4.79         0.86 o                         
  -5  -2   6        178.06        154.23         4.67 o                         
  -4  -2   6         24.86         20.76         0.65 o                         
  -3  -2   6        246.75        224.27         3.06 o                         
  -2  -2   6        540.69        590.58         6.26 o                         
  -1  -2   6        212.51        253.74         3.16 o                         
   0  -2   6         18.49         22.68         0.74 o                         
   1  -2   6        738.52        811.10         7.33 o                         
   2  -2   6         41.78         37.73         1.04 o                         
   3  -2   6       1083.99       1071.57        11.92 o                         
   4  -2   6         77.02         72.60         1.83 o                         
   5  -2   6        662.85        670.90         9.35 o                         
   6  -2   6        152.64        157.68         3.51 o                         
   7  -2   6          0.12          0.95         1.31 o                         
   8  -2   6         39.89         41.30         4.30 o                         
  -9  -1   6         12.22         14.25         2.61 o                         
  -8  -1   6          6.54          5.13         1.72 o                         
  -7  -1   6         26.96         22.08         2.41 o                         
  -6  -1   6        159.18        139.99         4.05 o                         
  -5  -1   6        110.10        111.40         2.65 o                         
  -4  -1   6        126.31        122.30         1.96 o                         
  -3  -1   6        175.01        158.78         1.82 o                         
  -2  -1   6         50.21         46.99         1.00 o                         
  -1  -1   6        294.09        281.47         3.07 o                         
   0  -1   6        565.87        546.98         5.26 o                         
   1  -1   6        948.34       1030.98         9.05 o                         
   2  -1   6       1057.42       1071.17        11.01 o                         
   3  -1   6        742.63        757.03         7.48 o                         
   4  -1   6         61.27         71.70         1.33 o                         
   5  -1   6        114.92        113.86         1.92 o                         
   6  -1   6        542.33        551.23         6.64 o                         
   7  -1   6          5.62          5.04         1.07 o                         
   8  -1   6        107.56        114.38         4.92 o                         
   9  -1   6          3.23          1.72         2.29 o                         
  -9   0   6         61.55         62.24         6.02 o                         
  -8   0   6          0.09          0.93         1.31 o                         
  -7   0   6         36.15         36.17         2.82 o                         
  -6   0   6          2.63          4.02         1.31 o                         
  -5   0   6         83.88         80.98         2.20 o                         
  -4   0   6          4.36          5.24         0.49 o                         
  -3   0   6        377.34        336.63         3.12 o                         
  -2   0   6          0.03          0.78         0.23 o                         
  -1   0   6       3923.21       3899.13        31.01 o                         
   0   0   6         33.85         34.31         0.65 o                         
   1   0   6         59.25         62.84         1.09 o                         
   2   0   6        111.92        124.31         1.58 o                         
   3   0   6       1954.04       2125.29        22.30 o                         
   4   0   6         59.11         59.67         1.33 o                         
   5   0   6        403.25        420.38         4.82 o                         
   6   0   6        505.07        502.81         5.77 o                         
   7   0   6        150.15        166.96         3.78 o                         
   8   0   6         14.29         16.34         1.47 o                         
   9   0   6          0.25         -1.72         1.72 o                         
  -8   1   6         24.45         20.37         3.73 o                         
  -7   1   6         60.08         52.78         4.73 o                         
  -6   1   6        367.60        366.27         8.78 o                         
  -5   1   6          8.36          8.11         1.21 o                         
  -4   1   6          0.53         -0.15         0.42 o                         
  -3   1   6         14.92          7.89         0.41 o                         
  -2   1   6        121.73        136.77         1.47 o                         
  -1   1   6       2154.07       2236.51        15.55 o                         
   0   1   6        724.07        843.91         6.14 o                         
   1   1   6         37.56         42.25         0.70 o                         
   2   1   6       1343.83       1381.37        16.68 o                         
   3   1   6        333.13        309.02         4.03 o                         
   4   1   6       3578.83       3758.69        35.68 o                         
   5   1   6         61.70         43.05         1.30 o                         
   6   1   6          6.09          5.57         0.84 o                         
   7   1   6         64.46         71.58         2.42 o                         
   8   1   6          0.18          2.40         1.10 o                         
   9   1   6        156.83        158.59         4.08 o                         
  -8   2   6          0.20         -1.72         1.72 o                         
  -7   2   6          8.16         10.90         2.87 o                         
  -6   2   6        116.42        105.27         6.60 o                         
  -5   2   6          0.20          0.67         1.72 o                         
  -4   2   6        143.51        132.44         2.49 o                         
  -3   2   6          2.02          1.93         0.26 o                         
  -2   2   6         91.69         89.01         1.26 o                         
  -1   2   6        586.73        591.89         4.50 o                         
   0   2   6        249.71        253.97         2.26 o                         
   1   2   6        286.08        258.79         2.74 o                         
   2   2   6       2046.56       2067.79        17.88 o                         
   3   2   6        578.70        600.65         9.31 o                         
   4   2   6        792.27        794.76        10.45 o                         
   5   2   6         10.68         15.08         0.94 o                         
   6   2   6          5.00          2.43         0.68 o                         
   7   2   6          1.43         -0.43         1.01 o                         
   8   2   6          0.41          0.59         1.04 o                         
   9   2   6         11.16         11.09         2.03 o                         
  -8   3   6         23.96         19.50         4.02 o                         
  -7   3   6         30.46         23.23         4.02 o                         
  -6   3   6        119.61        109.57         6.60 o                         
  -5   3   6          9.52          7.17         2.01 o                         
  -4   3   6        346.68        335.81         4.82 o                         
  -3   3   6          2.60          2.04         0.32 o                         
  -2   3   6       1138.61       1179.47         9.59 o                         
  -1   3   6        185.04        190.18         1.99 o                         
   0   3   6        757.62        801.45         6.25 o                         
   1   3   6       1405.83       1415.58        11.76 o                         
   2   3   6         17.59         33.28         0.66 o                         
   3   3   6          0.93          2.64         0.46 o                         
   4   3   6          4.75          1.98         1.24 o                         
   5   3   6         47.57         58.68         2.27 o                         
   6   3   6        246.72        240.46         5.43 o                         
   7   3   6         22.63         18.93         2.87 o                         
   8   3   6         10.79          8.42         1.86 o                         
   9   3   6          7.55          4.64         1.72 o                         
  -7   4   6          4.44          2.01         2.01 o                         
  -6   4   6         79.90         78.88         5.74 o                         
  -5   4   6        125.50        137.68         7.17 o                         
  -4   4   6         66.77         69.41         4.59 o                         
  -3   4   6         39.02         36.70         1.12 o                         
  -2   4   6         20.31         31.57         0.72 o                         
  -1   4   6          0.00         -0.18         0.23 o                         
   0   4   6         59.90         55.73         1.03 o                         
   1   4   6        199.74        206.92         2.62 o                         
   2   4   6        128.61        121.68         1.66 o                         
   3   4   6         60.03         46.24         1.05 o                         
   4   4   6        298.20        303.85         4.40 o                         
   5   4   6         31.03         33.03         1.08 o                         
   6   4   6        147.89        150.59         7.17 o                         
   7   4   6         50.32         42.90         2.94 o                         
   8   4   6         31.16         34.39         2.94 o                         
   9   4   6         10.00          9.63         2.03 o                         
  -7   5   6          5.47          6.02         2.87 o                         
  -6   5   6          8.27         10.33         2.87 o                         
  -5   5   6          6.57          6.02         2.29 o                         
  -4   5   6        124.94        140.84         7.17 o                         
  -3   5   6         51.02         48.94         3.01 o                         
  -2   5   6        262.09        251.50         3.18 o                         
  -1   5   6         15.96         18.20         0.58 o                         
   0   5   6        867.31        916.19         8.05 o                         
   1   5   6          0.51          3.15         0.45 o                         
   2   5   6         19.29         22.47         0.80 o                         
   3   5   6         65.31         61.67         1.48 o                         
   4   5   6         57.86         49.62         3.73 o                         
   5   5   6          2.18          0.86         1.43 o                         
   6   5   6        462.95        468.01        10.74 o                         
   7   5   6          8.44          6.95         2.44 o                         
   8   5   6          8.20          6.66         1.92 o                         
   9   5   6         20.18         24.44         2.87 o                         
  -6   6   6         18.76         12.91         3.44 o                         
  -5   6   6         41.67         41.88         4.59 o                         
  -4   6   6         81.13         78.59         5.45 o                         
  -3   6   6         74.68         77.24         2.51 o                         
  -2   6   6        476.10        502.66         6.84 o                         
  -1   6   6        178.02        187.46         2.91 o                         
   0   6   6        463.80        480.64         5.03 o                         
   1   6   6          1.01          2.27         0.49 o                         
   2   6   6        271.62        265.97         3.68 o                         
   3   6   6         15.45         13.43         1.36 o                         
   4   6   6         76.13         58.14         1.83 o                         
   5   6   6          0.74         -0.14         1.58 o                         
   6   6   6          9.24         12.28         1.92 o                         
   7   6   6          1.32         -0.96         1.15 o                         
   8   6   6          6.95         11.01         2.12 o                         
   9   6   6         30.56         35.03         3.43 o                         
  -6   7   6          0.53          3.16         2.58 o                         
  -5   7   6          0.10         -0.57         2.01 o                         
  -4   7   6          9.40         11.76         3.16 o                         
  -3   7   6         55.70         51.60         2.58 o                         
  -2   7   6         15.81         18.52         1.72 o                         
  -1   7   6          1.35         -0.57         0.57 o                         
   0   7   6         67.61         65.21         1.80 o                         
   1   7   6          0.33         -0.05         0.46 o                         
   2   7   6         13.85          9.28         0.91 o                         
   3   7   6        165.65        145.22         3.04 o                         
   4   7   6         15.93         15.39         1.15 o                         
   5   7   6         41.68         36.86         2.84 o                         
   6   7   6         16.08         12.61         3.01 o                         
   7   7   6          0.71         -0.42         1.72 o                         
   8   7   6          0.09          0.36         1.51 o                         
  -5   8   6         32.18         34.71         5.16 o                         
  -4   8   6         10.41          6.60         2.87 o                         
  -3   8   6        100.26        106.52         5.59 o                         
  -2   8   6          8.49          7.88         3.30 o                         
  -1   8   6        164.59        168.74         3.55 o                         
   0   8   6         32.57         31.16         1.54 o                         
   1   8   6          8.76          8.64         1.21 o                         
   2   8   6          0.56          0.64         0.65 o                         
   3   8   6         85.61         82.26         2.38 o                         
   4   8   6          2.04          0.90         0.83 o                         
   5   8   6          9.53         10.97         1.10 o                         
   6   8   6          1.57         -0.77         1.31 o                         
   7   8   6          0.58         -0.86         1.31 o                         
   8   8   6          5.01          4.76         2.00 o                         
  -4   9   6          0.07         -1.43         2.29 o                         
  -3   9   6         54.91         54.21         5.45 o                         
  -2   9   6          1.31          0.93         1.29 o                         
  -1   9   6         31.96         30.32         1.96 o                         
   0   9   6         39.98         36.46         2.97 o                         
   1   9   6         49.29         51.89         2.38 o                         
   2   9   6          0.14         -0.26         0.79 o                         
   3   9   6         18.20         21.13         1.48 o                         
   4   9   6         12.10         12.22         1.43 o                         
   5   9   6          4.33          0.90         1.75 o                         
   6   9   6         20.39         17.26         3.16 o                         
   7   9   6          2.18          0.36         1.72 o                         
  -2  10   6          5.83          5.64         1.48 o                         
  -1  10   6         16.80         15.42         1.95 o                         
   0  10   6         19.47         16.96         1.83 o                         
   1  10   6          8.43          8.44         1.47 o                         
   2  10   6          9.33         10.99         1.47 o                         
   3  10   6         54.24         56.62         2.81 o                         
   4  10   6          0.45         -0.52         1.37 o                         
   5  10   6          9.47          9.90         1.59 o                         
   1  11   6          0.16          2.45         1.26 o                         
   2  11   6         33.91         35.03         2.35 o                         
   3  11   6         30.43         32.44         2.71 o                         
  -4  -9   7          2.90          1.73         1.08 o                         
  -3  -9   7          1.78          3.03         1.20 o                         
  -2  -9   7          1.07          0.96         1.01 o                         
  -1  -9   7          6.02          4.49         1.24 o                         
   0  -9   7         13.11          7.64         1.72 o                         
   1  -9   7          0.02         -0.76         1.03 o                         
   2  -9   7          0.06          1.15         2.58 o                         
  -5  -8   7          5.03          1.73         1.19 o                         
  -4  -8   7          1.41         -0.84         0.84 o                         
  -3  -8   7          2.21          3.44         1.02 o                         
  -2  -8   7         19.98         18.97         1.38 o                         
  -1  -8   7         28.52         27.46         1.56 o                         
   0  -8   7         22.29         25.24         1.76 o                         
   1  -8   7          3.09          3.49         2.44 o                         
   2  -8   7         17.76         19.50         3.73 o                         
   3  -8   7          4.48          4.06         1.92 o                         
   4  -8   7         35.55         36.90         3.34 o                         
  -6  -7   7          1.47          1.09         1.00 o                         
  -5  -7   7          6.79          5.35         1.40 o                         
  -4  -7   7         20.04         22.47         1.55 o                         
  -3  -7   7         14.90         15.75         1.31 o                         
  -2  -7   7         37.34         32.59         1.68 o                         
  -1  -7   7         37.37         39.09         1.64 o                         
   0  -7   7         65.99         68.13         1.99 o                         
   1  -7   7        141.60        154.55         4.51 o                         
   2  -7   7          3.08          5.55         0.82 o                         
   3  -7   7          8.40          5.48         1.79 o                         
   4  -7   7         25.12         14.27         2.23 o                         
   5  -7   7         11.46         11.61         2.33 o                         
  -7  -6   7          2.33          0.22         1.48 o                         
  -6  -6   7          5.67          8.15         1.38 o                         
  -5  -6   7          1.79          1.74         0.91 o                         
  -4  -6   7         67.56         67.26         2.73 o                         
  -3  -6   7          5.90          6.12         0.98 o                         
  -2  -6   7         83.82         95.68         2.35 o                         
  -1  -6   7         27.96         22.26         1.32 o                         
   0  -6   7         64.24         62.40         1.86 o                         
   1  -6   7          5.14          5.38         1.18 o                         
   2  -6   7          0.50          0.73         0.55 o                         
   3  -6   7         14.60         15.34         2.00 o                         
   4  -6   7         67.29         60.96         3.55 o                         
   5  -6   7         11.93         12.47         2.12 o                         
   6  -6   7         10.95         17.05         5.31 o                         
  -8  -5   7          0.07         -2.58         2.58 o                         
  -7  -5   7         24.22         22.48         2.61 o                         
  -6  -5   7         19.43         14.64         2.07 o                         
  -5  -5   7          0.00         -1.33         1.33 o                         
  -4  -5   7         59.72         59.99         2.02 o                         
  -3  -5   7          1.08          0.57         0.53 o                         
  -2  -5   7          5.31          5.04         0.77 o                         
  -1  -5   7         22.35         22.02         1.05 o                         
   0  -5   7         75.14         63.12         1.75 o                         
   1  -5   7        169.09        162.80         2.81 o                         
   2  -5   7        363.55        373.93         6.00 o                         
   3  -5   7        418.95        408.03         7.91 o                         
   4  -5   7         52.15         55.13         3.25 o                         
   5  -5   7          2.78          1.67         1.58 o                         
   6  -5   7         15.30         15.18         2.33 o                         
   7  -5   7          0.45          1.43         2.29 o                         
  -8  -4   7          0.37          0.57         2.87 o                         
  -7  -4   7         22.56         22.37         4.02 o                         
  -6  -4   7         47.43         46.95         3.02 o                         
  -5  -4   7         18.09         17.30         1.17 o                         
  -4  -4   7         66.47         62.23         1.70 o                         
  -3  -4   7          1.60          0.85         0.48 o                         
  -2  -4   7         16.07         21.08         1.04 o                         
  -1  -4   7          5.55         10.63         0.74 o                         
   0  -4   7        151.00        168.43         3.97 o                         
   1  -4   7         68.42         54.38         1.50 o                         
   2  -4   7        600.79        594.17         9.71 o                         
   3  -4   7         37.20         43.26         1.61 o                         
   4  -4   7        118.14        119.57         2.65 o                         
   5  -4   7        499.05        490.74        10.85 o                         
   6  -4   7          0.45         -0.46         2.29 o                         
   7  -4   7         39.82         38.01         3.04 o                         
  -8  -3   7          8.94          7.74         3.16 o                         
  -7  -3   7         32.12         41.88         4.59 o                         
  -6  -3   7         56.32         46.70         2.89 o                         
  -5  -3   7         29.30         25.80         1.09 o                         
  -4  -3   7         69.41         67.46         1.52 o                         
  -3  -3   7         81.06         73.99         1.58 o                         
  -2  -3   7        417.86        437.82         5.48 o                         
  -1  -3   7         99.47        104.20         1.86 o                         
   0  -3   7        501.94        560.93         8.42 o                         
   1  -3   7         16.63         21.92         0.77 o                         
   2  -3   7        130.85        127.34         2.34 o                         
   3  -3   7        197.33        189.62         3.50 o                         
   4  -3   7          9.52          9.42         0.92 o                         
   5  -3   7        481.39        503.06         6.79 o                         
   6  -3   7         62.34         58.74         3.34 o                         
   7  -3   7         68.66         80.85         5.59 o                         
  -8  -2   7          5.05          2.87         2.58 o                         
  -7  -2   7         44.07         51.12         5.02 o                         
  -6  -2   7          0.54          0.93         1.61 o                         
  -5  -2   7         14.18         15.83         1.25 o                         
  -4  -2   7        142.81        124.55         2.09 o                         
  -3  -2   7          1.47          0.50         0.35 o                         
  -2  -2   7        180.10        145.32         2.22 o                         
  -1  -2   7         96.74        119.99         1.97 o                         
   0  -2   7        180.75        174.98         2.43 o                         
   1  -2   7        409.68        408.69         4.36 o                         
   2  -2   7        949.71       1055.19        11.66 o                         
   3  -2   7        148.57        145.69         2.53 o                         
   4  -2   7         61.09         59.04         2.22 o                         
   5  -2   7        455.13        474.58         6.43 o                         
   6  -2   7          0.00          0.48         0.71 o                         
   7  -2   7         21.67         25.77         2.33 o                         
   8  -2   7         15.31         18.95         3.87 o                         
  -8  -1   7          3.71          4.13         1.72 o                         
  -7  -1   7        332.08        319.72         8.71 o                         
  -6  -1   7         34.97         26.26         2.44 o                         
  -5  -1   7        527.54        504.03         6.76 o                         
  -4  -1   7          2.11          1.68         0.29 o                         
  -3  -1   7        260.81        271.36         2.98 o                         
  -2  -1   7         78.19         83.89         1.41 o                         
  -1  -1   7         17.61         23.91         0.76 o                         
   0  -1   7        364.20        371.63         3.89 o                         
   1  -1   7       3370.65       3520.64        35.28 o                         
   2  -1   7         94.71        119.18         1.92 o                         
   3  -1   7       1645.25       1725.41        16.73 o                         
   4  -1   7        216.74        253.78         3.00 o                         
   5  -1   7         64.56         75.67         1.54 o                         
   6  -1   7         31.66         28.73         1.39 o                         
   7  -1   7         26.74         27.32         1.67 o                         
   8  -1   7          8.93         10.30         1.59 o                         
  -8   0   7        135.74        130.19         6.60 o                         
  -7   0   7         35.37         29.13         2.73 o                         
  -6   0   7          9.25         11.77         1.72 o                         
  -5   0   7        280.85        277.98         6.30 o                         
  -4   0   7         59.05         79.23         1.53 o                         
  -3   0   7        792.42        735.93         6.14 o                         
  -2   0   7        124.87        141.82         1.87 o                         
  -1   0   7        123.89        132.35         1.66 o                         
   0   0   7        765.10        791.10         7.02 o                         
   1   0   7        886.28        884.96         9.84 o                         
   2   0   7        225.15        246.95         3.36 o                         
   3   0   7        704.53        637.94         6.73 o                         
   4   0   7        140.41        150.36         2.40 o                         
   5   0   7         61.33         56.07         1.42 o                         
   6   0   7          2.80          1.73         0.60 o                         
   7   0   7          0.27          0.97         0.79 o                         
   8   0   7         89.94         93.29         3.36 o                         
   9   0   7         81.20         84.41         5.43 o                         
  -8   1   7         35.66         26.96         4.30 o                         
  -7   1   7          0.00          0.14         1.42 o                         
  -6   1   7         21.04         15.83         2.72 o                         
  -5   1   7        758.90        738.52        14.48 o                         
  -4   1   7          6.73          3.73         0.69 o                         
  -3   1   7        108.23        102.87         1.22 o                         
  -2   1   7         20.92         23.31         0.66 o                         
  -1   1   7        271.65        252.62         2.37 o                         
   0   1   7        175.41        193.42         1.76 o                         
   1   1   7        821.64        821.99         6.68 o                         
   2   1   7         47.89         35.87         0.93 o                         
   3   1   7       2169.84       2526.57        30.53 o                         
   4   1   7         18.53         19.43         1.07 o                         
   5   1   7         77.87         90.44         1.90 o                         
   6   1   7          3.76          4.07         0.68 o                         
   7   1   7        145.10        143.42         3.46 o                         
   8   1   7        260.10        281.95         6.18 o                         
   9   1   7         69.29         75.47         2.86 o                         
  -8   2   7         36.03         32.41         4.59 o                         
  -7   2   7         35.08         24.38         3.73 o                         
  -6   2   7         24.47         26.10         3.73 o                         
  -5   2   7        130.74        139.69         6.02 o                         
  -4   2   7          4.65          4.65         0.66 o                         
  -3   2   7         34.86         31.49         0.71 o                         
  -2   2   7        328.89        361.33         3.50 o                         
  -1   2   7          5.15         13.71         0.44 o                         
   0   2   7       1001.81       1030.39         8.19 o                         
   1   2   7        270.28        264.09         2.70 o                         
   2   2   7        170.67        172.96         2.10 o                         
   3   2   7         87.76         56.29         1.54 o                         
   4   2   7         58.72         88.53         2.88 o                         
   5   2   7        888.54        882.92        12.47 o                         
   6   2   7         29.02         27.12         1.38 o                         
   7   2   7        104.65        111.89         3.19 o                         
   8   2   7         29.50         37.00         4.02 o                         
   9   2   7          4.57          3.73         1.62 o                         
  -8   3   7         10.31          9.75         3.16 o                         
  -7   3   7         16.91         15.49         3.44 o                         
  -6   3   7         82.28         80.31         5.74 o                         
  -5   3   7         20.54         14.92         2.58 o                         
  -4   3   7        534.60        527.52         8.51 o                         
  -3   3   7        239.53        256.54         2.94 o                         
  -2   3   7         22.19         29.52         0.79 o                         
  -1   3   7        416.64        420.46         3.60 o                         
   0   3   7          1.65          0.60         0.23 o                         
   1   3   7        465.05        520.98         4.91 o                         
   2   3   7        423.80        428.73         4.56 o                         
   3   3   7        188.75        200.77         3.96 o                         
   4   3   7        219.61        206.71         3.70 o                         
   5   3   7        204.35        184.53         3.65 o                         
   6   3   7         12.80         11.88         1.38 o                         
   7   3   7         91.30         91.21         5.45 o                         
   8   3   7         53.97         59.45         3.59 o                         
   9   3   7          0.09         -0.72         1.17 o                         
  -7   4   7          8.18          6.02         2.58 o                         
  -6   4   7        259.22        227.18        10.33 o                         
  -5   4   7         83.58         88.92         5.74 o                         
  -4   4   7        295.62        290.28        10.90 o                         
  -3   4   7        742.98        753.74         7.52 o                         
  -2   4   7          1.69          2.47         0.33 o                         
  -1   4   7       1875.28       2022.87        15.00 o                         
   0   4   7        397.71        368.93         3.38 o                         
   1   4   7         55.40         64.05         1.15 o                         
   2   4   7        543.69        532.79         5.77 o                         
   3   4   7        100.57        103.87         1.88 o                         
   4   4   7         78.10         65.05         1.79 o                         
   5   4   7          0.48          0.08         0.43 o                         
   6   4   7         17.71         16.97         3.16 o                         
   7   4   7         26.17         18.64         3.16 o                         
   8   4   7         54.19         50.26         3.34 o                         
   9   4   7          3.01          2.01         2.29 o                         
  -7   5   7         10.78         11.19         3.44 o                         
  -6   5   7         15.89         20.08         3.73 o                         
  -5   5   7          0.79         -0.86         1.72 o                         
  -4   5   7        226.16        232.63         9.75 o                         
  -3   5   7        432.09        434.35         8.32 o                         
  -2   5   7        596.38        616.05         5.88 o                         
  -1   5   7        591.89        640.35         5.33 o                         
   0   5   7         13.75         19.93         0.68 o                         
   1   5   7         16.85         17.13         0.71 o                         
   2   5   7       1864.34       1788.58        15.87 o                         
   3   5   7        119.24        127.52         1.77 o                         
   4   5   7        142.63        111.64         4.04 o                         
   5   5   7         80.54         72.86         4.59 o                         
   6   5   7          7.15         11.76         2.58 o                         
   7   5   7          4.87          2.93         3.44 o                         
   8   5   7         31.39         27.95         2.84 o                         
   9   5   7          5.34          3.87         1.83 o                         
  -6   6   7          2.54          3.44         2.58 o                         
  -5   6   7         36.93         35.85         4.30 o                         
  -4   6   7        228.51        245.53        10.61 o                         
  -3   6   7         69.12         65.19         2.28 o                         
  -2   6   7        317.57        315.49         5.76 o                         
  -1   6   7         20.42         19.59         0.97 o                         
   0   6   7        180.28        171.76         2.64 o                         
   1   6   7        303.46        315.04         3.99 o                         
   2   6   7        665.44        687.23         7.31 o                         
   3   6   7        102.41         92.29         2.38 o                         
   4   6   7          0.91          0.00         0.51 o                         
   5   6   7          8.53         11.19         2.58 o                         
   6   6   7         33.94         34.53         2.82 o                         
   7   6   7         14.34          8.41         3.01 o                         
   8   6   7          1.91          5.83         1.79 o                         
   9   6   7         12.80         16.97         2.73 o                         
  -5   7   7         19.45         16.92         3.73 o                         
  -4   7   7         45.20         43.31         4.59 o                         
  -3   7   7         36.38         36.28         1.80 o                         
  -2   7   7        299.34        301.65         7.03 o                         
  -1   7   7        228.28        240.92         3.90 o                         
   0   7   7         14.53         18.17         1.08 o                         
   1   7   7        180.10        200.11         3.00 o                         
   2   7   7         54.61         53.92         2.40 o                         
   3   7   7          3.32          2.03         0.70 o                         
   4   7   7          1.95          0.67         0.68 o                         
   5   7   7          4.91          5.12         1.51 o                         
   6   7   7         13.34         14.04         2.15 o                         
   7   7   7         16.46         17.78         2.43 o                         
   8   7   7          5.41          4.77         1.92 o                         
  -5   8   7         60.54         59.38         6.02 o                         
  -4   8   7         22.76         16.35         3.44 o                         
  -3   8   7         45.54         41.59         2.29 o                         
  -2   8   7         10.74          8.68         2.44 o                         
  -1   8   7         46.46         45.30         2.18 o                         
   0   8   7         14.47         16.62         1.48 o                         
   1   8   7        294.89        304.49         7.13 o                         
   2   8   7         27.11         28.47         1.71 o                         
   3   8   7         47.88         46.13         2.15 o                         
   4   8   7          2.29          2.05         0.89 o                         
   5   8   7          0.07         -0.58         0.74 o                         
   6   8   7         70.24         68.57         4.06 o                         
   7   8   7          0.19         -0.25         1.72 o                         
   8   8   7          0.09         -1.31         1.31 o                         
  -3   9   7          7.74          7.48         1.07 o                         
  -2   9   7         27.81         24.54         1.99 o                         
  -1   9   7          5.02          6.27         1.63 o                         
   0   9   7         10.70         11.34         1.43 o                         
   1   9   7        248.31        265.34         5.68 o                         
   2   9   7         58.45         61.71         2.52 o                         
   3   9   7          5.16          5.44         1.08 o                         
   4   9   7         17.68         17.30         1.59 o                         
   5   9   7         21.44         18.36         1.41 o                         
   6   9   7         10.63          5.13         2.87 o                         
   7   9   7          3.03          4.21         1.92 o                         
  -2  10   7          6.58          4.97         1.28 o                         
  -1  10   7         20.13         22.59         1.86 o                         
   0  10   7        116.17        112.07        11.62 o                         
   1  10   7         31.82         32.92         2.11 o                         
   2  10   7         15.65         17.07         1.71 o                         
   3  10   7         10.32         12.26         1.68 o                         
   4  10   7         32.67         33.23         2.49 o                         
   5  10   7         28.21         28.36         2.65 o                         
   1  11   7          0.21          1.41         1.14 o                         
   2  11   7         17.27         13.65         1.81 o                         
   3  11   7          5.75          4.98         1.73 o                         
  -3  -9   8          0.48         -0.92         0.99 o                         
  -2  -9   8          0.00          0.03         1.01 o                         
  -1  -9   8          0.04          0.72         1.10 o                         
   0  -9   8         21.55         15.47         2.44 o                         
   1  -9   8          8.92          9.31         3.59 o                         
  -5  -8   8         14.17         17.51         1.91 o                         
  -4  -8   8          1.01         -0.17         0.96 o                         
  -3  -8   8          1.98          2.81         1.41 o                         
  -2  -8   8          0.04         -0.42         0.81 o                         
  -1  -8   8         54.37         65.42         2.67 o                         
   0  -8   8          0.10         -0.56         0.82 o                         
   1  -8   8          1.02          1.46         1.05 o                         
   2  -8   8         20.80         20.08         4.02 o                         
   3  -8   8          5.11          2.96         1.92 o                         
  -6  -7   8          0.79         -1.12         1.12 o                         
  -5  -7   8          8.29          6.55         1.30 o                         
  -4  -7   8          0.24         -0.68         0.82 o                         
  -3  -7   8          1.69          0.01         0.82 o                         
  -2  -7   8          7.91          9.71         1.09 o                         
  -1  -7   8          8.76          9.15         1.14 o                         
   0  -7   8         68.26         75.66         2.96 o                         
   1  -7   8         80.40         87.96         4.16 o                         
   2  -7   8         99.20         96.66         6.60 o                         
   3  -7   8         19.63         16.01         2.44 o                         
   4  -7   8         46.38         46.48         3.73 o                         
   5  -7   8          0.82          1.31         2.72 o                         
  -7  -6   8          1.31          0.57         2.58 o                         
  -6  -6   8         23.65         24.15         1.47 o                         
  -5  -6   8          6.00          7.97         1.28 o                         
  -4  -6   8          9.23          6.13         1.04 o                         
  -3  -6   8          1.29         -0.22         0.74 o                         
  -2  -6   8          0.29          0.94         0.62 o                         
  -1  -6   8         20.53         21.17         1.16 o                         
   0  -6   8          7.42          7.47         0.86 o                         
   1  -6   8        430.13        465.52         6.91 o                         
   2  -6   8          0.18          0.61         0.57 o                         
   3  -6   8         15.26         16.03         2.12 o                         
   4  -6   8         58.53         60.37         3.55 o                         
   5  -6   8         12.69          9.21         2.12 o                         
   6  -6   8          6.83          7.46         3.44 o                         
  -7  -5   8          6.56          7.23         1.92 o                         
  -6  -5   8         12.76         19.18         2.41 o                         
  -5  -5   8         11.43          7.60         1.10 o                         
  -4  -5   8         24.42         20.69         1.30 o                         
  -3  -5   8          3.90          3.63         0.84 o                         
  -2  -5   8         45.34         54.17         1.76 o                         
  -1  -5   8         88.97        103.86         2.20 o                         
   0  -5   8        163.25        166.32         3.02 o                         
   1  -5   8          0.62          0.01         0.74 o                         
   2  -5   8          4.31          5.65         0.75 o                         
   3  -5   8        313.88        314.03         5.52 o                         
   4  -5   8         64.80         62.24         3.43 o                         
   5  -5   8          4.57          3.78         1.64 o                         
   6  -5   8         30.59         28.67         2.73 o                         
  -8  -4   8          7.75         10.33         3.73 o                         
  -7  -4   8          4.53          4.30         2.87 o                         
  -6  -4   8         11.28         18.60         2.58 o                         
  -5  -4   8          1.48          1.97         0.69 o                         
  -4  -4   8         28.78         32.40         1.31 o                         
  -3  -4   8          0.24         -0.03         0.50 o                         
  -2  -4   8         20.87         21.94         1.09 o                         
  -1  -4   8          0.93          0.72         0.52 o                         
   0  -4   8        187.61        165.25         2.67 o                         
   1  -4   8         10.54         10.15         1.02 o                         
   2  -4   8         47.74         49.11         1.88 o                         
   3  -4   8        177.50        187.34         5.75 o                         
   4  -4   8         31.39         35.48         1.50 o                         
   5  -4   8          0.56          2.47         1.43 o                         
   6  -4   8         27.00         35.60         2.84 o                         
   7  -4   8          7.92          7.74         3.16 o                         
  -8  -3   8         37.45         40.44         5.16 o                         
  -7  -3   8          1.22         -0.86         2.29 o                         
  -6  -3   8        485.16        448.69        13.34 o                         
  -5  -3   8         33.07         26.43         1.24 o                         
  -4  -3   8        187.51        182.18         3.04 o                         
  -3  -3   8         70.31         62.99         1.52 o                         
  -2  -3   8          2.12          1.17         0.48 o                         
  -1  -3   8         60.75         47.31         1.39 o                         
   0  -3   8       1594.64       1684.25        21.19 o                         
   1  -3   8         13.70         11.48         0.60 o                         
   2  -3   8         57.25         66.55         1.95 o                         
   3  -3   8        120.39        137.85         2.94 o                         
   4  -3   8         71.80         79.43         2.31 o                         
   5  -3   8          9.72          8.78         3.07 o                         
   6  -3   8         19.36         20.94         2.12 o                         
   7  -3   8         30.68         30.40         4.02 o                         
  -8  -2   8          0.73          2.58         2.58 o                         
  -7  -2   8        236.18        232.34        10.33 o                         
  -6  -2   8         64.74         73.14         5.45 o                         
  -5  -2   8         70.03         66.14         2.19 o                         
  -4  -2   8         66.99         65.61         1.44 o                         
  -3  -2   8          2.93          1.80         0.45 o                         
  -2  -2   8          7.00          5.30         0.53 o                         
  -1  -2   8        462.63        455.81         5.21 o                         
   0  -2   8        187.08        173.93         3.10 o                         
   1  -2   8         14.16         12.28         0.60 o                         
   2  -2   8        151.31        177.02         2.76 o                         
   3  -2   8          6.01          9.14         0.84 o                         
   4  -2   8        253.36        236.21         3.73 o                         
   5  -2   8         43.26         46.64         1.66 o                         
   6  -2   8         58.65         62.00         3.93 o                         
   7  -2   8        129.78        126.90         7.46 o                         
   8  -2   8         23.92         28.68         4.02 o                         
  -8  -1   8          9.73          6.87         3.44 o                         
  -7  -1   8         41.76         41.37         3.14 o                         
  -6  -1   8         22.28         26.77         4.16 o                         
  -5  -1   8        130.66        127.45         6.31 o                         
  -4  -1   8        307.12        311.66         3.46 o                         
  -3  -1   8        227.44        248.48         2.86 o                         
  -2  -1   8         20.57         26.75         0.83 o                         
  -1  -1   8        267.56        239.10         3.17 o                         
   0  -1   8        330.68        314.92         3.76 o                         
   1  -1   8         18.71          9.67         0.62 o                         
   2  -1   8        132.22        178.80         5.32 o                         
   3  -1   8         45.03         55.64         1.30 o                         
   4  -1   8        482.92        514.05         5.44 o                         
   5  -1   8          2.16          1.74         0.51 o                         
   6  -1   8        197.40        206.96         3.76 o                         
   7  -1   8        111.53        125.23         2.99 o                         
   8  -1   8         73.40         72.52         3.84 o                         
  -8   0   8         48.54         47.57         4.45 o                         
  -7   0   8        116.71        112.87         4.86 o                         
  -6   0   8          0.04          1.12         1.17 o                         
  -5   0   8        102.25        107.33         9.04 o                         
  -4   0   8          4.30          3.76         0.32 o                         
  -3   0   8        378.04        387.76         3.95 o                         
  -2   0   8         17.96         15.94         0.58 o                         
  -1   0   8       1593.41       1608.87        16.49 o                         
   0   0   8        264.07        269.45         2.78 o                         
   1   0   8        407.92        358.65         3.69 o                         
   2   0   8         89.87        107.52         1.87 o                         
   3   0   8         12.03         18.53         0.90 o                         
   4   0   8        246.47        233.30         3.21 o                         
   5   0   8         22.97         28.32         1.59 o                         
   6   0   8         96.23         88.69         2.05 o                         
   7   0   8        136.98        147.48         3.22 o                         
   8   0   8         27.92         30.28         2.26 o                         
   9   0   8          6.91         15.56         2.05 o                         
  -8   1   8          0.04         -0.86         2.01 o                         
  -7   1   8         69.34         75.50         3.92 o                         
  -6   1   8         42.54         37.21         2.61 o                         
  -5   1   8        325.34        322.64        11.04 o                         
  -4   1   8          2.22          3.45         0.74 o                         
  -3   1   8        359.84        344.43         3.04 o                         
  -2   1   8         11.80         11.68         0.56 o                         
  -1   1   8        653.04        781.49         6.19 o                         
   0   1   8        270.99        306.93         2.49 o                         
   1   1   8       1633.77       1580.66        13.39 o                         
   2   1   8         62.11         58.69         1.60 o                         
   3   1   8       1037.77        986.15        12.38 o                         
   4   1   8          2.19          0.40         0.34 o                         
   5   1   8        149.26        138.62         2.42 o                         
   6   1   8         16.71         17.41         1.04 o                         
   7   1   8         35.39         42.10         2.22 o                         
   8   1   8          7.00          6.19         1.47 o                         
   9   1   8         20.78         26.67         2.20 o                         
  -8   2   8         45.79         34.71         4.88 o                         
  -7   2   8         18.25         12.62         3.16 o                         
  -6   2   8        147.96        144.28         7.74 o                         
  -5   2   8        786.49        785.33        12.51 o                         
  -4   2   8         20.43         19.66         1.15 o                         
  -3   2   8        417.65        421.21         3.82 o                         
  -2   2   8       1138.71       1256.06         9.63 o                         
  -1   2   8         39.92         44.57         0.78 o                         
   0   2   8        410.86        492.51         4.52 o                         
   1   2   8       6123.83       6326.49        45.10 o                         
   2   2   8         90.09        100.12         1.37 o                         
   3   2   8         50.98         32.72         1.61 o                         
   4   2   8        310.42        312.96         6.01 o                         
   5   2   8          5.09          8.29         0.81 o                         
   6   2   8        109.83        125.69         2.77 o                         
   7   2   8         98.85         92.89         4.24 o                         
   8   2   8         23.62         35.28         3.73 o                         
   9   2   8         23.80         18.56         2.43 o                         
  -8   3   8         14.66         20.94         4.30 o                         
  -7   3   8          1.40          6.02         2.58 o                         
  -6   3   8         30.89         31.84         4.02 o                         
  -5   3   8          0.17          3.16         2.01 o                         
  -4   3   8        551.40        553.89        10.88 o                         
  -3   3   8       1041.78       1084.19         9.16 o                         
  -2   3   8        852.41        885.91         7.56 o                         
  -1   3   8         11.55         14.01         0.54 o                         
   0   3   8       7468.36       8067.77        57.39 o                         
   1   3   8       1808.11       1961.54        17.16 o                         
   2   3   8          0.91          5.14         0.55 o                         
   3   3   8        260.76        232.05         3.95 o                         
   4   3   8         17.98         25.82         1.25 o                         
   5   3   8          4.13          9.53         1.02 o                         
   6   3   8        299.19        308.63         5.61 o                         
   7   3   8          0.02          0.63         0.97 o                         
   8   3   8          0.27          1.72         1.72 o                         
   9   3   8         18.22         23.82         4.16 o                         
  -7   4   8          7.62          3.44         2.29 o                         
  -6   4   8         24.00         19.22         3.44 o                         
  -5   4   8         36.81         34.42         4.02 o                         
  -4   4   8         35.23         33.56         3.44 o                         
  -3   4   8        359.63        371.48         4.98 o                         
  -2   4   8          0.03          0.06         0.31 o                         
  -1   4   8         24.82         30.13         1.00 o                         
   0   4   8       2880.47       3005.43        21.93 o                         
   1   4   8         94.49         91.56         1.67 o                         
   2   4   8        983.53        991.80         9.17 o                         
   3   4   8         13.68         21.00         0.61 o                         
   4   4   8          0.49          0.70         0.60 o                         
   5   4   8         19.52         20.15         1.69 o                         
   6   4   8         88.03        100.42         4.36 o                         
   7   4   8         30.73         30.12         3.73 o                         
   8   4   8         60.38         66.75        11.90 o                         
   9   4   8          4.11          5.31         1.83 o                         
  -7   5   8         25.69         22.37         4.30 o                         
  -6   5   8         35.50         42.45         4.88 o                         
  -5   5   8         30.73         26.68         4.02 o                         
  -4   5   8        235.35        244.96        10.04 o                         
  -3   5   8        315.82        302.83         6.52 o                         
  -2   5   8        435.66        440.26         5.28 o                         
  -1   5   8          3.59          5.29         0.44 o                         
   0   5   8        464.87        468.81         4.18 o                         
   1   5   8        106.11         96.11         1.64 o                         
   2   5   8          3.63          2.28         0.44 o                         
   3   5   8         14.77         19.93         1.20 o                         
   4   5   8         10.67          9.86         0.73 o                         
   5   5   8          0.01          0.44         1.00 o                         
   6   5   8         48.18         45.61         4.02 o                         
   7   5   8          1.78         -0.57         1.43 o                         
   8   5   8         29.88         31.17         2.94 o                         
   9   5   8          0.16          0.45         1.86 o                         
  -6   6   8        124.16        126.78         8.32 o                         
  -5   6   8        110.00        119.61         7.46 o                         
  -4   6   8        293.90        271.35        11.19 o                         
  -3   6   8         26.07         26.18         2.15 o                         
  -2   6   8          0.65          0.04         1.07 o                         
  -1   6   8        353.09        368.42         5.07 o                         
   0   6   8        511.15        522.92         4.91 o                         
   1   6   8         12.25         11.43         0.72 o                         
   2   6   8        161.71        161.00         2.34 o                         
   3   6   8          3.03          1.64         0.58 o                         
   4   6   8        250.65        233.03         8.21 o                         
   5   6   8         17.59         14.63         2.58 o                         
   6   6   8         12.25          8.03         2.58 o                         
   7   6   8          4.02          1.65         1.31 o                         
   8   6   8         25.42         23.41         2.82 o                         
   9   6   8          9.56          7.86         2.58 o                         
  -5   7   8          0.02         -1.72         2.01 o                         
  -4   7   8         40.98         47.33         4.88 o                         
  -3   7   8         74.16         80.25         3.01 o                         
  -2   7   8          4.46          4.38         0.97 o                         
  -1   7   8        689.92        695.96        10.32 o                         
   0   7   8        138.50        146.75         3.45 o                         
   1   7   8        119.34        126.51         2.56 o                         
   2   7   8        157.03        152.41         3.62 o                         
   3   7   8         17.14         18.77         1.30 o                         
   4   7   8        106.67        118.94         4.45 o                         
   5   7   8         33.91         24.94         4.02 o                         
   6   7   8          5.03          3.87         1.62 o                         
   7   7   8         21.77         25.53         2.84 o                         
   8   7   8         43.10         39.89         3.55 o                         
  -4   8   8          7.48         11.47         3.16 o                         
  -3   8   8          4.34          3.51         2.44 o                         
  -2   8   8         15.73         14.12         1.69 o                         
  -1   8   8        293.86        303.67         6.06 o                         
   0   8   8         15.98         14.51         1.37 o                         
   1   8   8         12.07         14.39         1.97 o                         
   2   8   8          5.75          5.26         1.16 o                         
   3   8   8         29.36         26.98         1.48 o                         
   4   8   8        137.94        139.53         3.65 o                         
   5   8   8         41.40         37.88         5.16 o                         
   6   8   8          8.78          7.46         1.92 o                         
   7   8   8         35.71         37.43         3.25 o                         
  -3   9   8          0.01          0.17         0.79 o                         
  -2   9   8          0.67         -0.13         1.00 o                         
  -1   9   8         63.09         67.02         2.78 o                         
   0   9   8         38.56         37.78         2.25 o                         
   1   9   8         56.00         57.27         4.21 o                         
   2   9   8         29.42         28.17         2.18 o                         
   3   9   8          3.91          3.31         0.92 o                         
   4   9   8         12.71         13.28         2.25 o                         
   5   9   8         25.50         26.57         2.54 o                         
   6   9   8          0.29         -1.58         1.58 o                         
   7   9   8          7.71          7.99         2.12 o                         
  -2  10   8         38.27         42.94         3.87 o                         
  -1  10   8          4.05          0.36         1.06 o                         
   0  10   8          7.77          8.21         1.44 o                         
   1  10   8          4.32          6.22         1.32 o                         
   2  10   8         15.79         18.66         1.78 o                         
   3  10   8        129.07        126.71         3.86 o                         
   4  10   8          2.28          2.14         1.22 o                         
   5  10   8         43.01         34.74         1.99 o                         
   1  11   8         29.83         31.14         2.54 o                         
   2  11   8          4.46          3.53         1.47 o                         
   3  11   8         27.65         30.90         2.41 o                         
  -2  -9   9          0.61          0.53         1.01 o                         
  -1  -9   9         14.57         12.52         1.64 o                         
   0  -9   9          9.21         12.26         1.95 o                         
  -4  -8   9          0.01         -0.92         0.92 o                         
  -3  -8   9          0.02         -0.86         0.86 o                         
  -2  -8   9          4.91          4.75         1.02 o                         
  -1  -8   9         15.93         21.99         1.49 o                         
   0  -8   9         60.65         56.32         3.08 o                         
   1  -8   9          6.83          3.52         1.25 o                         
   2  -8   9          2.53          0.57         2.58 o                         
   3  -8   9          5.42          2.58         2.29 o                         
  -6  -7   9          0.35          1.21         1.00 o                         
  -5  -7   9          0.04         -0.06         1.40 o                         
  -4  -7   9          0.47          0.55         0.90 o                         
  -3  -7   9          1.62          1.37         0.81 o                         
  -2  -7   9          3.43          3.73         0.94 o                         
  -1  -7   9         13.82         14.98         1.23 o                         
   0  -7   9         10.13          7.69         1.03 o                         
   1  -7   9          8.92          6.85         1.31 o                         
   2  -7   9        123.77        120.76         7.17 o                         
   3  -7   9          3.62          3.68         1.72 o                         
   4  -7   9          1.14          1.21         1.79 o                         
  -6  -6   9          2.03          2.37         0.93 o                         
  -5  -6   9          0.62          1.89         0.95 o                         
  -4  -6   9          0.94         -0.09         0.83 o                         
  -3  -6   9         12.53         11.36         1.18 o                         
  -2  -6   9          7.50          9.65         1.07 o                         
  -1  -6   9         50.40         52.49         2.18 o                         
   0  -6   9         22.64         19.24         1.55 o                         
   1  -6   9         15.70         15.21         1.20 o                         
   2  -6   9         61.69         54.79         4.88 o                         
   3  -6   9          0.27          0.06         1.43 o                         
   4  -6   9          0.11         -1.15         1.15 o                         
   5  -6   9          0.21         -2.58         2.58 o                         
  -7  -5   9         29.81         25.24         4.59 o                         
  -6  -5   9          0.22          2.35         0.54 o                         
  -5  -5   9        138.86        135.60         3.67 o                         
  -4  -5   9         48.28         42.26         1.82 o                         
  -3  -5   9          4.40          3.44         0.76 o                         
  -2  -5   9        117.08        124.12         2.52 o                         
  -1  -5   9         34.81         36.77         1.37 o                         
   0  -5   9         15.71         15.35         1.06 o                         
   1  -5   9          2.19          0.96         1.28 o                         
   2  -5   9         27.48         27.35         1.33 o                         
   3  -5   9         18.10         24.87         1.91 o                         
   4  -5   9          2.36          2.21         1.38 o                         
   5  -5   9         21.86         25.45         4.88 o                         
   6  -5   9         15.97         24.09         4.02 o                         
  -7  -4   9          6.26          2.29         2.58 o                         
  -6  -4   9        128.73        141.86         5.23 o                         
  -5  -4   9          4.58          2.56         1.02 o                         
  -4  -4   9         15.86         18.35         1.12 o                         
  -3  -4   9          0.89          0.01         0.51 o                         
  -2  -4   9        289.40        288.22         4.04 o                         
  -1  -4   9          2.08          1.38         0.54 o                         
   0  -4   9         48.14         42.98         1.41 o                         
   1  -4   9         76.48         82.44         1.92 o                         
   2  -4   9         21.88         22.11         1.33 o                         
   3  -4   9         24.14         31.61         1.40 o                         
   4  -4   9          1.56          1.30         0.76 o                         
   5  -4   9          7.45          5.55         2.87 o                         
   6  -4   9         16.89         20.37         3.73 o                         
   7  -4   9          3.16         -0.86         2.58 o                         
  -8  -3   9         37.98         41.30         5.45 o                         
  -7  -3   9          0.82         -1.15         2.01 o                         
  -6  -3   9         29.47         27.25         4.02 o                         
  -5  -3   9         37.16         32.37         1.41 o                         
  -4  -3   9         14.89         11.73         1.03 o                         
  -3  -3   9         30.77         26.31         1.10 o                         
  -2  -3   9        229.54        207.73         3.34 o                         
  -1  -3   9         36.92         48.82         1.40 o                         
   0  -3   9          0.59          0.08         0.47 o                         
   1  -3   9        183.95        197.40         3.50 o                         
   2  -3   9          1.63          4.15         0.79 o                         
   3  -3   9         53.98         57.29         1.72 o                         
   4  -3   9         11.10         10.75         1.12 o                         
   5  -3   9        322.98        319.87         6.51 o                         
   6  -3   9          4.59          7.17         2.58 o                         
   7  -3   9         28.26         24.67         3.73 o                         
   8  -3   9         14.66         17.50         3.73 o                         
  -8  -2   9         21.22         32.13         4.59 o                         
  -7  -2   9          0.13         -2.01         2.29 o                         
  -6  -2   9         42.35         41.30         4.30 o                         
  -5  -2   9         71.24         76.42         1.87 o                         
  -4  -2   9         18.07         15.25         0.84 o                         
  -3  -2   9         58.75         55.56         1.42 o                         
  -2  -2   9         54.74         50.35         1.27 o                         
  -1  -2   9        372.61        335.55         4.90 o                         
   0  -2   9        416.01        392.55         5.19 o                         
   1  -2   9         28.34         20.74         0.74 o                         
   2  -2   9         71.16         62.01         1.53 o                         
   3  -2   9        170.40        157.65         2.75 o                         
   4  -2   9          0.01          1.82         0.86 o                         
   5  -2   9          1.60          1.86         0.87 o                         
   6  -2   9         38.58         46.45         2.43 o                         
   7  -2   9         56.90         52.49         4.59 o                         
   8  -2   9         28.29         31.27         4.02 o                         
  -8  -1   9         16.96         10.89         2.33 o                         
  -7  -1   9         59.76         63.16         3.95 o                         
  -6  -1   9         12.38         10.42         2.15 o                         
  -5  -1   9         70.98         70.28         3.55 o                         
  -4  -1   9        466.35        449.53         4.69 o                         
  -3  -1   9          7.93          6.69         0.57 o                         
  -2  -1   9          6.91          9.79         0.58 o                         
  -1  -1   9       1160.20       1147.18        11.68 o                         
   0  -1   9        340.38        317.41         3.94 o                         
   1  -1   9        178.11        186.15         2.56 o                         
   2  -1   9       1303.32       1362.42        17.33 o                         
   3  -1   9         35.58         19.89         0.89 o                         
   4  -1   9         12.18          6.38         0.61 o                         
   5  -1   9          7.08          4.54         0.71 o                         
   6  -1   9          0.02         -0.11         0.68 o                         
   7  -1   9         35.43         33.20         1.95 o                         
   8  -1   9          4.97          4.60         4.30 o                         
  -8   0   9         16.87         17.17         2.53 o                         
  -7   0   9        169.44        168.20         6.07 o                         
  -6   0   9          7.04          2.94         1.51 o                         
  -5   0   9         19.00         12.56         1.83 o                         
  -4   0   9        962.58        946.23        10.18 o                         
  -3   0   9         89.87        100.01         1.54 o                         
  -2   0   9         91.84         92.68         1.43 o                         
  -1   0   9        117.40        108.01         2.03 o                         
   0   0   9       1122.90       1165.35         9.95 o                         
   1   0   9         35.84         38.18         0.91 o                         
   2   0   9        335.85        351.65         4.76 o                         
   3   0   9         31.60         33.40         1.21 o                         
   4   0   9        218.87        219.74         3.10 o                         
   5   0   9        450.89        457.31         5.19 o                         
   6   0   9          0.02          0.09         0.59 o                         
   7   0   9         99.64        110.82         3.24 o                         
   8   0   9         11.89         11.83         1.68 o                         
   9   0   9          5.86          6.60         2.03 o                         
  -8   1   9          2.42          0.57         2.01 o                         
  -7   1   9          5.37          4.59         2.58 o                         
  -6   1   9         31.34         30.24         2.61 o                         
  -5   1   9         24.42         23.86         2.23 o                         
  -4   1   9         18.15         18.94         0.78 o                         
  -3   1   9       1010.42       1019.98         8.53 o                         
  -2   1   9         12.66         16.38         0.62 o                         
  -1   1   9       7395.64       7769.74        95.47 o                         
   0   1   9        143.52        158.58         1.60 o                         
   1   1   9       4004.26       4165.24        33.09 o                         
   2   1   9          2.97          7.71         0.38 o                         
   3   1   9        233.53        241.89         3.84 o                         
   4   1   9          5.61          8.52         0.89 o                         
   5   1   9        124.13        118.33         2.23 o                         
   6   1   9          1.75          5.50         0.81 o                         
   7   1   9        138.05        146.78         3.76 o                         
   8   1   9          0.53          0.36         1.04 o                         
   9   1   9          0.47          0.75         1.58 o                         
  -8   2   9          0.15          2.87         2.58 o                         
  -7   2   9         14.06         18.64         3.73 o                         
  -6   2   9        419.72        415.63        14.92 o                         
  -5   2   9        235.47        228.28         6.84 o                         
  -4   2   9         57.12         58.69         1.17 o                         
  -3   2   9        192.37        197.58         2.44 o                         
  -2   2   9        232.27        241.42         2.45 o                         
  -1   2   9       4065.78       4337.08        29.68 o                         
   0   2   9        425.01        454.91         3.85 o                         
   1   2   9       1256.16       1325.17        10.48 o                         
   2   2   9          1.72          1.22         0.28 o                         
   3   2   9        167.27        155.47         3.10 o                         
   4   2   9         16.86         13.29         0.95 o                         
   5   2   9         92.98         82.29         2.07 o                         
   6   2   9          1.12          0.94         0.69 o                         
   7   2   9        125.75        133.73         4.21 o                         
   8   2   9          9.21         10.41         2.12 o                         
   9   2   9         18.56         22.66         3.73 o                         
  -7   3   9         17.56         18.93         3.73 o                         
  -6   3   9         96.33         88.06         6.31 o                         
  -5   3   9        130.57        143.71         7.46 o                         
  -4   3   9        318.67        327.09         6.65 o                         
  -3   3   9         11.66         14.66         1.10 o                         
  -2   3   9        539.23        541.49         4.64 o                         
  -1   3   9        254.52        289.91         2.77 o                         
   0   3   9        729.08        771.23         6.49 o                         
   1   3   9        114.51        163.87         1.88 o                         
   2   3   9         32.33         30.92         0.85 o                         
   3   3   9         26.43         25.99         1.33 o                         
   4   3   9        164.77        165.83         3.37 o                         
   5   3   9          0.33          1.04         0.56 o                         
   6   3   9        190.79        203.03         6.57 o                         
   7   3   9        121.59        128.38         5.45 o                         
   8   3   9          1.66          2.01         2.01 o                         
   9   3   9          0.31         -1.10         1.10 o                         
  -7   4   9         53.36         60.52         5.74 o                         
  -6   4   9          6.35          4.30         2.29 o                         
  -5   4   9        405.44        395.55        14.06 o                         
  -4   4   9        372.07        385.22        13.48 o                         
  -3   4   9         10.26         10.95         0.82 o                         
  -2   4   9       1376.36       1355.87        11.82 o                         
  -1   4   9        381.90        391.63         3.60 o                         
   0   4   9        229.56        213.67         2.27 o                         
   1   4   9        114.95        101.32         1.66 o                         
   2   4   9        454.06        468.43         4.86 o                         
   3   4   9        636.90        692.15         7.16 o                         
   4   4   9         89.40         67.84         1.99 o                         
   5   4   9          8.54          5.97         1.21 o                         
   6   4   9        186.73        172.15         6.74 o                         
   7   4   9         81.05         84.24         4.33 o                         
   8   4   9          0.45          2.29         2.01 o                         
   9   4   9          2.05          0.67         2.87 o                         
  -7   5   9          3.18          4.02         2.58 o                         
  -6   5   9         15.06         16.92         3.44 o                         
  -5   5   9          7.56          8.03         2.58 o                         
  -4   5   9        220.07        213.12         9.47 o                         
  -3   5   9         54.92         51.78         2.21 o                         
  -2   5   9       3232.74       3231.63        33.22 o                         
  -1   5   9         10.72         10.61         0.56 o                         
   0   5   9        381.67        383.44         3.67 o                         
   1   5   9          2.38          3.72         0.51 o                         
   2   5   9        285.31        313.13         3.65 o                         
   3   5   9        468.27        477.28         5.39 o                         
   4   5   9         22.65         25.14         1.86 o                         
   5   5   9          0.64         -0.89         0.89 o                         
   6   5   9         46.65         53.32         3.43 o                         
   7   5   9          0.29         -1.15         1.15 o                         
   8   5   9         43.75         48.68         3.59 o                         
   9   5   9         13.89         17.08         2.64 o                         
  -6   6   9        143.76        160.34         9.18 o                         
  -5   6   9         34.94         23.23         4.02 o                         
  -4   6   9         26.99         28.68         3.73 o                         
  -3   6   9        447.62        431.10        14.20 o                         
  -2   6   9        169.75        166.22         3.79 o                         
  -1   6   9        177.22        176.41         2.84 o                         
   0   6   9          0.73          0.48         0.44 o                         
   1   6   9          0.47          0.57         0.48 o                         
   2   6   9         33.35         37.41         1.10 o                         
   3   6   9         11.44          9.74         0.86 o                         
   4   6   9         44.28         40.86         1.53 o                         
   5   6   9          8.73          5.48         1.64 o                         
   6   6   9        170.36        151.74         8.03 o                         
   7   6   9         12.89         15.49         3.16 o                         
   8   6   9         30.11         33.14         3.25 o                         
  -5   7   9          0.02          0.00         2.01 o                         
  -4   7   9          7.06          8.32         2.87 o                         
  -3   7   9         96.06         95.51         3.21 o                         
  -2   7   9         52.95         50.57         2.10 o                         
  -1   7   9         91.46         86.89         2.83 o                         
   0   7   9         20.47         20.08         1.10 o                         
   1   7   9        399.66        400.33         5.00 o                         
   2   7   9          3.49          3.81         0.78 o                         
   3   7   9         34.24         35.63         1.73 o                         
   4   7   9         85.57         79.41         2.69 o                         
   5   7   9          1.26          0.86         1.72 o                         
   6   7   9         44.37         47.90         4.45 o                         
   7   7   9          2.46          0.00         1.72 o                         
   8   7   9         25.95         28.51         3.14 o                         
  -4   8   9          0.01          4.02         2.58 o                         
  -3   8   9         57.13         54.35         2.72 o                         
  -2   8   9          0.17          0.63         1.00 o                         
  -1   8   9          6.36          4.99         1.14 o                         
   0   8   9         69.14         74.67         2.35 o                         
   1   8   9         51.86         56.99         2.31 o                         
   2   8   9        218.65        214.61         4.72 o                         
   3   8   9        133.94        145.07         3.25 o                         
   4   8   9        151.40        147.04         5.50 o                         
   5   8   9         99.93         87.80         6.45 o                         
   6   8   9         89.33         74.77         8.03 o                         
   7   8   9         13.28         13.25         2.43 o                         
  -3   9   9         27.81         32.13         2.15 o                         
  -2   9   9         15.35         15.30         3.44 o                         
  -1   9   9         26.55         25.22         1.84 o                         
   0   9   9         91.43         92.10         3.31 o                         
   1   9   9         57.87         56.44         2.52 o                         
   2   9   9         66.38         67.83         5.85 o                         
   3   9   9          3.03          2.54         0.95 o                         
   4   9   9          8.51          9.21         1.48 o                         
   5   9   9          1.59          0.64         0.74 o                         
   6   9   9          0.01         -0.72         1.42 o                         
   7   9   9          3.32          7.13         2.12 o                         
  -1  10   9          0.20         -0.19         1.11 o                         
   0  10   9          1.61          0.47         1.10 o                         
   1  10   9          2.46          3.23         1.26 o                         
   2  10   9          8.23          8.69         1.47 o                         
   3  10   9         19.02         21.49         1.84 o                         
   4  10   9          1.44          2.07         1.29 o                         
   5  10   9         10.20         12.12         1.42 o                         
  -4  -8  10          0.22         -0.90         0.90 o                         
  -3  -8  10          2.43          1.37         1.02 o                         
  -2  -8  10          0.07         -0.90         0.90 o                         
  -1  -8  10         12.84          9.02         1.45 o                         
   0  -8  10          5.88          3.56         1.43 o                         
   1  -8  10         26.63         29.14         3.59 o                         
   2  -8  10         10.21          9.18         3.44 o                         
  -5  -7  10          1.15         -1.21         1.98 o                         
  -4  -7  10          7.69          6.91         1.25 o                         
  -3  -7  10         48.79         52.22         3.52 o                         
  -2  -7  10          4.33          5.36         1.03 o                         
  -1  -7  10          0.11          0.05         0.81 o                         
   0  -7  10         17.23         16.34         1.29 o                         
   1  -7  10          1.47          1.01         1.05 o                         
   2  -7  10          3.75          7.17         3.16 o                         
   3  -7  10          0.10         -1.38         1.38 o                         
   4  -7  10          0.04          0.00         2.87 o                         
  -6  -6  10          5.43          7.33         1.18 o                         
  -5  -6  10          0.17          0.17         0.91 o                         
  -4  -6  10         19.25         18.86         1.50 o                         
  -3  -6  10         56.74         54.28         2.86 o                         
  -2  -6  10          1.13          0.77         0.73 o                         
  -1  -6  10          5.10          5.35         1.08 o                         
   0  -6  10          8.73          6.54         0.93 o                         
   1  -6  10          1.02          1.08         1.28 o                         
   2  -6  10          0.23         -2.01         2.01 o                         
   3  -6  10          4.90          0.90         1.38 o                         
   4  -6  10          2.45          2.87         2.87 o                         
   5  -6  10         15.37          8.32         3.16 o                         
  -7  -5  10          0.00         -2.58         2.58 o                         
  -6  -5  10         68.40         65.42         3.38 o                         
  -5  -5  10          6.40          5.78         1.14 o                         
  -4  -5  10         46.19         52.59         1.99 o                         
  -3  -5  10          7.58          4.90         1.24 o                         
  -2  -5  10          4.36          4.66         0.90 o                         
  -1  -5  10          0.78         -0.58         0.58 o                         
   0  -5  10         15.19         12.80         1.09 o                         
   1  -5  10         24.77         26.32         1.37 o                         
   2  -5  10         38.75         44.33         2.32 o                         
   3  -5  10          0.16         -0.29         0.79 o                         
   4  -5  10         30.61         27.25         3.73 o                         
   5  -5  10          0.59         -2.01         2.01 o                         
   6  -5  10          2.09         -1.15         2.87 o                         
  -7  -4  10          9.75         10.33         3.73 o                         
  -6  -4  10         18.04         16.92         3.73 o                         
  -5  -4  10         10.70         10.09         1.36 o                         
  -4  -4  10         21.86         20.67         1.35 o                         
  -3  -4  10         27.82         26.84         1.26 o                         
  -2  -4  10         95.67         89.78         2.69 o                         
  -1  -4  10          3.49          6.37         0.79 o                         
   0  -4  10          0.57         -0.10         0.52 o                         
   1  -4  10         87.44         93.98         2.43 o                         
   2  -4  10         43.81         35.56         1.71 o                         
   3  -4  10         20.21         19.78         2.15 o                         
   4  -4  10         44.52         43.70         2.23 o                         
   5  -4  10          0.09          0.57         2.29 o                         
   6  -4  10          0.59          2.29         2.87 o                         
   7  -4  10          0.66          1.72         2.87 o                         
  -7  -3  10         14.98         19.79         4.02 o                         
  -6  -3  10          2.87          3.16         2.58 o                         
  -5  -3  10          8.31          5.75         0.91 o                         
  -4  -3  10         63.22         66.38         2.14 o                         
  -3  -3  10          4.87          5.81         0.71 o                         
  -2  -3  10        137.14        130.76         2.43 o                         
  -1  -3  10         71.98         63.40         1.65 o                         
   0  -3  10        169.43        195.90         3.03 o                         
   1  -3  10          8.10          9.63         0.70 o                         
   2  -3  10         58.90         65.86         2.40 o                         
   3  -3  10         16.59         17.23         1.25 o                         
   4  -3  10          5.86          3.87         0.94 o                         
   5  -3  10          0.40          1.15         1.49 o                         
   6  -3  10          0.38          0.86         2.29 o                         
   7  -3  10          0.43          2.01         2.58 o                         
  -8  -2  10         28.45         38.44         5.16 o                         
  -7  -2  10         26.48         28.40         4.30 o                         
  -6  -2  10         66.07         66.83         5.74 o                         
  -5  -2  10          0.01         -0.80         1.15 o                         
  -4  -2  10          0.54          0.89         0.51 o                         
  -3  -2  10          0.07         -0.04         0.47 o                         
  -2  -2  10        426.11        416.05         4.75 o                         
  -1  -2  10          7.92          7.35         0.72 o                         
   0  -2  10        284.64        310.73         4.58 o                         
   1  -2  10          5.23          3.52         0.54 o                         
   2  -2  10         15.33         10.06         0.79 o                         
   3  -2  10          4.62          4.38         0.66 o                         
   4  -2  10        177.20        180.50         3.65 o                         
   5  -2  10          7.46          5.14         1.56 o                         
   6  -2  10        141.45        146.78         4.30 o                         
   7  -2  10          3.95          5.16         2.58 o                         
   8  -2  10          1.29          2.29         2.87 o                         
  -8  -1  10          2.45          1.62         1.92 o                         
  -7  -1  10         54.31         55.73         3.75 o                         
  -6  -1  10          8.36          8.93         3.16 o                         
  -5  -1  10         32.31         32.24         1.26 o                         
  -4  -1  10        400.93        410.00         4.71 o                         
  -3  -1  10        340.85        337.47         3.59 o                         
  -2  -1  10       2442.97       2451.22        20.40 o                         
  -1  -1  10          0.01          0.18         0.46 o                         
   0  -1  10        824.40        838.71         8.65 o                         
   1  -1  10          5.21          9.19         1.03 o                         
   2  -1  10          8.26          6.09         0.41 o                         
   3  -1  10         51.51         53.19         1.62 o                         
   4  -1  10        154.09        150.95         2.47 o                         
   5  -1  10         88.00         90.46         2.90 o                         
   6  -1  10         33.20         37.70         2.11 o                         
   7  -1  10          8.37          9.45         1.33 o                         
   8  -1  10          0.04         -1.22         1.22 o                         
  -8   0  10          0.25         -0.29         2.01 o                         
  -7   0  10         16.54         19.68         2.61 o                         
  -6   0  10         25.23         23.36         2.53 o                         
  -5   0  10        649.84        650.01        21.23 o                         
  -4   0  10          4.80          6.27         0.77 o                         
  -3   0  10       1329.86       1320.07        10.90 o                         
  -2   0  10        558.26        592.04         5.37 o                         
  -1   0  10         83.10         67.53         1.18 o                         
   0   0  10        270.50        292.83         3.15 o                         
   1   0  10       1166.97       1314.76        12.81 o                         
   2   0  10        357.58        333.02         3.63 o                         
   3   0  10        146.15        119.12         2.15 o                         
   4   0  10         37.44         41.31         1.28 o                         
   5   0  10        281.29        268.55         5.01 o                         
   6   0  10         49.72         46.40         2.06 o                         
   7   0  10         12.34         14.17         2.44 o                         
   8   0  10          6.41          6.60         1.52 o                         
   9   0  10         37.54         42.32         6.88 o                         
  -8   1  10          3.66          0.86         2.58 o                         
  -7   1  10         60.64         47.04         5.16 o                         
  -6   1  10         43.53         45.04         4.67 o                         
  -5   1  10        101.41         97.76         3.36 o                         
  -4   1  10        122.68        123.85         2.46 o                         
  -3   1  10        695.03        686.37         7.74 o                         
  -2   1  10        163.57        167.29         2.06 o                         
  -1   1  10        140.02        129.45         1.71 o                         
   0   1  10       2669.23       2950.54        21.37 o                         
   1   1  10        241.80        234.27         2.94 o                         
   2   1  10        105.15         95.63         1.41 o                         
   3   1  10        810.56        757.32         9.07 o                         
   4   1  10          1.05          1.31         0.42 o                         
   5   1  10        352.33        323.45         4.89 o                         
   6   1  10         14.26         12.50         1.17 o                         
   7   1  10         49.94         48.58         2.31 o                         
   8   1  10          6.19          3.19         1.34 o                         
   9   1  10         28.14         33.48         4.02 o                         
  -7   2  10         65.85         65.11         5.74 o                         
  -6   2  10        102.46        107.28         6.88 o                         
  -5   2  10        102.80         99.83         3.30 o                         
  -4   2  10         65.41         67.11         2.32 o                         
  -3   2  10       3664.15       3610.26        32.07 o                         
  -2   2  10          7.66          8.62         0.87 o                         
  -1   2  10        120.72        115.98         1.59 o                         
   0   2  10          4.38          7.22         0.41 o                         
   1   2  10          0.03          0.59         0.23 o                         
   2   2  10         15.36         13.57         0.47 o                         
   3   2  10        369.71        341.17         5.47 o                         
   4   2  10          1.28          1.86         0.53 o                         
   5   2  10        170.14        147.03         3.29 o                         
   6   2  10          6.35          5.44         1.24 o                         
   7   2  10         43.42         45.38         2.57 o                         
   8   2  10          0.00         -1.17         1.17 o                         
   9   2  10         12.28         12.60         2.33 o                         
  -7   3  10         41.00         40.16         4.88 o                         
  -6   3  10         10.65         11.47         3.16 o                         
  -5   3  10        260.45        239.22        10.04 o                         
  -4   3  10        682.56        695.98         9.04 o                         
  -3   3  10       1607.31       1603.06        14.69 o                         
  -2   3  10         25.30         22.97         0.81 o                         
  -1   3  10       1017.00        976.30         7.67 o                         
   0   3  10        562.87        611.91         5.38 o                         
   1   3  10        387.02        433.21         4.00 o                         
   2   3  10        266.01        253.05         2.81 o                         
   3   3  10         12.57         15.19         0.84 o                         
   4   3  10         26.09         28.08         1.42 o                         
   5   3  10        245.09        240.10         4.60 o                         
   6   3  10          0.00          1.28         1.14 o                         
   7   3  10         97.37         88.10         3.59 o                         
   8   3  10         12.62         12.33         2.87 o                         
   9   3  10          5.34          4.02         2.58 o                         
  -7   4  10        107.13        106.42         7.46 o                         
  -6   4  10        132.88        129.36         7.74 o                         
  -5   4  10        206.20        198.78         9.18 o                         
  -4   4  10       2146.70       2108.83        74.58 o                         
  -3   4  10         25.66         23.50         1.05 o                         
  -2   4  10        174.25        171.16         2.38 o                         
  -1   4  10         24.27         29.63         0.83 o                         
   0   4  10          7.30          6.14         0.47 o                         
   1   4  10         99.81         83.57         1.78 o                         
   2   4  10        173.09        162.46         2.37 o                         
   3   4  10        143.80        135.63         1.82 o                         
   4   4  10         22.34         21.89         1.31 o                         
   5   4  10         35.84         34.40         2.20 o                         
   6   4  10          1.70          6.69         1.53 o                         
   7   4  10        152.70        128.48         6.31 o                         
   8   4  10         20.11         21.23         3.44 o                         
   9   4  10          3.59          0.98         3.01 o                         
  -6   5  10          0.92          0.29         2.29 o                         
  -5   5  10         10.22          6.02         2.29 o                         
  -4   5  10        106.07         88.35         6.02 o                         
  -3   5  10          3.41          1.43         0.95 o                         
  -2   5  10         13.35         10.47         1.14 o                         
  -1   5  10         10.99         10.39         0.64 o                         
   0   5  10         65.66         71.59         1.35 o                         
   1   5  10          2.76          4.50         0.53 o                         
   2   5  10       1015.68       1011.22        10.49 o                         
   3   5  10          4.21          7.23         0.65 o                         
   4   5  10        158.37        154.27         5.56 o                         
   5   5  10         67.16         49.33         2.57 o                         
   6   5  10         46.36         45.85         5.88 o                         
   7   5  10         14.00         13.15         2.41 o                         
   8   5  10          1.33          4.02         2.29 o                         
   9   5  10         25.90         31.20         5.16 o                         
  -6   6  10          0.47          0.86         2.29 o                         
  -5   6  10         46.13         46.75         4.88 o                         
  -4   6  10          8.84          7.74         2.58 o                         
  -3   6  10         12.33          9.41         1.43 o                         
  -2   6  10         41.67         38.85         1.84 o                         
  -1   6  10          9.64          9.43         1.32 o                         
   0   6  10        130.12        136.47         2.10 o                         
   1   6  10        164.06        167.24         2.50 o                         
   2   6  10          9.72          9.15         0.69 o                         
   3   6  10        263.05        267.04         4.08 o                         
   4   6  10        586.05        589.00         8.11 o                         
   5   6  10        126.65        110.54         4.86 o                         
   6   6  10        298.37        269.90         8.08 o                         
   7   6  10         25.17         14.06         3.16 o                         
   8   6  10         32.39         27.22         3.73 o                         
  -5   7  10         76.16         80.31         6.60 o                         
  -4   7  10          5.18          4.30         2.58 o                         
  -3   7  10          2.41          1.62         1.00 o                         
  -2   7  10        132.87        124.04         3.41 o                         
  -1   7  10          2.97          2.76         0.93 o                         
   0   7  10        562.14        567.17         6.72 o                         
   1   7  10         24.24         23.59         1.63 o                         
   2   7  10         22.20         20.30         1.68 o                         
   3   7  10          1.26          1.22         0.70 o                         
   4   7  10         13.92         13.60         1.18 o                         
   5   7  10          0.35          0.29         1.72 o                         
   6   7  10         34.15         37.86         4.30 o                         
   7   7  10          7.55          5.35         1.72 o                         
   8   7  10         11.93         10.46         2.33 o                         
  -4   8  10          2.79          1.72         2.58 o                         
  -3   8  10          0.67          0.06         0.95 o                         
  -2   8  10          1.94          1.28         1.43 o                         
  -1   8  10         23.55         22.44         1.69 o                         
   0   8  10         25.65         24.78         1.53 o                         
   1   8  10          1.80          1.36         0.93 o                         
   2   8  10         16.05         17.59         1.51 o                         
   3   8  10         59.84         63.62         2.44 o                         
   4   8  10         35.47         36.69         3.44 o                         
   5   8  10         75.81         63.42         7.46 o                         
   6   8  10         36.24         38.31         3.44 o                         
   7   8  10          0.54          0.14         1.42 o                         
  -3   9  10          0.55          0.29         1.00 o                         
  -2   9  10          0.43         -0.68         1.00 o                         
  -1   9  10        116.21        113.78         4.01 o                         
   0   9  10         90.75         85.39         3.18 o                         
   1   9  10        326.10        336.03         6.61 o                         
   2   9  10        130.70        138.17         3.85 o                         
   3   9  10         93.93         97.95         2.76 o                         
   4   9  10          1.38          1.97         1.01 o                         
   5   9  10         30.50         38.67         1.52 o                         
   6   9  10         19.44         19.88         6.31 o                         
  -1  10  10         37.39         42.35         3.42 o                         
   0  10  10          2.65          4.40         1.85 o                         
   1  10  10         59.55         60.12         2.75 o                         
   2  10  10          0.20          1.12         1.04 o                         
   3  10  10          1.06          0.90         0.99 o                         
   4  10  10         12.54         10.95         3.16 o                         
   5  10  10         16.13         16.56         2.11 o                         
  -3  -8  11          0.81          0.89         1.04 o                         
  -2  -8  11          0.54         -0.19         0.96 o                         
  -1  -8  11          0.46          0.43         0.97 o                         
   0  -8  11          9.11          8.21         1.73 o                         
   1  -8  11          0.93          2.03         1.08 o                         
  -5  -7  11         34.82         31.71         2.94 o                         
  -4  -7  11          7.70          6.97         1.27 o                         
  -3  -7  11          6.83          6.30         1.26 o                         
  -2  -7  11          1.17          0.30         0.87 o                         
  -1  -7  11          0.01         -0.80         0.80 o                         
   0  -7  11          0.25         -0.40         0.87 o                         
   1  -7  11          0.05         -0.96         1.86 o                         
   2  -7  11          0.00         -2.01         2.01 o                         
   3  -7  11          2.11          3.16         3.16 o                         
  -6  -6  11          0.75          1.62         1.40 o                         
  -5  -6  11          0.03         -0.93         0.93 o                         
  -4  -6  11          0.56          0.31         0.86 o                         
  -3  -6  11          0.84          0.82         0.82 o                         
  -2  -6  11          0.45         -0.72         0.72 o                         
  -1  -6  11         11.88         18.05         1.31 o                         
   0  -6  11          0.39          0.55         0.72 o                         
   1  -6  11          0.45         -0.78         0.79 o                         
   2  -6  11          0.00         -0.99         1.51 o                         
   3  -6  11         18.29         17.78         3.73 o                         
   4  -6  11          0.07         -2.29         2.29 o                         
   5  -6  11         24.40         22.37         4.30 o                         
  -6  -5  11          5.07          7.33         1.46 o                         
  -5  -5  11          0.07          0.02         0.90 o                         
  -4  -5  11         26.47         29.45         1.52 o                         
  -3  -5  11         66.23         73.94         2.53 o                         
  -2  -5  11          7.66          8.17         1.06 o                         
  -1  -5  11         34.63         33.01         1.52 o                         
   0  -5  11          5.22          5.23         0.86 o                         
   1  -5  11          2.94          5.51         0.88 o                         
   2  -5  11          0.66         -1.13         1.13 o                         
   3  -5  11         34.36         41.07         2.47 o                         
   4  -5  11          0.12         -1.43         2.29 o                         
   5  -5  11          0.00          0.86         2.58 o                         
   6  -5  11          0.52         -0.86         2.87 o                         
  -7  -4  11          9.51         11.47         4.02 o                         
  -6  -4  11         13.38         17.56         1.58 o                         
  -5  -4  11          9.14          9.09         1.18 o                         
  -4  -4  11         25.68         28.98         1.66 o                         
  -3  -4  11         96.40         87.17         2.35 o                         
  -2  -4  11         19.88         17.01         1.21 o                         
  -1  -4  11         44.11         44.79         1.64 o                         
   0  -4  11         52.15         42.60         1.59 o                         
   1  -4  11          1.89          1.63         0.69 o                         
   2  -4  11          0.18          1.28         1.08 o                         
   3  -4  11         11.52         13.49         1.59 o                         
   4  -4  11         25.93         28.44         2.04 o                         
   5  -4  11          6.84          9.47         3.16 o                         
   6  -4  11          1.18         -1.72         2.58 o                         
  -7  -3  11          0.02         -1.72         2.58 o                         
  -6  -3  11         61.14         62.82         5.74 o                         
  -5  -3  11         37.90         39.47         2.54 o                         
  -4  -3  11        391.07        391.96         5.58 o                         
  -3  -3  11        105.46        105.41         2.46 o                         
  -2  -3  11         13.27         13.30         0.99 o                         
  -1  -3  11          6.89          8.03         0.81 o                         
   0  -3  11          2.97          2.62         0.88 o                         
   1  -3  11         11.98         10.53         0.87 o                         
   2  -3  11        111.58        107.50         2.21 o                         
   3  -3  11          0.74          3.70         2.23 o                         
   4  -3  11         99.04         99.12         3.36 o                         
   5  -3  11          8.58          9.83         1.60 o                         
   6  -3  11          4.07          4.88         2.58 o                         
   7  -3  11          0.21          0.57         2.58 o                         
  -7  -2  11          0.45         -2.29         2.29 o                         
  -6  -2  11         35.78         36.14         4.30 o                         
  -5  -2  11        176.61        179.10        11.33 o                         
  -4  -2  11       1237.38       1202.51        13.39 o                         
  -3  -2  11         40.57         37.92         1.25 o                         
  -2  -2  11         46.01         44.29         1.46 o                         
  -1  -2  11         37.06         37.47         1.26 o                         
   0  -2  11        146.98        169.49         3.08 o                         
   1  -2  11         75.65         81.34         1.73 o                         
   2  -2  11        860.96        870.28         9.78 o                         
   3  -2  11         50.20         46.26         2.31 o                         
   4  -2  11         91.89        100.13         3.36 o                         
   5  -2  11          4.01          2.10         1.16 o                         
   6  -2  11         16.57         17.52         2.10 o                         
   7  -2  11          2.45         -2.01         2.01 o                         
   8  -2  11          4.13          1.15         2.87 o                         
  -8  -1  11         51.78         60.52         6.02 o                         
  -7  -1  11          4.84          0.59         1.72 o                         
  -6  -1  11          9.19          9.66         2.03 o                         
  -5  -1  11        187.36        175.28         3.73 o                         
  -4  -1  11         56.19         50.68         1.39 o                         
  -3  -1  11         11.06         13.27         1.02 o                         
  -2  -1  11          2.15          0.82         0.44 o                         
  -1  -1  11        605.07        618.82         6.51 o                         
   0  -1  11         10.95          9.43         0.72 o                         
   1  -1  11       1057.13       1029.25        10.44 o                         
   2  -1  11         27.98         31.08         0.64 o                         
   3  -1  11          9.00          6.22         0.70 o                         
   4  -1  11        347.30        338.28         7.12 o                         
   5  -1  11          0.10         -0.41         0.75 o                         
   6  -1  11         58.60         55.36         2.36 o                         
   7  -1  11          3.63          4.69         1.20 o                         
   8  -1  11          0.15         -1.43         2.58 o                         
  -8   0  11         42.34         45.89         5.45 o                         
  -7   0  11          5.63          3.73         1.83 o                         
  -6   0  11         44.90         49.91         2.76 o                         
  -5   0  11        431.12        421.29         8.22 o                         
  -4   0  11        264.18        248.57         4.03 o                         
  -3   0  11          1.65          0.94         0.65 o                         
  -2   0  11        564.79        528.04         5.35 o                         
  -1   0  11        527.49        529.33         5.20 o                         
   0   0  11        433.75        426.52         4.31 o                         
   1   0  11       1027.86       1013.68        10.24 o                         
   2   0  11          5.93         10.11         0.41 o                         
   3   0  11         65.30         68.33         2.85 o                         
   4   0  11        152.26        132.08         3.17 o                         
   5   0  11         17.71         20.18         1.49 o                         
   6   0  11         43.74         38.92         2.61 o                         
   7   0  11         28.34         31.02         1.96 o                         
   8   0  11          3.19          4.30         1.30 o                         
  -7   1  11         78.06         87.49         6.60 o                         
  -6   1  11         84.91         84.31         3.36 o                         
  -5   1  11        790.41        793.19        13.19 o                         
  -4   1  11        390.60        378.28         5.86 o                         
  -3   1  11         13.81         12.42         0.80 o                         
  -2   1  11        389.27        385.33         3.85 o                         
  -1   1  11        194.73        190.56         2.28 o                         
   0   1  11          5.90         12.09         0.52 o                         
   1   1  11        729.22        726.47         7.78 o                         
   2   1  11        102.61        109.77         2.03 o                         
   3   1  11         64.20         53.51         1.87 o                         
   4   1  11         94.44         85.94         2.04 o                         
   5   1  11         10.15         12.19         1.28 o                         
   6   1  11         14.54          8.22         1.71 o                         
   7   1  11         11.43         13.70         1.48 o                         
   8   1  11         12.60          8.42         2.73 o                         
   9   1  11         40.97         43.38         3.44 o                         
  -7   2  11        110.31        116.17         7.74 o                         
  -6   2  11          0.15          0.57         1.72 o                         
  -5   2  11        863.60        865.28        13.95 o                         
  -4   2  11        829.51        830.95        10.85 o                         
  -3   2  11       1358.76       1367.30        14.05 o                         
  -2   2  11        284.54        288.40         2.94 o                         
  -1   2  11          4.64          6.13         0.47 o                         
   0   2  11        620.95        616.91         5.16 o                         
   1   2  11         82.17         86.01         1.18 o                         
   2   2  11          2.90          2.64         0.28 o                         
   3   2  11        537.88        562.26         7.02 o                         
   4   2  11         58.75         59.53         1.68 o                         
   5   2  11        108.54        110.93         4.24 o                         
   6   2  11         16.97         23.40         1.58 o                         
   7   2  11          0.03          0.05         1.23 o                         
   8   2  11         29.05         26.79         2.73 o                         
   9   2  11         40.17         42.81         6.31 o                         
  -7   3  11          5.80          8.03         3.16 o                         
  -6   3  11         53.57         49.05         4.88 o                         
  -5   3  11          0.43         -0.29         1.72 o                         
  -4   3  11         11.50          8.13         0.87 o                         
  -3   3  11          0.92          1.05         0.50 o                         
  -2   3  11         89.27         87.66         1.56 o                         
  -1   3  11        116.19        100.73         1.45 o                         
   0   3  11        291.87        287.45         3.00 o                         
   1   3  11        128.89        130.41         1.69 o                         
   2   3  11        104.63         88.04         1.20 o                         
   3   3  11       1684.40       1560.22        19.49 o                         
   4   3  11         48.25         44.65         1.80 o                         
   5   3  11        250.49        247.57         4.80 o                         
   6   3  11          1.10          0.91         1.04 o                         
   7   3  11         11.56         10.49         1.81 o                         
   8   3  11          4.79          6.31         2.29 o                         
   9   3  11         24.53         25.24         4.02 o                         
  -7   4  11          0.16          3.44         2.29 o                         
  -6   4  11         94.71         90.07         6.60 o                         
  -5   4  11          0.07          0.00         2.01 o                         
  -4   4  11         11.62         12.25         2.15 o                         
  -3   4  11          4.33          3.07         0.72 o                         
  -2   4  11         85.53         78.34         1.76 o                         
  -1   4  11         72.87         62.29         1.23 o                         
   0   4  11         99.46         99.90         1.54 o                         
   1   4  11         11.18         13.26         0.60 o                         
   2   4  11        165.92        144.73         2.18 o                         
   3   4  11        378.95        362.11         4.23 o                         
   4   4  11          9.55         12.42         1.10 o                         
   5   4  11        500.03        501.37         9.41 o                         
   6   4  11         86.99         75.19         3.24 o                         
   7   4  11        131.21        125.03        12.33 o                         
   8   4  11         39.45         37.86         4.59 o                         
   9   4  11          0.82          2.29         2.58 o                         
  -6   5  11         81.64         75.73         6.31 o                         
  -5   5  11          3.75          6.60         2.58 o                         
  -4   5  11         63.63         66.10         5.02 o                         
  -3   5  11          0.34          0.22         0.74 o                         
  -2   5  11         31.81         39.74         1.93 o                         
  -1   5  11        113.27        110.14         1.78 o                         
   0   5  11         44.53         43.19         1.08 o                         
   1   5  11        891.64        899.77         7.76 o                         
   2   5  11        253.01        262.03         3.33 o                         
   3   5  11          9.03          7.22         0.75 o                         
   4   5  11        150.64        164.14         4.47 o                         
   5   5  11        143.81        133.95         4.19 o                         
   6   5  11          9.89         11.70         1.73 o                         
   7   5  11         33.26         33.85         4.02 o                         
   8   5  11         34.21         35.57         4.59 o                         
  -5   6  11          0.16          0.00         2.29 o                         
  -4   6  11         28.33         30.69         4.02 o                         
  -3   6  11         23.99         22.13         1.69 o                         
  -2   6  11          5.71          7.53         1.23 o                         
  -1   6  11          3.05          2.68         0.83 o                         
   0   6  11         11.60         13.38         0.74 o                         
   1   6  11        181.01        171.77         2.46 o                         
   2   6  11        165.51        147.72         2.34 o                         
   3   6  11         51.77         56.66         2.51 o                         
   4   6  11        363.06        356.97         7.38 o                         
   5   6  11         29.84         29.37         2.26 o                         
   6   6  11        135.49        114.65         9.90 o                         
   7   6  11          2.84         -0.57         1.72 o                         
   8   6  11         47.07         49.62         5.45 o                         
  -5   7  11          0.99          2.01         2.29 o                         
  -4   7  11          6.40         10.04         2.87 o                         
  -3   7  11         45.35         44.06         2.39 o                         
  -2   7  11         26.80         25.70         1.69 o                         
  -1   7  11         10.97         11.08         1.30 o                         
   0   7  11        498.10        508.21         7.45 o                         
   1   7  11        303.66        317.64         4.68 o                         
   2   7  11        699.60        697.04         8.58 o                         
   3   7  11         74.34         73.96         2.06 o                         
   4   7  11        374.22        382.60        12.65 o                         
   5   7  11         11.31         11.79         3.44 o                         
   6   7  11         20.01         24.95         4.02 o                         
   7   7  11          1.15          0.00         2.01 o                         
   8   7  11          2.80          3.73         1.83 o                         
  -4   8  11          6.03          4.02         2.58 o                         
  -3   8  11          0.12          0.29         0.95 o                         
  -2   8  11         38.30         34.53         2.33 o                         
  -1   8  11         37.43         40.83         2.14 o                         
   0   8  11        196.05        198.67         4.68 o                         
   1   8  11         25.23         26.16         1.81 o                         
   2   8  11        112.60        129.48         3.56 o                         
   3   8  11         62.52         63.06         2.38 o                         
   4   8  11         82.27         87.64         3.30 o                         
   5   8  11          2.62          0.86         2.01 o                         
   6   8  11         51.53         52.22         3.63 o                         
   7   8  11          0.26         -0.02         1.51 o                         
  -3   9  11          9.09          9.11         1.31 o                         
  -2   9  11         11.54         11.11         1.64 o                         
  -1   9  11          8.28          7.82         1.35 o                         
   0   9  11         67.50         68.68         2.89 o                         
   1   9  11        121.91        132.33         5.79 o                         
   2   9  11         14.94         17.51         1.64 o                         
   3   9  11         84.77         83.21         3.35 o                         
   4   9  11          5.42          5.10         1.07 o                         
   5   9  11         26.64         23.09         2.87 o                         
   6   9  11         15.53         20.28         2.87 o                         
  -1  10  11          0.17          0.65         1.14 o                         
   0  10  11          6.37          3.98         1.24 o                         
   1  10  11          1.11         -1.19         1.23 o                         
   2  10  11         13.55         13.87         1.78 o                         
   3  10  11         15.25         19.62         1.84 o                         
   4  10  11          9.70         10.21         1.69 o                         
   5  10  11          0.39          0.08         0.75 o                         
  -1  -8  12          0.01         -0.90         0.90 o                         
   0  -8  12          1.03         -0.43         1.25 o                         
  -4  -7  12          0.03          0.44         1.16 o                         
  -3  -7  12          2.06          4.19         1.16 o                         
  -2  -7  12          4.84          3.48         1.10 o                         
  -1  -7  12          3.37          2.46         1.20 o                         
   0  -7  12          0.40         -0.87         0.87 o                         
   1  -7  12          4.75          6.06         1.31 o                         
   2  -7  12          1.76          0.00         2.58 o                         
   3  -7  12          8.53          9.18         3.44 o                         
  -5  -6  12         19.56         25.53         1.96 o                         
  -4  -6  12          9.24          4.84         1.29 o                         
  -3  -6  12          7.07          3.18         1.01 o                         
  -2  -6  12          1.26         -0.29         0.80 o                         
  -1  -6  12         10.75         10.72         1.39 o                         
   0  -6  12          0.28         -0.59         0.59 o                         
   1  -6  12         20.50         23.45         1.51 o                         
   2  -6  12          0.51         -0.75         1.58 o                         
   3  -6  12          2.43          2.58         2.87 o                         
   4  -6  12          1.97         -1.72         2.29 o                         
  -6  -5  12         20.58         22.93         3.16 o                         
  -5  -5  12         69.76         73.17         2.90 o                         
  -4  -5  12         14.97         14.54         1.41 o                         
  -3  -5  12         43.79         50.39         2.00 o                         
  -2  -5  12         25.83         25.66         1.48 o                         
  -1  -5  12          7.66          8.45         1.01 o                         
   0  -5  12          1.19          0.25         0.86 o                         
   1  -5  12         11.91         10.45         1.58 o                         
   2  -5  12          0.30          0.82         1.14 o                         
   3  -5  12         15.52         18.46         1.91 o                         
   4  -5  12          0.43         -1.15         2.29 o                         
   5  -5  12          3.98         -2.01         2.58 o                         
  -6  -4  12         66.60         66.93         2.39 o                         
  -5  -4  12         19.47         21.59         1.68 o                         
  -4  -4  12          3.59          5.24         0.94 o                         
  -3  -4  12         28.11         31.68         1.56 o                         
  -2  -4  12        100.63         94.22         2.46 o                         
  -1  -4  12         33.93         32.58         1.51 o                         
   0  -4  12         65.62         76.62         2.13 o                         
   1  -4  12         40.02         41.51         1.75 o                         
   2  -4  12          2.40          2.01         1.16 o                         
   3  -4  12         55.94         56.11         2.76 o                         
   4  -4  12         23.92         24.71         2.63 o                         
   5  -4  12         16.11         14.34         3.73 o                         
   6  -4  12         17.11         16.92         3.73 o                         
  -7  -3  12          9.00         10.61         4.02 o                         
  -6  -3  12         82.00         87.20         6.88 o                         
  -5  -3  12          3.97          2.90         0.97 o                         
  -4  -3  12          1.00          1.71         0.77 o                         
  -3  -3  12         34.30         35.79         1.55 o                         
  -2  -3  12        217.73        207.76         3.71 o                         
  -1  -3  12          0.47          0.03         0.95 o                         
   0  -3  12        545.64        528.02         7.71 o                         
   1  -3  12          5.49          4.32         0.92 o                         
   2  -3  12        204.23        209.46         3.56 o                         
   3  -3  12          0.77          1.11         1.14 o                         
   4  -3  12         27.49         28.44         2.04 o                         
   5  -3  12         59.51         63.30         2.98 o                         
   6  -3  12          0.14          0.29         2.58 o                         
   7  -3  12          1.77          2.01         3.16 o                         
  -7  -2  12         32.37         36.43         5.16 o                         
  -6  -2  12         52.03         53.35         5.16 o                         
  -5  -2  12          0.55          1.42         0.77 o                         
  -4  -2  12         84.52         85.47         2.24 o                         
  -3  -2  12          0.11         -0.58         0.58 o                         
  -2  -2  12        208.06        201.33         3.48 o                         
  -1  -2  12         71.51         66.94         1.79 o                         
   0  -2  12        598.27        603.70         7.69 o                         
   1  -2  12        218.73        214.96         4.12 o                         
   2  -2  12        394.35        383.52         4.68 o                         
   3  -2  12          2.36          2.19         1.26 o                         
   4  -2  12          6.93          9.77         1.49 o                         
   5  -2  12          0.79         -0.74         1.10 o                         
   6  -2  12         10.90         14.41         1.82 o                         
   7  -2  12          5.12          3.44         2.87 o                         
  -7  -1  12         19.75         22.38         2.84 o                         
  -6  -1  12        248.28        260.02         8.42 o                         
  -5  -1  12          1.06          0.86         0.69 o                         
  -4  -1  12         56.84         52.78         2.07 o                         
  -3  -1  12          0.02         -0.50         0.71 o                         
  -2  -1  12        114.08        117.83         2.29 o                         
  -1  -1  12        148.12        142.85         2.37 o                         
   0  -1  12          3.12          5.41         0.63 o                         
   1  -1  12        932.48        953.90         9.89 o                         
   2  -1  12         74.32         65.03         1.21 o                         
   3  -1  12         18.49         18.98         1.76 o                         
   4  -1  12         12.25         10.54         1.54 o                         
   5  -1  12         37.92         42.20         2.43 o                         
   6  -1  12          8.69         10.84         1.66 o                         
   7  -1  12         14.83         19.68         3.83 o                         
   8  -1  12         35.14         47.62         4.88 o                         
  -7   0  12         71.89         86.26         4.66 o                         
  -6   0  12        107.49        112.09         4.03 o                         
  -5   0  12         71.51         75.73         2.01 o                         
  -4   0  12        116.50        121.51         2.95 o                         
  -3   0  12       1850.24       1809.14        17.19 o                         
  -2   0  12        567.29        535.38         6.25 o                         
  -1   0  12        818.78        821.78         7.63 o                         
   0   0  12         92.49         97.85         1.64 o                         
   1   0  12        167.35        152.18         2.47 o                         
   2   0  12        719.49        755.47         7.72 o                         
   3   0  12        106.04        122.74         2.69 o                         
   4   0  12        272.44        292.17         6.78 o                         
   5   0  12         31.51         28.51         1.71 o                         
   6   0  12          5.02          2.87         1.02 o                         
   7   0  12         38.39         43.83         3.11 o                         
   8   0  12          5.51          5.94         1.64 o                         
  -7   1  12         77.67         82.90         6.60 o                         
  -6   1  12          0.04         -1.19         1.38 o                         
  -5   1  12          2.26          2.68         1.32 o                         
  -4   1  12          5.33          7.87         1.57 o                         
  -3   1  12         58.06         64.55         2.35 o                         
  -2   1  12          4.36          3.47         0.52 o                         
  -1   1  12        144.80        129.33         1.82 o                         
   0   1  12        101.88         99.17         1.46 o                         
   1   1  12        168.31        169.47         2.39 o                         
   2   1  12        251.71        234.04         2.62 o                         
   3   1  12        152.19        133.22         2.82 o                         
   4   1  12        301.19        288.43         4.66 o                         
   5   1  12        177.27        171.54         4.51 o                         
   6   1  12         14.18         14.58         1.52 o                         
   7   1  12        100.19         98.58         3.28 o                         
   8   1  12          0.98          0.44         1.17 o                         
  -7   2  12         76.25         75.15         6.31 o                         
  -6   2  12          0.24         -0.29         1.72 o                         
  -5   2  12         97.05         87.48         3.95 o                         
  -4   2  12        360.38        347.98         5.54 o                         
  -3   2  12        123.53        125.00         2.47 o                         
  -2   2  12        101.67         98.02         1.59 o                         
  -1   2  12         41.67         29.84         0.82 o                         
   0   2  12          0.03          0.16         0.27 o                         
   1   2  12       1213.65       1154.57         8.92 o                         
   2   2  12         11.08         14.32         0.58 o                         
   3   2  12        500.70        467.00         7.19 o                         
   4   2  12        135.89        130.54         3.23 o                         
   5   2  12         52.22         52.95         2.13 o                         
   6   2  12         29.94         26.30         2.07 o                         
   7   2  12        258.83        247.86         5.44 o                         
   8   2  12          4.28          4.60         1.51 o                         
   9   2  12         21.94         16.94         2.72 o                         
  -7   3  12        116.49        134.24         8.61 o                         
  -6   3  12          0.04          2.58         2.29 o                         
  -5   3  12         50.18         49.05         4.59 o                         
  -4   3  12        159.98        150.31         3.44 o                         
  -3   3  12         38.20         37.60         1.30 o                         
  -2   3  12         28.66         24.84         1.08 o                         
  -1   3  12         19.51         12.64         0.59 o                         
   0   3  12         76.81         77.79         1.25 o                         
   1   3  12        671.40        622.99         6.69 o                         
   2   3  12        135.79        137.56         1.74 o                         
   3   3  12        816.63        797.79        11.51 o                         
   4   3  12         47.63         51.39         2.01 o                         
   5   3  12          1.18         -0.74         0.74 o                         
   6   3  12         11.81          8.89         1.56 o                         
   7   3  12        158.16        154.34         6.49 o                         
   8   3  12         12.16         14.06         3.16 o                         
   9   3  12         74.01         76.30         6.02 o                         
  -6   4  12          0.09          0.29         2.01 o                         
  -5   4  12         51.56         56.51         4.88 o                         
  -4   4  12          5.19          4.04         3.16 o                         
  -3   4  12         13.39         15.24         1.12 o                         
  -2   4  12         61.44         61.54         1.69 o                         
  -1   4  12         64.51         62.49         1.18 o                         
   0   4  12         41.64         39.98         1.02 o                         
   1   4  12         46.56         49.85         1.10 o                         
   2   4  12        795.87        771.91         6.71 o                         
   3   4  12        448.07        414.76         4.77 o                         
   4   4  12         29.95         34.13         2.11 o                         
   5   4  12        223.35        218.12         5.54 o                         
   6   4  12        132.30        118.33         4.12 o                         
   7   4  12          1.80          0.38         1.51 o                         
   8   4  12        172.50        155.47         8.61 o                         
  -6   5  12         14.62         13.19         3.44 o                         
  -5   5  12          0.07         -1.15         1.72 o                         
  -4   5  12          2.45          2.47         0.79 o                         
  -3   5  12          6.65          5.45         1.17 o                         
  -2   5  12         59.94         53.43         2.14 o                         
  -1   5  12         11.00          9.68         0.79 o                         
   0   5  12         75.40         72.68         1.42 o                         
   1   5  12        512.51        515.86         4.93 o                         
   2   5  12         30.25         28.48         1.00 o                         
   3   5  12        553.11        543.34         6.91 o                         
   4   5  12        160.83        145.34         4.28 o                         
   5   5  12        278.81        277.99         8.46 o                         
   6   5  12         73.91         72.37         3.36 o                         
   7   5  12         49.23         45.32         4.59 o                         
   8   5  12         67.11         67.98         5.74 o                         
  -5   6  12         14.67         12.91         3.44 o                         
  -4   6  12          3.21          3.77         0.79 o                         
  -3   6  12         65.84         69.84         2.86 o                         
  -2   6  12         92.37         88.10         2.78 o                         
  -1   6  12        227.88        217.46         4.73 o                         
   0   6  12        195.12        184.79         2.60 o                         
   1   6  12         42.14         45.49         1.22 o                         
   2   6  12        189.51        192.89         2.82 o                         
   3   6  12         30.74         33.33         1.68 o                         
   4   6  12         68.00         81.78         3.79 o                         
   5   6  12         42.02         44.84         2.75 o                         
   6   6  12         21.45         25.83         2.94 o                         
   7   6  12         12.73          9.18         2.87 o                         
   8   6  12         89.86         93.22         6.88 o                         
  -4   7  12         48.62         55.65         5.45 o                         
  -3   7  12          8.03          7.90         2.15 o                         
  -2   7  12         23.99         22.63         1.63 o                         
  -1   7  12          9.00          8.23         1.26 o                         
   0   7  12        237.22        222.29         4.80 o                         
   1   7  12         24.96         29.86         1.24 o                         
   2   7  12       1076.73       1071.16        12.84 o                         
   3   7  12         59.80         63.70         2.20 o                         
   4   7  12        134.96        137.83         5.79 o                         
   5   7  12         10.55         10.98         2.20 o                         
   6   7  12         21.43         23.23         3.73 o                         
   7   7  12         22.51         26.96         4.30 o                         
   8   7  12         91.85        100.37         5.17 o                         
  -4   8  12          2.01         -1.43         2.01 o                         
  -3   8  12          2.29          3.16         1.86 o                         
  -2   8  12          8.97          8.80         1.58 o                         
  -1   8  12         29.45         32.66         1.95 o                         
   0   8  12         22.19         22.35         1.81 o                         
   1   8  12        164.77        167.66         3.69 o                         
   2   8  12          4.77          3.64         1.04 o                         
   3   8  12          2.66          0.57         1.02 o                         
   4   8  12         27.77         28.77         1.83 o                         
   5   8  12         12.62         11.47         2.87 o                         
   6   8  12         96.76        104.12         7.17 o                         
   7   8  12         40.06         34.77         3.34 o                         
  -2   9  12         35.54         34.50         2.44 o                         
  -1   9  12          0.39         -0.45         0.83 o                         
   0   9  12         12.45         11.51         1.56 o                         
   1   9  12          0.13         -0.68         0.97 o                         
   2   9  12         12.94         11.71         1.70 o                         
   3   9  12          0.10         -0.79         0.79 o                         
   4   9  12          4.85          5.65         1.22 o                         
   5   9  12         21.95         24.97         2.73 o                         
   6   9  12          5.25          5.59         1.92 o                         
   0  10  12          0.08         -0.27         1.10 o                         
   1  10  12         38.12         39.93         2.41 o                         
   2  10  12          2.51          0.52         1.08 o                         
   3  10  12         11.09         11.70         1.51 o                         
   4  10  12          0.32         -1.29         1.29 o                         
  -3  -7  13         27.49         25.30         1.89 o                         
  -2  -7  13          1.81          0.85         0.96 o                         
  -1  -7  13         13.93         18.05         1.59 o                         
   0  -7  13          0.30         -0.29         1.13 o                         
   1  -7  13          1.41         -0.35         1.05 o                         
   2  -7  13          3.29          2.87         3.16 o                         
  -5  -6  13          2.57          3.86         1.32 o                         
  -4  -6  13          7.52          7.66         1.25 o                         
  -3  -6  13         11.76          8.38         1.28 o                         
  -2  -6  13          0.74         -0.12         0.85 o                         
  -1  -6  13         32.67         37.42         1.80 o                         
   0  -6  13          1.29          2.45         1.01 o                         
   1  -6  13         14.43         17.39         1.41 o                         
   2  -6  13          2.04         -1.10         1.72 o                         
   3  -6  13         10.32          9.47         3.44 o                         
   4  -6  13         15.90         15.78         4.02 o                         
  -5  -5  13          1.20          3.17         1.13 o                         
  -4  -5  13         22.04         23.78         1.65 o                         
  -3  -5  13         21.44         16.17         2.03 o                         
  -2  -5  13         13.78         16.53         1.37 o                         
  -1  -5  13         80.00         79.96         2.36 o                         
   0  -5  13          0.09         -0.16         0.71 o                         
   1  -5  13         50.09         50.03         2.32 o                         
   2  -5  13          2.55          1.11         1.24 o                         
   3  -5  13          1.91          3.44         1.83 o                         
   4  -5  13          0.08         -2.58         2.58 o                         
   5  -5  13          0.05         -2.58         2.58 o                         
  -6  -4  13          0.16         -0.02         0.82 o                         
  -5  -4  13          7.32          8.95         1.32 o                         
  -4  -4  13         49.87         46.37         2.19 o                         
  -3  -4  13          0.57          0.14         0.76 o                         
  -2  -4  13         14.40         14.80         1.21 o                         
  -1  -4  13         28.10         26.80         1.53 o                         
   0  -4  13          2.20          0.86         0.92 o                         
   1  -4  13        120.53        115.09         2.85 o                         
   2  -4  13        123.63        119.38         3.97 o                         
   3  -4  13         67.97         68.47         3.08 o                         
   4  -4  13         18.08         16.47         1.97 o                         
   5  -4  13          4.91          1.15         2.87 o                         
   6  -4  13         19.34         23.23         4.30 o                         
  -6  -3  13         17.77         20.08         4.02 o                         
  -5  -3  13          5.88          6.09         1.28 o                         
  -4  -3  13        129.47        130.95         2.95 o                         
  -3  -3  13          0.26         -0.65         0.65 o                         
  -2  -3  13        119.62        121.61         2.93 o                         
  -1  -3  13          4.62          6.06         0.89 o                         
   0  -3  13        149.00        142.53         2.93 o                         
   1  -3  13          6.13          6.41         0.89 o                         
   2  -3  13        125.11        117.51         3.56 o                         
   3  -3  13          1.68          1.43         1.24 o                         
   4  -3  13         24.62         29.91         3.63 o                         
   5  -3  13         18.38         21.03         2.04 o                         
   6  -3  13         46.55         67.12         5.74 o                         
   7  -3  13          7.02          2.58         2.87 o                         
  -7  -2  13          0.29          0.57         2.87 o                         
  -6  -2  13          3.69          5.45         3.16 o                         
  -5  -2  13         25.02         24.70         1.83 o                         
  -4  -2  13        187.01        189.35         3.48 o                         
  -3  -2  13          3.55          2.32         0.73 o                         
  -2  -2  13        500.91        485.84         7.31 o                         
  -1  -2  13         31.86         30.01         1.40 o                         
   0  -2  13        205.87        200.47         3.93 o                         
   1  -2  13         68.16         59.34         1.74 o                         
   2  -2  13         25.52         24.45         0.99 o                         
   3  -2  13         19.26         27.79         2.04 o                         
   4  -2  13         82.93         89.16         3.78 o                         
   5  -2  13          1.31          1.85         1.26 o                         
   6  -2  13         78.65         88.90         3.64 o                         
   7  -2  13         16.12         12.62         3.44 o                         
  -7  -1  13          1.65         -0.57         2.87 o                         
  -6  -1  13          0.57          0.86         1.83 o                         
  -5  -1  13         85.96         90.72         2.91 o                         
  -4  -1  13         42.06         39.36         1.74 o                         
  -3  -1  13          4.74          4.13         0.75 o                         
  -2  -1  13         11.79         13.10         1.09 o                         
  -1  -1  13        123.90        118.62         2.48 o                         
   0  -1  13        191.22        175.60         2.57 o                         
   1  -1  13         98.63        101.25         2.10 o                         
   2  -1  13        147.31        148.07         2.32 o                         
   3  -1  13          1.19          0.29         1.14 o                         
   4  -1  13         14.85         13.33         1.64 o                         
   5  -1  13         11.29         11.09         1.85 o                         
   6  -1  13        226.13        219.76         6.28 o                         
   7  -1  13          0.89         -0.08         1.37 o                         
   8  -1  13          9.44          8.89         3.44 o                         
  -7   0  13          0.05         -1.72         1.72 o                         
  -6   0  13         24.20         24.62         2.20 o                         
  -5   0  13        135.53        134.41         4.10 o                         
  -4   0  13        237.22        221.05         4.32 o                         
  -3   0  13       1196.03       1189.37        12.35 o                         
  -2   0  13        291.41        299.67         4.47 o                         
  -1   0  13         35.70         32.91         1.20 o                         
   0   0  13        539.06        513.31         5.20 o                         
   1   0  13          6.35          6.88         0.71 o                         
   2   0  13        868.25        790.45         8.23 o                         
   3   0  13         77.34         73.70         3.85 o                         
   4   0  13          0.44          1.13         0.92 o                         
   5   0  13          0.04         -0.10         1.20 o                         
   6   0  13        142.49        129.84         3.63 o                         
   7   0  13         16.06         13.88         1.60 o                         
   8   0  13         67.80         66.35         3.36 o                         
  -7   1  13          2.23          2.87         2.58 o                         
  -6   1  13         48.52         56.92         4.02 o                         
  -5   1  13         63.27         64.80         1.83 o                         
  -4   1  13         25.80         25.62         1.39 o                         
  -3   1  13        157.56        147.42         2.65 o                         
  -2   1  13         27.87         23.48         1.44 o                         
  -1   1  13        182.76        172.24         2.35 o                         
   0   1  13        206.25        189.92         2.49 o                         
   1   1  13        306.50        320.98         3.83 o                         
   2   1  13          9.05         10.01         0.83 o                         
   3   1  13         47.77         46.22         1.68 o                         
   4   1  13        144.83        131.23         3.01 o                         
   5   1  13         76.99         82.35         2.78 o                         
   6   1  13        102.52         90.95         3.02 o                         
   7   1  13         62.38         64.26         2.74 o                         
   8   1  13         49.55         48.17         2.85 o                         
  -7   2  13         43.22         44.46         5.45 o                         
  -6   2  13          0.63          0.86         2.01 o                         
  -5   2  13          1.09          1.15         1.72 o                         
  -4   2  13          3.07          3.06         1.37 o                         
  -3   2  13          0.86          2.03         0.77 o                         
  -2   2  13         11.10         12.53         0.78 o                         
  -1   2  13        302.27        276.54         3.07 o                         
   0   2  13        278.32        270.60         2.78 o                         
   1   2  13         31.41         35.39         1.01 o                         
   2   2  13         18.44         24.53         0.92 o                         
   3   2  13         14.21         15.55         1.16 o                         
   4   2  13        310.24        284.53         4.68 o                         
   5   2  13        559.30        552.04         7.73 o                         
   6   2  13          2.57          2.63         1.07 o                         
   7   2  13        418.86        393.75         7.33 o                         
   8   2  13          1.55          2.74         1.36 o                         
  -6   3  13          1.61          0.29         2.01 o                         
  -5   3  13         24.17         27.54         3.73 o                         
  -4   3  13          0.96          1.54         0.69 o                         
  -3   3  13         18.40         21.99         1.19 o                         
  -2   3  13          6.97          8.44         0.73 o                         
  -1   3  13        454.16        426.83         4.13 o                         
   0   3  13         73.09         69.22         1.21 o                         
   1   3  13        244.75        232.07         2.48 o                         
   2   3  13          6.07          6.77         0.63 o                         
   3   3  13         51.01         48.12         1.97 o                         
   4   3  13         12.55         11.23         1.21 o                         
   5   3  13        436.46        401.48         6.89 o                         
   6   3  13         21.55         19.20         1.94 o                         
   7   3  13        266.42        263.91         7.99 o                         
   8   3  13          0.44          1.43         1.64 o                         
  -6   4  13          0.24         -1.43         2.01 o                         
  -5   4  13          1.87          2.29         2.01 o                         
  -4   4  13         30.95         34.26         3.59 o                         
  -3   4  13          0.21         -0.34         0.57 o                         
  -2   4  13          0.02         -0.17         0.48 o                         
  -1   4  13        650.72        604.75         7.65 o                         
   0   4  13          0.72          0.95         0.40 o                         
   1   4  13         72.96         63.41         1.27 o                         
   2   4  13        109.37        108.41         1.78 o                         
   3   4  13        305.56        308.91         4.44 o                         
   4   4  13        131.92        134.45         5.26 o                         
   5   4  13         44.55         41.35         2.52 o                         
   6   4  13        176.89        153.06         4.83 o                         
   7   4  13         28.53         32.84         3.02 o                         
   8   4  13          5.01          3.16         2.29 o                         
  -6   5  13          0.11          0.29         2.01 o                         
  -5   5  13          7.90          8.89         2.87 o                         
  -4   5  13          0.85          1.34         0.77 o                         
  -3   5  13        215.96        207.15         5.88 o                         
  -2   5  13        405.50        383.16         6.87 o                         
  -1   5  13        125.61        125.78         2.39 o                         
   0   5  13         21.16         21.67         0.95 o                         
   1   5  13       1125.32       1112.10         9.43 o                         
   2   5  13        298.54        298.18         3.29 o                         
   3   5  13       1684.04       1645.15        18.02 o                         
   4   5  13        404.51        407.11        10.12 o                         
   5   5  13         86.50         90.98         3.62 o                         
   6   5  13         46.93         48.34         2.85 o                         
   7   5  13         79.94         73.13         4.33 o                         
   8   5  13         17.13         17.50         3.73 o                         
  -5   6  13         40.06         41.59         4.88 o                         
  -4   6  13          1.40          1.58         0.79 o                         
  -3   6  13         19.97         23.65         1.91 o                         
  -2   6  13         48.60         50.91         2.23 o                         
  -1   6  13         39.24         34.37         1.81 o                         
   0   6  13        175.86        182.98         2.98 o                         
   1   6  13         40.17         43.23         1.33 o                         
   2   6  13        132.25        138.38         2.54 o                         
   3   6  13        173.60        168.64         3.60 o                         
   4   6  13        220.18        218.66         5.56 o                         
   5   6  13        146.97        156.31         4.84 o                         
   6   6  13        341.45        337.53         9.42 o                         
   7   6  13         15.41         20.08         3.73 o                         
   8   6  13          0.61         -0.57         2.29 o                         
  -4   7  13          0.50          0.86         2.29 o                         
  -3   7  13         15.16         15.63         2.87 o                         
  -2   7  13         24.08         22.15         1.73 o                         
  -1   7  13          5.14          2.08         1.67 o                         
   0   7  13         35.64         35.27         1.93 o                         
   1   7  13         29.73         29.83         1.26 o                         
   2   7  13         15.58         14.14         1.28 o                         
   3   7  13         24.28         24.40         1.50 o                         
   4   7  13        144.02        145.61         3.13 o                         
   5   7  13        160.13        154.75         4.95 o                         
   6   7  13         98.50        106.70         7.17 o                         
   7   7  13         20.46         25.53         4.30 o                         
  -3   8  13         25.24         23.78         3.16 o                         
  -2   8  13         41.53         39.51         2.55 o                         
  -1   8  13          5.26          4.38         1.21 o                         
   0   8  13         90.55         93.69         4.64 o                         
   1   8  13         17.84         16.29         1.32 o                         
   2   8  13         82.05         88.38         4.77 o                         
   3   8  13          1.75          1.01         0.88 o                         
   4   8  13          5.00          4.72         1.04 o                         
   5   8  13         15.94         12.33         2.87 o                         
   6   8  13          8.94         15.20         3.44 o                         
   7   8  13         33.48         35.57         4.88 o                         
  -2   9  13          3.52          4.65         1.86 o                         
  -1   9  13         12.60         15.07         1.86 o                         
   0   9  13         15.84         16.56         1.71 o                         
   1   9  13          7.82          6.64         1.30 o                         
   2   9  13          0.21         -0.83         0.83 o                         
   3   9  13          2.89          3.39         1.17 o                         
   4   9  13         29.29         35.28         2.21 o                         
   5   9  13          5.04          8.32         2.87 o                         
   6   9  13          7.04         10.78         2.23 o                         
   0  10  13          3.40          0.95         1.21 o                         
   1  10  13          3.14          3.89         1.30 o                         
   2  10  13          8.13         10.49         1.73 o                         
   3  10  13         23.69         31.23         2.10 o                         
   4  10  13          0.05         -0.31         1.00 o                         
  -2  -7  14          0.01          1.24         1.08 o                         
  -1  -7  14          2.70          2.07         1.13 o                         
   0  -7  14          5.35          6.01         1.38 o                         
   1  -7  14          1.23          0.73         1.15 o                         
  -4  -6  14          4.82          3.81         1.18 o                         
  -3  -6  14         10.39          9.73         1.40 o                         
  -2  -6  14          3.32          3.13         1.11 o                         
  -1  -6  14          0.61          0.40         0.93 o                         
   0  -6  14          4.96          6.68         1.30 o                         
   1  -6  14          9.26          7.05         1.12 o                         
   2  -6  14         15.17         15.80         2.53 o                         
   3  -6  14         21.65         15.20         4.30 o                         
  -5  -5  14         53.85         51.52         4.69 o                         
  -4  -5  14          0.01          0.77         0.95 o                         
  -3  -5  14         19.83         16.92         2.11 o                         
  -2  -5  14          0.75          2.17         1.01 o                         
  -1  -5  14         35.29         40.55         1.83 o                         
   0  -5  14          0.17         -0.74         0.74 o                         
   1  -5  14         25.42         26.40         1.63 o                         
   2  -5  14         16.99         15.22         1.93 o                         
   3  -5  14          5.46          3.35         1.79 o                         
   4  -5  14         27.47         25.53         4.59 o                         
  -6  -4  14         46.90         50.56         4.88 o                         
  -5  -4  14         18.40         15.43         1.80 o                         
  -4  -4  14         38.84         39.75         1.91 o                         
  -3  -4  14          0.25         -0.51         0.78 o                         
  -2  -4  14          3.41          2.38         0.95 o                         
  -1  -4  14         88.20         95.89         2.62 o                         
   0  -4  14         10.70          9.13         1.06 o                         
   1  -4  14         42.57         42.06         1.99 o                         
   2  -4  14         50.28         47.46         3.68 o                         
   3  -4  14          2.16          2.39         1.37 o                         
   4  -4  14          0.36          1.36         1.35 o                         
   5  -4  14         49.37         64.54         6.02 o                         
  -6  -3  14         35.02         33.09         1.87 o                         
  -5  -3  14          0.18         -0.78         1.07 o                         
  -4  -3  14          3.56          3.53         1.31 o                         
  -3  -3  14          0.02          0.25         0.79 o                         
  -2  -3  14        107.19        102.15         2.59 o                         
  -1  -3  14        100.75        103.56         3.27 o                         
   0  -3  14        124.29        119.02         2.71 o                         
   1  -3  14          0.74          0.30         0.87 o                         
   2  -3  14         31.34         29.81         1.46 o                         
   3  -3  14          9.59          9.57         1.64 o                         
   4  -3  14          1.60          2.41         1.37 o                         
   5  -3  14         23.49         23.13         2.20 o                         
   6  -3  14          0.35          2.58         2.87 o                         
  -6  -2  14         36.30         32.13         4.88 o                         
  -5  -2  14         15.64         14.39         1.56 o                         
  -4  -2  14         64.27         61.53         2.29 o                         
  -3  -2  14        336.29        339.82         4.79 o                         
  -2  -2  14       1148.86       1140.55        13.16 o                         
  -1  -2  14         88.85         83.99         2.27 o                         
   0  -2  14         75.00         77.89         3.02 o                         
   1  -2  14          4.49          7.56         0.91 o                         
   2  -2  14         43.97         39.64         2.24 o                         
   3  -2  14        211.01        191.16         5.02 o                         
   4  -2  14        218.55        224.26         5.57 o                         
   5  -2  14          7.79          8.53         1.66 o                         
   6  -2  14         22.96         19.17         2.09 o                         
   7  -2  14         19.80         30.12         4.59 o                         
  -6  -1  14         16.70         18.07         4.02 o                         
  -5  -1  14          0.54         -0.06         1.10 o                         
  -4  -1  14         52.75         50.53         2.01 o                         
  -3  -1  14         64.17         63.08         1.79 o                         
  -2  -1  14        555.73        568.79         9.75 o                         
  -1  -1  14         87.03         84.36         3.15 o                         
   0  -1  14        140.88        145.23         2.88 o                         
   1  -1  14         22.75         22.05         1.26 o                         
   2  -1  14          0.16         -0.60         0.79 o                         
   3  -1  14          2.17          5.01         1.43 o                         
   4  -1  14        165.00        181.46         4.91 o                         
   5  -1  14          7.93          3.65         1.71 o                         
   6  -1  14         79.92         85.37         3.70 o                         
   7  -1  14          7.53          7.52         2.87 o                         
  -7   0  14         18.14         20.34         2.94 o                         
  -6   0  14         10.77         13.52         1.94 o                         
  -5   0  14          2.82          4.02         0.89 o                         
  -4   0  14         12.75         13.93         1.49 o                         
  -3   0  14        131.28        124.13         2.49 o                         
  -2   0  14         39.10         40.89         1.44 o                         
  -1   0  14         49.39         48.21         1.43 o                         
   0   0  14        174.84        193.62         3.33 o                         
   1   0  14          2.20          2.84         0.63 o                         
   2   0  14        224.93        213.51         3.80 o                         
   3   0  14         14.07         14.72         1.69 o                         
   4   0  14        337.23        328.76         6.04 o                         
   5   0  14         10.70          8.84         1.33 o                         
   6   0  14        239.68        224.55         5.03 o                         
   7   0  14         22.12         27.61         2.42 o                         
   8   0  14         65.83         70.83         3.58 o                         
  -7   1  14         53.08         70.85         6.02 o                         
  -6   1  14         64.48         54.36         3.65 o                         
  -5   1  14         21.74         19.27         1.15 o                         
  -4   1  14         17.54         18.18         1.36 o                         
  -3   1  14         18.57         17.64         1.05 o                         
  -2   1  14        350.53        343.45         4.44 o                         
  -1   1  14         16.42         21.16         0.90 o                         
   0   1  14         35.03         29.31         1.04 o                         
   1   1  14        283.19        264.47         3.70 o                         
   2   1  14        350.64        344.23         4.46 o                         
   3   1  14        976.28        962.11        11.70 o                         
   4   1  14        200.33        198.75         4.36 o                         
   5   1  14        196.73        178.02         4.25 o                         
   6   1  14        164.47        157.70         5.55 o                         
   7   1  14         53.38         48.15         2.81 o                         
   8   1  14         24.36         29.44         2.52 o                         
  -6   2  14         12.00          6.60         2.87 o                         
  -5   2  14          0.65          4.46         1.58 o                         
  -4   2  14          6.39          5.98         0.98 o                         
  -3   2  14        272.29        251.85         4.24 o                         
  -2   2  14         23.73         23.66         1.07 o                         
  -1   2  14         94.58         84.57         1.69 o                         
   0   2  14        575.12        524.66         5.58 o                         
   1   2  14        101.31         87.89         1.67 o                         
   2   2  14         31.12         29.59         1.35 o                         
   3   2  14        566.42        503.29         7.13 o                         
   4   2  14         81.44         86.32         2.44 o                         
   5   2  14        313.76        288.96         5.68 o                         
   6   2  14          0.02         -0.17         1.04 o                         
   7   2  14          0.39         -0.04         1.25 o                         
   8   2  14         10.78         10.49         1.86 o                         
  -6   3  14          3.75          3.44         2.58 o                         
  -5   3  14          1.46          2.01         2.01 o                         
  -4   3  14          1.42          1.73         0.86 o                         
  -3   3  14        154.01        149.69         2.93 o                         
  -2   3  14         21.56         31.25         1.13 o                         
  -1   3  14        392.82        372.65         6.30 o                         
   0   3  14        243.00        253.14         2.85 o                         
   1   3  14         11.54         10.96         0.64 o                         
   2   3  14        562.96        543.21         5.84 o                         
   3   3  14       1049.83       1049.97        14.17 o                         
   4   3  14          6.31          6.05         1.57 o                         
   5   3  14        588.32        591.23         9.25 o                         
   6   3  14          9.44          8.23         1.59 o                         
   7   3  14         40.29         36.68         3.23 o                         
   8   3  14         11.73         11.50         1.97 o                         
  -6   4  14          0.16         -1.43         2.01 o                         
  -5   4  14          0.88          2.29         2.01 o                         
  -4   4  14         14.02         14.44         1.48 o                         
  -3   4  14        136.24        130.94         3.23 o                         
  -2   4  14          0.01          0.31         0.59 o                         
  -1   4  14        306.54        348.93         4.58 o                         
   0   4  14         18.69         18.42         0.78 o                         
   1   4  14        169.13        180.96         2.55 o                         
   2   4  14        108.64        105.00         2.00 o                         
   3   4  14        522.87        517.65         7.52 o                         
   4   4  14       1143.34       1126.41        15.25 o                         
   5   4  14        547.35        524.28        10.12 o                         
   6   4  14         15.50         16.38         2.37 o                         
   7   4  14         30.89         34.60         3.59 o                         
   8   4  14          1.29          0.69         1.64 o                         
  -5   5  14          1.15         -1.72         1.72 o                         
  -4   5  14          0.51          0.86         1.43 o                         
  -3   5  14         10.50         10.50         1.72 o                         
  -2   5  14          7.19          6.26         1.09 o                         
  -1   5  14        112.72        120.71         2.38 o                         
   0   5  14        118.02        104.09         1.93 o                         
   1   5  14         67.08         67.91         1.42 o                         
   2   5  14       1048.11       1011.77         9.96 o                         
   3   5  14         64.19         68.42         3.05 o                         
   4   5  14        832.27        834.15        14.05 o                         
   5   5  14         46.21         44.66         4.21 o                         
   6   5  14          4.26          4.29         1.72 o                         
   7   5  14          1.64          2.90         1.72 o                         
   8   5  14          7.06         10.33         3.16 o                         
  -5   6  14          0.45          1.72         2.29 o                         
  -4   6  14          0.25          0.00         0.79 o                         
  -3   6  14        109.82        111.42         6.17 o                         
  -2   6  14          1.91          3.76         0.93 o                         
  -1   6  14        123.49        125.20         3.47 o                         
   0   6  14         11.96         11.55         1.08 o                         
   1   6  14         64.20         62.48         1.48 o                         
   2   6  14        103.26        103.27         2.44 o                         
   3   6  14         76.64         74.53         2.27 o                         
   4   6  14         21.98         22.93         2.07 o                         
   5   6  14         50.14         59.03         4.48 o                         
   6   6  14        108.46        102.68         4.97 o                         
   7   6  14          1.55          4.30         2.58 o                         
   8   6  14          1.62          3.73         2.58 o                         
  -4   7  14         19.58         21.90         1.58 o                         
  -3   7  14          0.00          0.40         0.95 o                         
  -2   7  14        185.17        183.99         5.57 o                         
  -1   7  14         28.23         26.97         1.81 o                         
   0   7  14         68.78         71.76         3.26 o                         
   1   7  14         69.94         73.40         2.07 o                         
   2   7  14         68.66         66.60         2.15 o                         
   3   7  14         18.03         20.58         1.68 o                         
   4   7  14         72.86         74.56         2.18 o                         
   5   7  14          5.80          5.53         1.56 o                         
   6   7  14         11.57         10.04         3.16 o                         
   7   7  14         52.26         38.15         4.88 o                         
  -3   8  14          0.01         -1.00         1.00 o                         
  -2   8  14         32.95         37.19         2.19 o                         
  -1   8  14          4.52          4.42         1.14 o                         
   0   8  14          1.27          1.24         0.99 o                         
   1   8  14         31.42         29.73         1.93 o                         
   2   8  14        122.18        123.10         3.41 o                         
   3   8  14         10.12          6.69         1.16 o                         
   4   8  14         59.23         63.46         2.31 o                         
   5   8  14         26.61         25.82         4.02 o                         
   6   8  14         75.17         91.21         6.88 o                         
  -1   9  14          0.18         -0.32         1.04 o                         
   0   9  14          3.08          3.85         1.21 o                         
   1   9  14          2.27          0.58         0.97 o                         
   2   9  14          8.44          8.69         1.24 o                         
   3   9  14          0.29          0.89         1.10 o                         
   4   9  14          0.18         -0.18         1.00 o                         
   5   9  14         18.81         14.34         3.44 o                         
   1  10  14          2.24          0.90         1.14 o                         
   2  10  14          2.56          0.50         1.27 o                         
   3  10  14          9.58          8.72         1.79 o                         
  -3  -6  15         10.13         13.11         1.59 o                         
  -2  -6  15          0.19         -0.78         1.01 o                         
  -1  -6  15          1.44          0.52         1.03 o                         
   0  -6  15          0.00          0.20         1.13 o                         
   1  -6  15         11.73         10.49         1.41 o                         
   2  -6  15          0.92          0.75         7.03 o                         
  -4  -5  15          5.75          5.64         1.22 o                         
  -3  -5  15          0.77          0.96         1.27 o                         
  -2  -5  15          0.11         -0.38         0.86 o                         
  -1  -5  15         68.71         63.82         3.06 o                         
   0  -5  15          3.57          2.08         1.17 o                         
   1  -5  15         30.91         32.47         1.69 o                         
   2  -5  15          4.33          3.45         1.54 o                         
   3  -5  15          4.51          3.87         2.15 o                         
   4  -5  15          0.01         -2.87         2.87 o                         
  -5  -4  15          0.81         -0.39         2.15 o                         
  -4  -4  15          9.33          7.70         1.17 o                         
  -3  -4  15        142.29        145.92         3.66 o                         
  -2  -4  15        150.19        154.90         3.72 o                         
  -1  -4  15        196.12        211.22         4.05 o                         
   0  -4  15        115.33        116.62         2.88 o                         
   1  -4  15          3.08          1.74         0.85 o                         
   2  -4  15          7.57          4.77         1.47 o                         
   3  -4  15         70.45         72.66         3.31 o                         
   4  -4  15         19.67         19.59         2.20 o                         
   5  -4  15         28.07         29.83         4.59 o                         
  -6  -3  15          1.39          0.41         1.72 o                         
  -5  -3  15          0.22         -1.86         1.86 o                         
  -4  -3  15         72.53         76.26         3.78 o                         
  -3  -3  15        189.45        194.81         4.32 o                         
  -2  -3  15         14.59         17.07         1.42 o                         
  -1  -3  15         16.31         20.48         1.41 o                         
   0  -3  15          0.05          0.71         0.90 o                         
   1  -3  15          4.07          3.65         1.41 o                         
   2  -3  15         45.51         45.21         1.43 o                         
   3  -3  15         33.24         37.34         2.48 o                         
   4  -3  15         53.16         56.95         6.45 o                         
   5  -3  15         11.23         16.33         2.70 o                         
   6  -3  15          2.31         -0.57         2.58 o                         
  -6  -2  15          0.04         -2.58         2.58 o                         
  -5  -2  15          0.78          0.62         1.05 o                         
  -4  -2  15         99.71         97.60         2.93 o                         
  -3  -2  15         40.41         42.80         1.72 o                         
  -2  -2  15        143.40        147.55         3.18 o                         
  -1  -2  15        328.28        323.10         5.73 o                         
   0  -2  15          1.55          0.53         0.67 o                         
   1  -2  15        104.58         98.25         2.70 o                         
   2  -2  15        227.41        219.37         3.89 o                         
   3  -2  15        115.22        110.43         3.90 o                         
   4  -2  15         91.76         84.84         3.52 o                         
   5  -2  15         34.87         35.60         2.59 o                         
   6  -2  15         42.83         43.56         3.45 o                         
  -6  -1  15         15.31         13.48         3.73 o                         
  -5  -1  15         39.79         42.15         3.73 o                         
  -4  -1  15          3.86          3.37         0.86 o                         
  -3  -1  15          4.67          4.09         0.93 o                         
  -2  -1  15        126.94        139.21         2.96 o                         
  -1  -1  15        101.33         97.27         2.89 o                         
   0  -1  15        334.08        333.17         4.96 o                         
   1  -1  15         50.97         46.49         1.65 o                         
   2  -1  15        696.70        642.96         8.91 o                         
   3  -1  15         41.63         38.76         2.36 o                         
   4  -1  15        367.16        368.26         7.82 o                         
   5  -1  15          1.52         -1.00         1.26 o                         
   6  -1  15         14.73         12.94         1.99 o                         
   7  -1  15          0.74          1.58         1.83 o                         
  -6   0  15          2.50          1.16         1.92 o                         
  -5   0  15          1.03         -0.46         0.75 o                         
  -4   0  15        154.49        158.69         3.69 o                         
  -3   0  15         11.23         11.20         1.41 o                         
  -2   0  15        178.98        171.83         3.26 o                         
  -1   0  15         22.36         20.56         1.26 o                         
   0   0  15        163.35        162.62         3.12 o                         
   1   0  15         29.79         32.60         1.77 o                         
   2   0  15        519.91        489.71         7.10 o                         
   3   0  15        311.55        297.49         6.55 o                         
   4   0  15        272.25        261.15         8.01 o                         
   5   0  15        146.48        136.85         4.60 o                         
   6   0  15          0.33          0.65         1.41 o                         
   7   0  15         40.33         38.50         2.70 o                         
  -6   1  15          0.32         -1.43         1.43 o                         
  -5   1  15         77.26         73.17         4.39 o                         
  -4   1  15         52.92         54.38         2.10 o                         
  -3   1  15         61.80         61.32         1.78 o                         
  -2   1  15        127.37        129.45         2.76 o                         
  -1   1  15          2.40          4.37         0.79 o                         
   0   1  15        332.54        307.84         4.54 o                         
   1   1  15         28.10         25.39         1.22 o                         
   2   1  15        450.70        446.12         5.96 o                         
   3   1  15         29.51         23.81         1.63 o                         
   4   1  15        331.30        328.83         6.07 o                         
   5   1  15        320.03        301.71         7.00 o                         
   6   1  15          8.20          9.12         1.44 o                         
   7   1  15         21.77         22.62         2.18 o                         
   8   1  15          3.91          8.87         1.84 o                         
  -6   2  15          0.52          1.15         2.29 o                         
  -5   2  15         27.75         31.78         2.11 o                         
  -4   2  15         69.44         65.52         2.30 o                         
  -3   2  15         38.00         34.89         1.90 o                         
  -2   2  15        169.63        176.97         3.65 o                         
  -1   2  15        158.47        172.83         2.80 o                         
   0   2  15        222.61        230.76         3.73 o                         
   1   2  15        421.05        404.78         5.02 o                         
   2   2  15       1023.05        964.36        11.65 o                         
   3   2  15        541.86        534.55         7.44 o                         
   4   2  15        126.68        103.14         3.44 o                         
   5   2  15          4.62          4.20         1.20 o                         
   6   2  15         39.39         39.04         2.24 o                         
   7   2  15          0.19          0.71         1.21 o                         
   8   2  15          4.02          4.85         1.69 o                         
  -6   3  15          8.82          8.03         3.16 o                         
  -5   3  15         30.89         33.85         4.30 o                         
  -4   3  15        120.45        127.58         3.45 o                         
  -3   3  15          1.21          1.18         0.67 o                         
  -2   3  15         35.66         30.50         1.14 o                         
  -1   3  15          6.50          7.25         0.72 o                         
   0   3  15          0.04          0.02         0.48 o                         
   1   3  15       1271.07       1219.90        11.55 o                         
   2   3  15        119.88        122.13         2.19 o                         
   3   3  15       2723.60       2648.25        28.68 o                         
   4   3  15        685.98        683.82        10.31 o                         
   5   3  15        174.39        161.04         5.37 o                         
   6   3  15          0.12         -0.18         2.12 o                         
   7   3  15          0.70          2.67         1.35 o                         
   8   3  15          1.92          2.71         1.58 o                         
  -5   4  15        111.23        118.18         7.46 o                         
  -4   4  15         17.87         25.15         1.91 o                         
  -3   4  15         69.30         63.42         2.45 o                         
  -2   4  15         43.49         45.65         1.65 o                         
  -1   4  15         76.52         71.54         2.07 o                         
   0   4  15          2.52          5.50         0.66 o                         
   1   4  15         93.52         88.54         1.86 o                         
   2   4  15         63.41         65.52         1.63 o                         
   3   4  15        463.84        457.66         6.16 o                         
   4   4  15         60.67         55.99         2.78 o                         
   5   4  15         91.47         87.19         3.57 o                         
   6   4  15          0.12          0.11         1.43 o                         
   7   4  15         24.94         23.31         2.82 o                         
   8   4  15          2.91          1.56         2.44 o                         
  -5   5  15         96.20        108.14         7.46 o                         
  -4   5  15          0.64          1.15         1.43 o                         
  -3   5  15        194.43        186.55         5.38 o                         
  -2   5  15          0.26          0.00         0.76 o                         
  -1   5  15        243.56        226.47         3.84 o                         
   0   5  15         54.52         45.06         1.66 o                         
   1   5  15         80.30         65.33         2.35 o                         
   2   5  15          0.00         -0.35         0.46 o                         
   3   5  15         17.87         16.24         1.09 o                         
   4   5  15        135.06        137.49         4.33 o                         
   5   5  15         61.50         68.48         3.46 o                         
   6   5  15         33.34         37.89         3.23 o                         
   7   5  15          6.07          5.12         2.29 o                         
   8   5  15          0.03         -1.43         2.29 o                         
  -4   6  15         25.35         28.34         1.99 o                         
  -3   6  15         65.19         65.68         3.08 o                         
  -2   6  15         12.20          8.42         1.67 o                         
  -1   6  15         33.00         33.83         1.87 o                         
   0   6  15        317.83        287.38         5.05 o                         
   1   6  15        128.68        116.55         2.64 o                         
   2   6  15        236.16        230.43         3.95 o                         
   3   6  15         69.53         69.75         2.20 o                         
   4   6  15          6.90          9.80         1.60 o                         
   5   6  15        225.14        240.08         7.03 o                         
   6   6  15          4.20          5.67         1.79 o                         
   7   6  15        133.33        139.23         6.16 o                         
  -3   7  15         34.90         43.12         2.60 o                         
  -2   7  15         21.86         18.57         1.69 o                         
  -1   7  15          4.95          6.23         1.14 o                         
   0   7  15         84.77         74.79         5.16 o                         
   1   7  15          0.75          0.49         0.77 o                         
   2   7  15          0.02         -0.44         0.66 o                         
   3   7  15         18.74         20.82         1.46 o                         
   4   7  15          0.32         -0.43         0.50 o                         
   5   7  15         24.32         22.64         3.01 o                         
   6   7  15          0.38          1.18         1.79 o                         
   7   7  15          0.67         -1.15         2.01 o                         
  -2   8  15          0.36         -0.05         0.97 o                         
  -1   8  15         35.99         36.67         3.77 o                         
   0   8  15          0.20         -0.46         0.87 o                         
   1   8  15          1.16          1.23         0.87 o                         
   2   8  15          0.29          0.36         0.86 o                         
   3   8  15         13.58         14.09         1.36 o                         
   4   8  15          3.59          4.37         0.93 o                         
   5   8  15         11.63         13.48         3.16 o                         
   6   8  15          0.00         -0.29         2.01 o                         
  -1   9  15          2.02          1.84         1.18 o                         
   0   9  15          3.84          5.02         1.30 o                         
   1   9  15          0.99          0.00         0.99 o                         
   2   9  15         17.77         20.95         5.59 o                         
   3   9  15          1.76         -0.34         1.00 o                         
   4   9  15          0.39          0.39         1.00 o                         
   5   9  15          0.02          0.29         2.01 o                         
  -2  -6  16          3.25          3.08         1.18 o                         
  -1  -6  16         30.98         30.89         1.95 o                         
   0  -6  16         28.99         28.08         4.27 o                         
   1  -6  16         16.12         19.52         1.64 o                         
  -3  -5  16          7.68          8.58         1.37 o                         
  -2  -5  16          4.58          4.79         1.53 o                         
  -1  -5  16          0.09          0.50         0.99 o                         
   0  -5  16         14.17         15.01         1.70 o                         
   1  -5  16         23.65         31.33         1.85 o                         
   2  -5  16          7.65          7.39         3.30 o                         
   3  -5  16         10.50         11.03         2.53 o                         
  -4  -4  16          0.94          0.47         0.98 o                         
  -3  -4  16          0.12          1.06         0.93 o                         
  -2  -4  16        168.67        167.69         3.99 o                         
  -1  -4  16         67.90         67.20         2.50 o                         
   0  -4  16        144.09        137.38         3.43 o                         
   1  -4  16         44.36         44.26         2.86 o                         
   2  -4  16        109.44        104.70         6.69 o                         
   3  -4  16         50.42         44.89         5.31 o                         
   4  -4  16         13.45         14.80         2.53 o                         
  -5  -3  16         15.70         17.24         3.16 o                         
  -4  -3  16         39.79         38.59         2.27 o                         
  -3  -3  16         75.10         67.62         2.47 o                         
  -2  -3  16          0.01          0.07         0.90 o                         
  -1  -3  16         54.99         54.66         2.54 o                         
   0  -3  16          6.33          6.05         0.95 o                         
   1  -3  16        302.89        307.82         5.55 o                         
   2  -3  16         31.18         30.68         2.37 o                         
   3  -3  16         49.65         53.47         2.98 o                         
   4  -3  16         48.89         46.82         3.26 o                         
   5  -3  16          1.66          5.88         2.03 o                         
  -5  -2  16          6.42          6.68         1.54 o                         
  -4  -2  16          1.06          1.02         0.91 o                         
  -3  -2  16         17.03         19.53         1.41 o                         
  -2  -2  16          1.37          0.78         1.47 o                         
  -1  -2  16        254.90        272.39         4.58 o                         
   0  -2  16        157.17        158.15         3.25 o                         
   1  -2  16         69.47         76.59         3.19 o                         
   2  -2  16         19.47         18.44         1.32 o                         
   3  -2  16         42.23         44.31         2.70 o                         
   4  -2  16         84.44         71.89         3.42 o                         
   5  -2  16          6.18         10.02         2.33 o                         
   6  -2  16         55.72         53.50         3.85 o                         
  -6  -1  16        160.13        166.37         9.47 o                         
  -5  -1  16          6.31          5.34         1.32 o                         
  -4  -1  16         33.03         36.00         1.82 o                         
  -3  -1  16          5.18          4.96         0.98 o                         
  -2  -1  16         12.30         12.74         1.15 o                         
  -1  -1  16        109.02        112.11         2.68 o                         
   0  -1  16        154.20        145.68         3.36 o                         
   1  -1  16        228.98        239.27         4.57 o                         
   2  -1  16         42.67         42.97         1.57 o                         
   3  -1  16         21.56         17.91         1.87 o                         
   4  -1  16         65.29         61.46         3.08 o                         
   5  -1  16          0.01         -1.26         1.26 o                         
   6  -1  16         40.98         45.22         5.31 o                         
   7  -1  16          0.00          2.22         1.92 o                         
  -6   0  16         38.32         35.63         3.45 o                         
  -5   0  16         14.94         15.33         1.38 o                         
  -4   0  16          8.37          8.46         1.99 o                         
  -3   0  16          7.06          8.15         1.09 o                         
  -2   0  16          4.82          5.12         0.85 o                         
  -1   0  16         21.06         17.68         1.24 o                         
   0   0  16        897.43        883.81        10.54 o                         
   1   0  16        112.40        119.70         2.60 o                         
   2   0  16        168.80        167.18         3.60 o                         
   3   0  16         19.14         20.76         2.53 o                         
   4   0  16         17.10         19.96         3.08 o                         
   5   0  16          4.09          3.59         1.54 o                         
   6   0  16          0.37         -0.39         1.21 o                         
   7   0  16          0.55          0.83         1.92 o                         
  -6   1  16         47.49         40.77         3.45 o                         
  -5   1  16          1.96          1.27         0.90 o                         
  -4   1  16          9.64          9.34         1.32 o                         
  -3   1  16         14.16         13.00         1.57 o                         
  -2   1  16          2.81          1.33         0.84 o                         
  -1   1  16        390.86        349.03         5.10 o                         
   0   1  16       1010.60       1002.71        11.58 o                         
   1   1  16         77.09         70.75         2.06 o                         
   2   1  16        522.51        518.57         7.57 o                         
   3   1  16        548.73        536.53         8.48 o                         
   4   1  16        757.17        711.73        10.68 o                         
   5   1  16        268.11        265.44         5.61 o                         
   6   1  16         68.13         55.50         5.31 o                         
   7   1  16         20.53         22.60         2.58 o                         
  -6   2  16         63.11         60.81         5.74 o                         
  -5   2  16         19.23         22.44         1.57 o                         
  -4   2  16        208.71        214.22         4.37 o                         
  -3   2  16          0.47          0.63         0.66 o                         
  -2   2  16         45.91         43.02         1.66 o                         
  -1   2  16        132.03        118.72         2.61 o                         
   0   2  16         33.65         33.30         1.43 o                         
   1   2  16         79.96         71.42         1.79 o                         
   2   2  16        422.49        416.07         5.76 o                         
   3   2  16         95.14         90.11         2.88 o                         
   4   2  16        538.50        528.67         9.57 o                         
   5   2  16          3.82          3.77         1.28 o                         
   6   2  16         32.13         27.59         2.31 o                         
   7   2  16         37.30         41.21         2.79 o                         
  -5   3  16         10.14          9.36         1.07 o                         
  -4   3  16        195.74        204.58         4.72 o                         
  -3   3  16         14.73         11.17         1.07 o                         
  -2   3  16         28.94         26.37         1.36 o                         
  -1   3  16        260.06        266.42         4.81 o                         
   0   3  16          1.02          0.33         0.56 o                         
   1   3  16         34.16         32.93         1.38 o                         
   2   3  16        159.05        159.31         3.09 o                         
   3   3  16         46.53         47.10         2.15 o                         
   4   3  16         43.69         40.81         2.28 o                         
   5   3  16         14.76         16.46         1.65 o                         
   6   3  16         40.99         34.18         3.23 o                         
   7   3  16         25.26         23.28         2.37 o                         
   8   3  16          7.48          8.88         1.93 o                         
  -5   4  16         88.84         95.52         6.88 o                         
  -4   4  16         14.69         18.07         1.69 o                         
  -3   4  16          1.61          2.64         0.97 o                         
  -2   4  16         35.16         34.73         1.49 o                         
  -1   4  16        942.16        845.22        11.36 o                         
   0   4  16          0.03          0.76         0.75 o                         
   1   4  16        717.21        699.75         7.82 o                         
   2   4  16         61.68         62.96         1.87 o                         
   3   4  16         10.18          8.95         0.84 o                         
   4   4  16        384.12        391.45         8.18 o                         
   5   4  16          0.84          2.63         1.35 o                         
   6   4  16         72.51         74.37         4.24 o                         
   7   4  16         59.13         67.85         4.24 o                         
  -4   5  16          5.14          3.07         1.22 o                         
  -3   5  16          6.99          6.78         1.86 o                         
  -2   5  16          0.69          4.36         1.04 o                         
  -1   5  16          1.24          1.51         0.70 o                         
   0   5  16        122.04        110.89         2.94 o                         
   1   5  16         43.34         44.86         1.61 o                         
   2   5  16         23.57         19.19         1.26 o                         
   3   5  16          6.47          6.53         1.20 o                         
   4   5  16         30.99         34.61         3.13 o                         
   5   5  16         25.96         26.45         2.40 o                         
   6   5  16         30.42         29.70         3.02 o                         
   7   5  16         62.95         61.10         4.24 o                         
  -4   6  16          1.96          5.26         1.22 o                         
  -3   6  16         25.62         23.63         2.07 o                         
  -2   6  16          8.09          7.76         1.21 o                         
  -1   6  16          0.01          0.48         0.83 o                         
   0   6  16          0.56         -0.19         1.06 o                         
   1   6  16          8.76          3.60         1.33 o                         
   2   6  16          5.27          3.57         1.10 o                         
   3   6  16         14.72         14.30         1.21 o                         
   4   6  16          0.02         -1.01         1.01 o                         
   5   6  16          1.84          1.17         1.51 o                         
   6   6  16        116.83        121.07         5.47 o                         
   7   6  16         25.47         26.03         5.31 o                         
  -3   7  16         68.69         76.82         3.44 o                         
  -2   7  16          1.32          1.08         1.13 o                         
  -1   7  16         12.93         17.46         1.64 o                         
   0   7  16         16.27         15.82         1.83 o                         
   1   7  16         28.02         31.04         1.97 o                         
   2   7  16          1.60         -0.22         0.97 o                         
   3   7  16        187.47        198.52         4.17 o                         
   4   7  16          4.88          3.74         0.54 o                         
   5   7  16         21.16         23.42         2.82 o                         
   6   7  16         60.48         67.63         4.24 o                         
  -2   8  16          9.02         14.82         1.73 o                         
  -1   8  16          9.67         12.67         1.77 o                         
   0   8  16         14.39         20.37         3.16 o                         
   1   8  16          2.23          3.62         1.31 o                         
   2   8  16         20.23         23.52         2.11 o                         
   3   8  16         19.21         17.63         1.43 o                         
   4   8  16         31.33         29.96         1.66 o                         
   5   8  16         20.57         16.99         2.61 o                         
   6   8  16          1.76          0.57         2.29 o                         
   0   9  16         24.02         22.87         2.33 o                         
   1   9  16         14.08         14.43         2.03 o                         
   2   9  16         41.02         42.03         2.82 o                         
   3   9  16         45.24         43.26         3.01 o                         
   4   9  16          0.43         -0.38         1.03 o                         
  -2  -5  17          0.83         -0.47         1.02 o                         
  -1  -5  17         17.07         18.19         1.70 o                         
   0  -5  17         64.49         65.25         2.88 o                         
   1  -5  17          0.72          0.73         0.98 o                         
   2  -5  17          1.95          6.17         2.44 o                         
  -4  -4  17          1.71          1.53         1.78 o                         
  -3  -4  17         12.95         14.02         1.55 o                         
  -2  -4  17          1.28          0.53         0.94 o                         
  -1  -4  17          7.81          8.72         1.73 o                         
   0  -4  17         11.47         10.83         1.55 o                         
   1  -4  17          0.00          0.19         0.97 o                         
   2  -4  17         13.03          9.92         2.43 o                         
   3  -4  17         11.43         11.37         2.44 o                         
   4  -4  17          1.01         -1.29         1.86 o                         
  -4  -3  17          0.72         -0.47         1.03 o                         
  -3  -3  17         52.04         55.15         2.33 o                         
  -2  -3  17          7.41         10.12         1.31 o                         
  -1  -3  17        152.21        159.93         3.76 o                         
   0  -3  17          0.39         -0.40         0.79 o                         
   1  -3  17         11.31         13.62         1.79 o                         
   2  -3  17         74.01         66.41         4.06 o                         
   3  -3  17          0.60          2.45         1.92 o                         
   4  -3  17         19.46         17.80         2.64 o                         
   5  -3  17          7.43          8.80         2.41 o                         
  -5  -2  17          0.09          0.16         1.29 o                         
  -4  -2  17          5.40          4.76         1.65 o                         
  -3  -2  17         20.67         19.39         1.75 o                         
  -2  -2  17         92.39         90.64         2.83 o                         
  -1  -2  17        235.68        234.38         6.20 o                         
   0  -2  17         43.40         48.56         1.84 o                         
   1  -2  17         17.09         18.58         1.45 o                         
   2  -2  17        149.72        149.16         3.08 o                         
   3  -2  17          0.50          1.03         1.43 o                         
   4  -2  17          3.30          4.45         2.03 o                         
   5  -2  17          4.61          3.77         2.00 o                         
   6  -2  17          9.15         10.05         2.61 o                         
  -5  -1  17         15.62         19.92         2.02 o                         
  -4  -1  17          2.53         -0.09         1.91 o                         
  -3  -1  17         24.85         23.09         1.73 o                         
  -2  -1  17        152.06        143.54         3.23 o                         
  -1  -1  17        298.05        293.66         7.60 o                         
   0  -1  17         90.85         86.46         2.39 o                         
   1  -1  17          1.10          0.75         0.88 o                         
   2  -1  17         39.21         39.20         1.57 o                         
   3  -1  17         40.25         36.94         2.52 o                         
   4  -1  17         96.17         95.96         3.85 o                         
   5  -1  17        155.04        152.41         5.98 o                         
   6  -1  17        150.91        156.45         6.39 o                         
  -5   0  17         57.81         56.35         2.91 o                         
  -4   0  17          9.69         11.48         2.57 o                         
  -3   0  17         11.80         12.95         1.37 o                         
  -2   0  17        301.04        288.71         6.71 o                         
  -1   0  17          0.51         -0.21         0.68 o                         
   0   0  17        123.47        126.80         2.84 o                         
   1   0  17        606.29        591.54         7.69 o                         
   2   0  17          8.94          8.38         0.94 o                         
   3   0  17        128.96        119.29         4.07 o                         
   4   0  17         37.19         36.49         2.52 o                         
   5   0  17        100.65         99.22         4.86 o                         
   6   0  17         29.23         26.50         3.30 o                         
   7   0  17         20.81         21.52         3.04 o                         
  -5   1  17          5.79          4.44         1.25 o                         
  -4   1  17          0.05          0.24         0.83 o                         
  -3   1  17         25.72         25.87         1.63 o                         
  -2   1  17        126.28        124.07         4.39 o                         
  -1   1  17          7.44          8.29         0.95 o                         
   0   1  17         12.98         14.38         1.10 o                         
   1   1  17        122.13        120.22         3.02 o                         
   2   1  17         56.26         60.16         2.44 o                         
   3   1  17         15.83         18.87         1.63 o                         
   4   1  17          4.44          3.12         1.14 o                         
   5   1  17         31.39         30.76         2.31 o                         
   6   1  17         22.55         27.54         2.40 o                         
   7   1  17          0.18         -0.73         1.30 o                         
  -5   2  17          8.16         10.77         1.19 o                         
  -4   2  17         24.93         28.03         2.28 o                         
  -3   2  17         18.75         16.82         1.26 o                         
  -2   2  17        279.04        262.64         4.93 o                         
  -1   2  17          7.04          8.67         1.18 o                         
   0   2  17        475.40        450.07         7.05 o                         
   1   2  17         27.03         26.19         1.34 o                         
   2   2  17        501.86        478.19         6.49 o                         
   3   2  17        179.17        174.80         4.08 o                         
   4   2  17         15.16         14.64         1.74 o                         
   5   2  17         17.09         13.15         1.81 o                         
   6   2  17         40.18         41.17         3.07 o                         
   7   2  17          8.77          5.76         1.59 o                         
  -5   3  17          1.83          1.91         1.72 o                         
  -4   3  17        102.11        115.79         3.45 o                         
  -3   3  17         69.89         51.71         1.87 o                         
  -2   3  17          3.27          3.79         0.97 o                         
  -1   3  17        165.57        150.61         3.50 o                         
   0   3  17         68.49         48.72         2.16 o                         
   1   3  17         67.14         53.30         1.63 o                         
   2   3  17        111.63        108.04         2.51 o                         
   3   3  17         46.59         47.32         2.17 o                         
   4   3  17          0.05          1.33         0.95 o                         
   5   3  17        355.72        346.57         7.55 o                         
   6   3  17          0.10          1.54         1.28 o                         
   7   3  17         28.11         29.76         2.58 o                         
  -5   4  17         22.81         32.13         4.30 o                         
  -4   4  17         35.07         41.09         2.43 o                         
  -3   4  17         33.15         31.81         1.90 o                         
  -2   4  17          9.73          7.87         1.09 o                         
  -1   4  17          2.40          5.56         0.97 o                         
   0   4  17          1.44          1.33         0.77 o                         
   1   4  17          0.50          0.20         0.56 o                         
   2   4  17          0.46          2.35         0.70 o                         
   3   4  17          0.43          0.49         0.48 o                         
   4   4  17         26.43         27.06         2.59 o                         
   5   4  17         64.15         57.56         3.63 o                         
   6   4  17         16.25         13.04         2.29 o                         
   7   4  17         95.21        106.45         4.22 o                         
  -4   5  17          7.88          7.37         1.48 o                         
  -3   5  17         39.09         35.82         2.48 o                         
  -2   5  17          0.47          1.88         1.10 o                         
  -1   5  17         10.32         17.01         1.51 o                         
   0   5  17          0.87          1.70         0.76 o                         
   1   5  17        152.25        164.51         2.94 o                         
   2   5  17        177.61        170.51         3.69 o                         
   3   5  17          1.76          1.14         0.67 o                         
   4   5  17         52.52         55.64         2.90 o                         
   5   5  17        125.68        123.40         5.26 o                         
   6   5  17         33.52         38.31         3.31 o                         
   7   5  17        159.24        183.91         7.18 o                         
  -3   6  17          1.03          1.31         1.17 o                         
  -2   6  17          0.56          2.52         1.04 o                         
  -1   6  17         65.61         63.64         5.31 o                         
   0   6  17          8.55          6.00         1.21 o                         
   1   6  17        253.87        257.58         4.93 o                         
   2   6  17          1.35          1.19         0.70 o                         
   3   6  17         30.73         29.33         1.63 o                         
   4   6  17          1.68          1.60         1.25 o                         
   5   6  17         10.92          9.83         2.00 o                         
   6   6  17          2.78          4.80         2.00 o                         
   7   6  17         32.37         35.55         3.87 o                         
  -3   7  17          1.95          3.90         1.43 o                         
  -2   7  17          0.51          1.79         1.04 o                         
  -1   7  17         98.61        108.48         4.24 o                         
   0   7  17          0.06          0.29         1.01 o                         
   1   7  17         70.28         67.00         2.72 o                         
   2   7  17         18.31         18.86         1.33 o                         
   3   7  17         50.82         57.64         2.27 o                         
   4   7  17         30.60         37.89         6.17 o                         
   5   7  17          6.58          8.30         2.20 o                         
   6   7  17         14.48         13.40         2.61 o                         
  -1   8  17         17.48         18.19         2.12 o                         
   0   8  17          6.96          7.16         1.72 o                         
   1   8  17         30.54         34.88         2.53 o                         
   2   8  17          2.69          0.73         1.10 o                         
   3   8  17         17.87         24.41         2.44 o                         
   4   8  17         38.81         36.53         1.85 o                         
   5   8  17          1.21          2.14         1.79 o                         
   1   9  17          0.35          0.71         1.31 o                         
   2   9  17          1.11         -0.26         1.86 o                         
   3   9  17         15.35         16.27         2.87 o                         
   0  -5  18          5.74          8.74         1.62 o                         
  -3  -4  18         25.80         24.70         1.87 o                         
  -2  -4  18         81.74         82.83         2.93 o                         
  -1  -4  18          1.03          0.84         1.03 o                         
   0  -4  18         21.96         21.32         3.20 o                         
   1  -4  18          4.42          4.13         1.19 o                         
   2  -4  18          5.02          1.58         2.03 o                         
   3  -4  18         15.29         20.28         3.02 o                         
  -4  -3  18         15.45         16.29         2.04 o                         
  -3  -3  18         76.81         87.05         4.09 o                         
  -2  -3  18         28.13         25.64         1.77 o                         
  -1  -3  18         10.71         14.30         1.44 o                         
   0  -3  18         56.08         50.89         2.73 o                         
   1  -3  18          0.13          0.72         0.98 o                         
   2  -3  18          2.45          0.91         1.92 o                         
   3  -3  18          2.87          4.45         2.03 o                         
   4  -3  18          5.69          9.61         2.43 o                         
  -4  -2  18          0.07          0.08         1.04 o                         
  -3  -2  18         75.53         77.45         3.25 o                         
  -2  -2  18          2.40          1.92         1.08 o                         
  -1  -2  18          1.00          0.13         0.82 o                         
   0  -2  18        106.58        104.61         2.97 o                         
   1  -2  18          4.22          4.33         1.15 o                         
   2  -2  18         63.73         63.10         3.45 o                         
   3  -2  18         12.90         15.80         2.64 o                         
   4  -2  18         34.22         27.32         2.94 o                         
   5  -2  18          9.24          4.00         2.12 o                         
  -5  -1  18         11.23         12.76         1.86 o                         
  -4  -1  18         32.42         31.43         2.67 o                         
  -3  -1  18         59.07         59.00         2.64 o                         
  -2  -1  18          9.77         10.50         1.28 o                         
  -1  -1  18         25.27         24.93         1.50 o                         
   0  -1  18         16.17         17.86         1.31 o                         
   1  -1  18          0.55         -0.06         0.73 o                         
   2  -1  18         35.85         37.79         1.70 o                         
   3  -1  18          5.82          3.79         1.92 o                         
   4  -1  18        134.07        138.40         5.57 o                         
   5  -1  18         25.81         25.61         2.94 o                         
   6  -1  18         31.75         29.52         3.34 o                         
  -5   0  18          1.10          1.43         1.32 o                         
  -4   0  18        123.32        129.74         3.89 o                         
  -3   0  18          0.67          0.69         1.01 o                         
  -2   0  18         24.70         24.12         1.78 o                         
  -1   0  18         33.37         36.18         1.70 o                         
   0   0  18          0.50          0.38         1.01 o                         
   1   0  18        341.30        337.36         5.88 o                         
   2   0  18         20.12         23.25         2.32 o                         
   3   0  18         45.59         48.23         2.87 o                         
   4   0  18          9.66         11.99         2.29 o                         
   5   0  18         75.61         89.93         4.74 o                         
   6   0  18          3.49          3.76         2.58 o                         
  -5   1  18          2.09          2.39         1.15 o                         
  -4   1  18        140.35        136.04         4.88 o                         
  -3   1  18         19.34         22.64         2.61 o                         
  -2   1  18         46.26         43.61         3.17 o                         
  -1   1  18          0.98          1.18         0.72 o                         
   0   1  18        126.11        126.74         2.86 o                         
   1   1  18          1.98          0.62         0.59 o                         
   2   1  18         15.81         12.90         1.13 o                         
   3   1  18         40.82         39.08         2.47 o                         
   4   1  18         52.56         49.32         2.75 o                         
   5   1  18         13.18         14.88         1.97 o                         
   6   1  18        196.61        213.45         6.01 o                         
  -5   2  18          0.28         -0.72         0.93 o                         
  -4   2  18         72.51         74.88        10.18 o                         
  -3   2  18          2.89          4.12         0.98 o                         
  -2   2  18          6.45         12.89         1.33 o                         
  -1   2  18         24.92         17.92         1.45 o                         
   0   2  18         95.97        100.97         2.49 o                         
   1   2  18         82.97         74.54         2.11 o                         
   2   2  18          6.97          6.81         0.83 o                         
   3   2  18         30.99         29.20         1.84 o                         
   4   2  18         66.84         70.09         3.56 o                         
   5   2  18          2.24          1.53         1.26 o                         
   6   2  18        153.86        153.21         4.96 o                         
   7   2  18          1.27          1.65         1.39 o                         
  -4   3  18          0.01          2.01         1.43 o                         
  -3   3  18         13.24         19.05         2.20 o                         
  -2   3  18        121.66        134.13         3.48 o                         
  -1   3  18         11.07          6.55         1.06 o                         
   0   3  18         33.97         45.73         1.74 o                         
   1   3  18          2.33          0.84         0.60 o                         
   2   3  18         33.59         31.33         1.45 o                         
   3   3  18         94.86         92.70         3.03 o                         
   4   3  18         51.83         59.69         2.64 o                         
   5   3  18          7.45          9.40         1.69 o                         
   6   3  18        178.61        173.47         5.33 o                         
   7   3  18          7.02          8.53         1.81 o                         
  -4   4  18          7.05          6.54         2.29 o                         
  -3   4  18         76.81         77.98         7.31 o                         
  -2   4  18         77.50         76.54         3.84 o                         
  -1   4  18          1.57          2.70         0.84 o                         
   0   4  18        175.26        163.91         3.74 o                         
   1   4  18         28.90         27.26         1.27 o                         
   2   4  18        130.04        128.43         2.86 o                         
   3   4  18         24.97         26.44         1.44 o                         
   4   4  18          0.78          0.70         1.07 o                         
   5   4  18         63.23         64.80         3.14 o                         
   6   4  18         10.59          9.75         2.70 o                         
   7   4  18         23.72         23.94         2.57 o                         
  -4   5  18          0.56          2.41         1.72 o                         
  -3   5  18        196.49        208.85        15.78 o                         
  -2   5  18         20.59         27.12         2.33 o                         
  -1   5  18         33.79         36.59         2.14 o                         
   0   5  18         25.90         29.26         1.86 o                         
   1   5  18          0.54          1.40         0.64 o                         
   2   5  18         43.22         47.34         1.95 o                         
   3   5  18         82.86         81.28         2.45 o                         
   4   5  18         14.03         14.81         2.58 o                         
   5   5  18         33.05         31.02         2.94 o                         
   6   5  18         15.00         15.30         2.48 o                         
  -3   6  18        332.98        353.38        11.19 o                         
  -2   6  18          1.51          2.41         1.17 o                         
  -1   6  18        102.49        112.04         8.17 o                         
   0   6  18          2.32          1.15         0.97 o                         
   1   6  18          0.30         -0.42         0.76 o                         
   2   6  18         34.78         37.51         2.34 o                         
   3   6  18         37.57         35.15         2.07 o                         
   4   6  18          5.50          6.70         1.92 o                         
   5   6  18        123.21        127.90         5.55 o                         
   6   6  18          5.52          4.79         2.00 o                         
  -2   7  18          9.89         10.11         1.79 o                         
  -1   7  18         62.75         69.32         3.45 o                         
   0   7  18          4.92          6.43         1.51 o                         
   1   7  18         53.83         61.24         2.68 o                         
   2   7  18         32.46         32.21         2.07 o                         
   3   7  18          3.44          2.67         1.00 o                         
   4   7  18          2.97          4.21         1.79 o                         
   5   7  18         56.05         56.33         5.31 o                         
  -1   8  18         14.14         12.75         1.92 o                         
   0   8  18          0.49         -1.15         1.58 o                         
   1   8  18         39.65         42.86         4.59 o                         
   2   8  18         19.14         18.31         2.00 o                         
   3   8  18         15.85         13.22         1.75 o                         
   4   8  18         12.16         11.03         1.03 o                         
  -1  -4  19          2.58          0.35         1.04 o                         
   0  -4  19          1.43          0.07         1.44 o                         
   1  -4  19          0.94         -0.14         1.11 o                         
   2  -4  19          1.27          3.44         3.16 o                         
  -3  -3  19          0.03         -0.11         1.12 o                         
  -2  -3  19          0.62         -0.90         0.90 o                         
  -1  -3  19         14.81         13.15         1.48 o                         
   0  -3  19          1.05          2.37         1.17 o                         
   1  -3  19         24.58         25.04         3.09 o                         
   2  -3  19          2.41          3.65         2.12 o                         
   3  -3  19         16.45         21.12         2.94 o                         
  -3  -2  19         11.62         11.35         2.19 o                         
  -2  -2  19          7.28          5.21         1.17 o                         
  -1  -2  19          4.00          2.69         1.08 o                         
   0  -2  19          6.13          6.06         1.16 o                         
   1  -2  19          0.89         -1.29         1.45 o                         
   2  -2  19          6.33          6.02         2.03 o                         
   3  -2  19          0.06         -0.25         1.86 o                         
   4  -2  19          6.42          8.41         2.33 o                         
  -4  -1  19          0.15         -0.97         0.97 o                         
  -3  -1  19         46.54         50.19         3.25 o                         
  -2  -1  19         12.86         12.65         1.64 o                         
  -1  -1  19         30.30         31.50         1.84 o                         
   0  -1  19         16.01         16.91         1.44 o                         
   1  -1  19         60.92         65.86         2.62 o                         
   2  -1  19         15.38         14.00         1.04 o                         
   3  -1  19          0.01         -1.42         1.42 o                         
   4  -1  19         71.53         74.41         7.46 o                         
   5  -1  19         23.65         23.75         7.03 o                         
  -4   0  19         20.99         21.11         2.41 o                         
  -3   0  19         24.84         30.74         2.07 o                         
  -2   0  19          0.10         -0.83         0.83 o                         
  -1   0  19          8.75         10.96         1.28 o                         
   0   0  19         74.84         71.73         2.28 o                         
   1   0  19         44.21         46.60         2.07 o                         
   2   0  19         55.08         49.79         1.93 o                         
   3   0  19         13.07         13.75         2.33 o                         
   4   0  19          1.60         -0.29         1.62 o                         
   5   0  19        105.69        104.76         5.15 o                         
   6   0  19         41.59         45.10         4.16 o                         
  -4   1  19        140.04        155.76         6.02 o                         
  -3   1  19          1.91          3.90         1.17 o                         
  -2   1  19          4.37          2.61         1.30 o                         
  -1   1  19         15.34         17.33         1.48 o                         
   0   1  19         19.54         13.48         1.20 o                         
   1   1  19         10.89          7.21         1.08 o                         
   2   1  19          1.43          0.31         1.16 o                         
   3   1  19          2.12          3.01         1.62 o                         
   4   1  19         14.67         12.31         2.33 o                         
   5   1  19          5.86          7.39         2.12 o                         
   6   1  19         13.13         12.74         2.54 o                         
  -4   2  19        122.75        132.91         4.93 o                         
  -3   2  19          0.62          2.34         0.96 o                         
  -2   2  19        101.29        103.63         3.07 o                         
  -1   2  19          4.48          4.14         1.03 o                         
   0   2  19         13.41         14.58         1.26 o                         
   1   2  19         61.78         63.12         2.09 o                         
   2   2  19        191.75        187.41         3.94 o                         
   3   2  19          2.07          1.55         1.18 o                         
   4   2  19        200.73        196.94         6.59 o                         
   5   2  19         15.48         17.46         2.07 o                         
   6   2  19          4.95          6.07         2.31 o                         
  -4   3  19        134.50        135.67         6.02 o                         
  -3   3  19          1.37         -0.41         1.43 o                         
  -2   3  19        240.84        246.43         5.25 o                         
  -1   3  19          1.48          1.24         0.86 o                         
   0   3  19          2.51          1.19         0.84 o                         
   1   3  19          0.94          0.47         0.76 o                         
   2   3  19         94.27         95.23         2.41 o                         
   3   3  19          1.81          2.08         1.08 o                         
   4   3  19        108.33        108.27         5.92 o                         
   5   3  19          4.97          6.21         2.27 o                         
   6   3  19          0.94          3.08         1.47 o                         
  -3   4  19          1.03          2.29         1.31 o                         
  -2   4  19        200.30        203.34         6.69 o                         
  -1   4  19          1.18          0.44         0.84 o                         
   0   4  19         17.59         18.79         1.53 o                         
   1   4  19         49.44         49.83         1.66 o                         
   2   4  19         11.78         10.33         1.12 o                         
   3   4  19         31.44         27.52         1.28 o                         
   4   4  19         79.85         82.00         3.35 o                         
   5   4  19          0.06          1.00         1.24 o                         
   6   4  19         12.17         13.33         1.93 o                         
  -3   5  19        109.79        114.95         4.41 o                         
  -2   5  19         23.55         24.00         2.20 o                         
  -1   5  19          1.47          1.00         0.99 o                         
   0   5  19         59.91         63.45         2.41 o                         
   1   5  19         54.83         53.03         2.18 o                         
   2   5  19         14.65         13.03         1.31 o                         
   3   5  19        336.13        336.72         5.63 o                         
   4   5  19         62.02         66.38         3.18 o                         
   5   5  19         11.25         13.91         2.58 o                         
   6   5  19         16.04         16.16         2.69 o                         
  -2   6  19          0.37         -0.38         1.17 o
[truncated: 17,823 more chars]
