# Supplementary material for: Crystal structures of (E)-4-[1-(2-carbamo­thio­yl­hydrazinyl­idene)eth­yl]phenyl acetate and (E)-4-[1-(2-carbamo­thio­ylhydrazinyl­idene)eth­yl]phenyl benzoate
Source: Acta Crystallogr E Crystallogr Commun. 2017 Jan 1;73(Pt 1):20–3. doi: 10.1107/S2056989016018983 (PMC5209762; doi:10.1107/S2056989016018983)
Supplement: Supplementary file 3 [file e-73-00020-IIsup3.hkl]

data_II                                                                         
_shelx_title ' BENZOYL_SEMI_5_NEW in P-1'                                       
_shelx_refln_list_code          4                                               
_shelx_F_calc_maximum      140.99                                               
_exptl_crystal_F_000       328.00                                               
_reflns_d_resolution_high  0.7956                                               
                                                                                
loop_                                                                           
 _space_group_symop_operation_xyz                                               
 'x, y, z'                                                                      
 '-x, -y, -z'                                                                   
                                                                                
_cell_length_a     7.8145                                                       
_cell_length_b     9.7538                                                       
_cell_length_c    10.9050                                                       
_cell_angle_alpha  78.855                                                       
_cell_angle_beta   69.031                                                       
_cell_angle_gamma  84.200                                                       
                                                                                
_shelx_F_squared_multiplier     1.000                                           
                                                                                
loop_                                                                           
 _refln_index_h                                                                 
 _refln_index_k                                                                 
 _refln_index_l                                                                 
 _refln_F_squared_calc                                                          
 _refln_F_squared_meas                                                          
 _refln_F_squared_sigma                                                         
 _refln_observed_status                                                         
   1   0   0        127.03        129.60         1.99 o                         
   2   0   0       5507.53       5196.80       179.52 o                         
   3   0   0        687.48        689.75         7.33 o                         
   4   0   0        118.02         98.70         1.22 o                         
   5   0   0         16.40         22.29         0.51 o                         
   6   0   0          3.94          3.25         0.25 o                         
   7   0   0         41.43         40.94         1.04 o                         
   8   0   0          6.36          5.58         0.41 o                         
   9   0   0          1.09          1.69         0.53 o                         
  -9   1   0         17.45         16.45         0.98 o                         
  -8   1   0         74.56         71.84         2.31 o                         
  -7   1   0          1.57          2.24         0.25 o                         
  -6   1   0         84.37         82.27         1.83 o                         
  -5   1   0          8.02          8.17         0.20 o                         
  -4   1   0       2001.80       2076.86        21.86 o                         
  -3   1   0        124.30        139.23         1.45 o                         
  -2   1   0        548.59        542.10         4.50 o                         
  -1   1   0        558.54        555.61         5.21 o                         
   0   1   0         22.69         25.13         0.32 o                         
   1   1   0       3787.08       3373.26        66.30 o                         
   2   1   0        645.53        634.90         6.71 o                         
   3   1   0        610.31        566.14         6.02 o                         
   4   1   0        155.28        157.17         1.90 o                         
   5   1   0        156.98        155.39         1.91 o                         
   6   1   0         38.13         38.40         0.94 o                         
   7   1   0          6.75          7.29         0.44 o                         
   8   1   0          1.81          1.99         0.31 o                         
   9   1   0          0.42          0.18         0.44 o                         
  -8   2   0          3.14          4.27         0.53 o                         
  -7   2   0         10.34          9.87         0.71 o                         
  -6   2   0         40.02         40.36         0.94 o                         
  -5   2   0        111.63        116.75         1.37 o                         
  -4   2   0          7.46         11.87         0.23 o                         
  -3   2   0        216.90        212.92         1.97 o                         
  -2   2   0         29.59         22.15         0.38 o                         
  -1   2   0       3105.88       3182.80        75.98 o                         
   0   2   0        192.04        184.37         1.99 o                         
   1   2   0        609.20        643.28         7.63 o                         
   2   2   0         51.59         58.29         0.65 o                         
   3   2   0          1.34          4.50         0.13 o                         
   4   2   0         52.28         48.52         0.62 o                         
   5   2   0        382.60        385.46         4.51 o                         
   6   2   0         71.52         71.81         1.28 o                         
   7   2   0         62.13         60.10         1.38 o                         
   8   2   0          4.83          4.54         0.38 o                         
   9   2   0          4.55          5.27         0.44 o                         
  -8   3   0          0.64          0.71         0.36 o                         
  -7   3   0          4.93          4.80         0.53 o                         
  -6   3   0         24.28         24.28         0.98 o                         
  -5   3   0          0.91          0.67         0.10 o                         
  -4   3   0          2.86          2.96         0.12 o                         
  -3   3   0        178.00        188.11         1.83 o                         
  -2   3   0          1.77          4.05         0.10 o                         
  -1   3   0        114.21        122.01         1.58 o                         
   0   3   0         36.35         27.49         0.32 o                         
   1   3   0       1215.62       1256.70        11.90 o                         
   2   3   0        281.14        295.12         2.97 o                         
   3   3   0        233.41        232.21         2.41 o                         
   4   3   0          3.06          3.39         0.14 o                         
   5   3   0         55.02         51.04         0.77 o                         
   6   3   0        340.76        347.79         4.43 o                         
   7   3   0          3.38          3.50         0.58 o                         
   8   3   0          0.01          0.00         0.25 o                         
  -8   4   0          1.07          0.80         0.44 o                         
  -7   4   0         30.35         31.13         1.33 o                         
  -6   4   0          6.90          6.58         0.53 o                         
  -5   4   0         60.14         56.43         0.89 o                         
  -4   4   0          8.45          8.64         0.18 o                         
  -3   4   0          6.62          7.47         0.18 o                         
  -2   4   0         45.06         46.04         0.70 o                         
  -1   4   0         97.79         89.02         1.09 o                         
   0   4   0       1769.74       1977.71        20.58 o                         
   1   4   0        162.44        156.26         1.55 o                         
   2   4   0          1.74          0.69         0.07 o                         
   3   4   0         45.77         43.98         0.59 o                         
   4   4   0        369.89        356.37         3.69 o                         
   5   4   0        616.35        591.98         6.88 o                         
   6   4   0        154.85        144.75         2.00 o                         
   7   4   0          8.74          8.21         0.76 o                         
   8   4   0         17.33         18.29         0.75 o                         
  -8   5   0          0.08         -0.09         0.36 o                         
  -7   5   0         38.09         37.36         1.51 o                         
  -6   5   0          4.83          6.72         0.44 o                         
  -5   5   0         28.28         27.27         0.66 o                         
  -4   5   0          5.68          5.82         0.21 o                         
  -3   5   0        181.46        198.66         2.22 o                         
  -2   5   0        296.76        289.16         3.16 o                         
  -1   5   0         65.02         67.57         0.88 o                         
   0   5   0        542.75        590.40         6.36 o                         
   1   5   0       1705.08       1860.49        22.43 o                         
   2   5   0        758.59        825.50         7.83 o                         
   3   5   0         64.27         67.52         0.82 o                         
   4   5   0         97.07         95.11         1.11 o                         
   5   5   0          1.57          2.24         0.31 o                         
   6   5   0         58.39         59.90         1.00 o                         
   7   5   0          0.25          0.04         0.25 o                         
   8   5   0         16.12         16.91         0.72 o                         
  -7   6   0        113.98        112.07         3.30 o                         
  -6   6   0        197.37        182.46         3.50 o                         
  -5   6   0         61.50         62.50         1.57 o                         
  -4   6   0          0.88          0.83         0.21 o                         
  -3   6   0          1.94          1.07         0.18 o                         
  -2   6   0         33.90         42.39         0.73 o                         
  -1   6   0         51.15         44.58         1.41 o                         
   0   6   0         65.86         55.77         0.66 o                         
   1   6   0         33.51         35.81         0.47 o                         
   2   6   0          0.82          2.86         0.21 o                         
   3   6   0         26.99         26.05         0.41 o                         
   4   6   0        115.76        113.44         1.47 o                         
   5   6   0         45.91         45.82         0.81 o                         
   6   6   0        179.58        178.07         2.46 o                         
   7   6   0         58.71         57.17         3.20 o                         
   8   6   0          9.85         11.18         0.63 o                         
  -7   7   0         19.18         24.08         0.87 o                         
  -6   7   0         61.14         60.22         1.48 o                         
  -5   7   0        108.79        110.06         2.30 o                         
  -4   7   0          2.73          2.87         0.29 o                         
  -3   7   0         12.64         16.13         0.49 o                         
  -2   7   0         64.91         62.68         0.99 o                         
  -1   7   0          0.00          0.03         0.09 o                         
   0   7   0         49.52         52.90         0.78 o                         
   1   7   0         10.78         12.19         0.31 o                         
   2   7   0        192.87        188.55         2.36 o                         
   3   7   0         14.33         15.79         0.68 o                         
   4   7   0         24.49         28.03         0.68 o                         
   5   7   0         79.12         80.24         1.46 o                         
   6   7   0        158.30        160.67         4.65 o                         
   7   7   0         22.31         24.87         0.88 o                         
  -6   8   0          3.13          2.77         0.53 o                         
  -5   8   0          1.45          0.67         0.31 o                         
  -4   8   0          1.85          1.83         0.34 o                         
  -3   8   0          0.83          0.89         0.25 o                         
  -2   8   0        116.68        110.51         2.24 o                         
  -1   8   0        101.98         95.99         1.72 o                         
   0   8   0         81.43         72.08         1.14 o                         
   1   8   0         49.10         49.42         0.78 o                         
   2   8   0         18.92         16.78         0.41 o                         
   3   8   0          7.69          9.36         0.44 o                         
   4   8   0          6.27          5.93         0.32 o                         
   5   8   0         73.56         73.28         1.37 o                         
   6   8   0          0.16          0.15         0.21 o                         
   7   8   0         14.13         13.78         0.98 o                         
  -5   9   0         59.91         56.50         1.48 o                         
  -4   9   0         32.07         34.10         1.04 o                         
  -3   9   0          0.07          0.11         0.44 o                         
  -2   9   0          0.02         -0.14         0.18 o                         
  -1   9   0         94.67         89.75         1.69 o                         
   0   9   0         40.42         35.47         0.70 o                         
   1   9   0          0.01          0.05         0.19 o                         
   2   9   0          2.88          4.85         0.49 o                         
   3   9   0         13.12         14.02         0.45 o                         
   4   9   0         54.63         52.52         1.10 o                         
   5   9   0          7.62          6.79         0.41 o                         
   6   9   0          0.07          0.04         0.24 o                         
  -4  10   0          9.37          9.07         0.80 o                         
  -3  10   0          0.81          0.70         0.33 o                         
  -2  10   0          4.67          4.45         0.37 o                         
  -1  10   0         41.05         44.45         1.05 o                         
   0  10   0         62.23         57.46         1.12 o                         
   1  10   0         27.97         24.00         0.59 o                         
   2  10   0          1.79          1.67         0.23 o                         
   3  10   0         17.22         12.32         0.48 o                         
   4  10   0          2.25          2.00         0.27 o                         
   5  10   0          0.02         -0.22         0.22 o                         
  -3  11   0          0.73          0.96         0.31 o                         
  -2  11   0          9.62          9.52         0.51 o                         
  -1  11   0          4.28          4.35         0.38 o                         
   0  11   0         14.36         18.36         0.79 o                         
   1  11   0         14.20         13.74         0.47 o                         
   2  11   0          1.80          1.08         0.23 o                         
   3  11   0          8.52          9.47         0.58 o                         
   4  11   0          2.89          1.33         0.53 o                         
   0  12   0         10.01         13.51         1.07 o                         
  -3 -11   1          6.67          8.17         0.43 o                         
  -2 -11   1          0.07          0.58         0.24 o                         
  -1 -11   1          5.69          7.16         0.39 o                         
   0 -11   1         15.36         16.18         0.62 o                         
   1 -11   1          1.23          0.56         0.29 o                         
   2 -11   1          0.55          0.44         0.29 o                         
   3 -11   1          2.27          2.98         0.85 o                         
  -4 -10   1          5.46          7.36         0.42 o                         
  -3 -10   1          2.43          2.26         0.39 o                         
  -2 -10   1          6.56          5.00         0.58 o                         
  -1 -10   1         49.58         46.93         0.90 o                         
   0 -10   1          4.60          4.36         0.32 o                         
   1 -10   1         39.21         42.29         1.01 o                         
   2 -10   1         38.91         40.46         1.00 o                         
   3 -10   1         10.02         10.51         0.49 o                         
   4 -10   1          0.44          0.98         0.44 o                         
  -5  -9   1          7.69          6.54         0.39 o                         
  -4  -9   1          3.61          4.55         0.32 o                         
  -3  -9   1         57.88         55.17         1.22 o                         
  -2  -9   1          0.55          0.41         0.18 o                         
  -1  -9   1         29.27         25.80         0.59 o                         
   0  -9   1          7.38          5.24         0.28 o                         
   1  -9   1         19.48         18.97         0.59 o                         
   2  -9   1         11.81         11.61         0.48 o                         
   3  -9   1          1.47          1.06         0.28 o                         
   4  -9   1         15.23         18.95         0.75 o                         
   5  -9   1          2.42          2.58         0.62 o                         
  -6  -8   1          8.69         10.82         0.49 o                         
  -5  -8   1          4.08          3.92         0.31 o                         
  -4  -8   1          3.20          2.43         0.26 o                         
  -3  -8   1          8.86          9.26         0.37 o                         
  -2  -8   1         48.71         41.50         0.78 o                         
  -1  -8   1          2.58          2.59         0.37 o                         
   0  -8   1          8.37          5.95         0.28 o                         
   1  -8   1         16.44         17.39         0.43 o                         
   2  -8   1         44.34         45.21         1.56 o                         
   3  -8   1         18.53         19.65         0.69 o                         
   4  -8   1        105.12        105.89         3.16 o                         
   5  -8   1          0.14         -0.18         0.25 o                         
   6  -8   1          9.97         10.46         1.02 o                         
  -7  -7   1         24.59         28.02         0.94 o                         
  -6  -7   1          0.98          1.02         0.22 o                         
  -5  -7   1         39.24         39.38         0.95 o                         
  -4  -7   1         63.06         64.86         1.21 o                         
  -3  -7   1         67.78         60.68         1.02 o                         
  -2  -7   1          5.34          7.29         0.54 o                         
  -1  -7   1         55.84         60.37         1.04 o                         
   0  -7   1          2.35          2.69         0.20 o                         
   1  -7   1          4.51          5.17         0.20 o                         
   2  -7   1          0.21          0.29         0.12 o                         
   3  -7   1         11.86         10.95         0.43 o                         
   4  -7   1        278.52        290.85         6.13 o                         
   5  -7   1        181.99        170.79         3.31 o                         
   6  -7   1         77.27         79.42         1.82 o                         
   7  -7   1          3.12          2.70         0.40 o                         
  -7  -6   1          1.66          2.31         0.34 o                         
  -6  -6   1          1.12          1.13         0.19 o                         
  -5  -6   1        306.34        303.62         3.70 o                         
  -4  -6   1         19.56         20.53         0.47 o                         
  -3  -6   1        132.68        145.24         3.41 o                         
  -2  -6   1        101.28        103.23         1.34 o                         
  -1  -6   1        119.11        132.04         1.56 o                         
   0  -6   1         74.61         79.58         0.97 o                         
   1  -6   1          7.30          9.06         0.23 o                         
   2  -6   1         87.25         83.14         1.19 o                         
   3  -6   1          8.12          7.79         0.32 o                         
   4  -6   1         13.07         11.69         0.64 o                         
   5  -6   1          8.34          8.42         0.56 o                         
   6  -6   1         36.32         35.15         1.04 o                         
   7  -6   1         19.31         20.57         0.78 o                         
  -8  -5   1         40.29         45.93         1.29 o                         
  -7  -5   1         10.66         10.94         0.48 o                         
  -6  -5   1        262.44        274.25         3.39 o                         
  -5  -5   1        242.91        235.62         2.92 o                         
  -4  -5   1         16.80         15.94         0.32 o                         
  -3  -5   1         80.64         86.10         1.06 o                         
  -2  -5   1        327.03        314.65         3.26 o                         
  -1  -5   1          0.65          0.66         0.08 o                         
   0  -5   1        107.89        101.18         1.10 o                         
   1  -5   1        329.53        308.33         3.30 o                         
   2  -5   1          2.59          1.60         0.10 o                         
   3  -5   1        408.53        421.40         5.24 o                         
   4  -5   1         13.60         14.09         0.36 o                         
   5  -5   1         15.46         16.59         0.60 o                         
   6  -5   1          3.59          4.71         0.62 o                         
   7  -5   1          1.18          1.33         0.36 o                         
   8  -5   1          4.91          6.58         0.71 o                         
  -8  -4   1         25.16         27.49         0.91 o                         
  -7  -4   1          7.28          6.57         0.48 o                         
  -6  -4   1        294.32        294.79         3.59 o                         
  -5  -4   1         56.00         58.51         0.89 o                         
  -4  -4   1         23.32         19.95         0.40 o                         
  -3  -4   1         75.31         70.04         0.83 o                         
  -2  -4   1        140.51        179.67         1.90 o                         
  -1  -4   1         23.28         29.14         0.39 o                         
   0  -4   1         37.11         48.53         0.57 o                         
   1  -4   1          2.26          5.10         0.15 o                         
   2  -4   1          0.04         -0.04         0.05 o                         
   3  -4   1         46.78         55.14         0.69 o                         
   4  -4   1         63.63         62.96         0.73 o                         
   5  -4   1         45.91         41.34         0.74 o                         
   6  -4   1         40.01         43.96         1.10 o                         
   7  -4   1         51.40         54.46         1.87 o                         
   8  -4   1         19.51         20.36         1.07 o                         
  -8  -3   1         56.50         59.59         1.45 o                         
  -7  -3   1          6.50          7.63         0.40 o                         
  -6  -3   1         21.22         20.40         0.46 o                         
  -5  -3   1         35.94         32.16         0.57 o                         
  -4  -3   1        281.79        263.47         2.90 o                         
  -3  -3   1        132.59        134.43         1.45 o                         
  -2  -3   1          0.48          0.02         0.04 o                         
  -1  -3   1       3031.17       3217.02        93.43 o                         
   0  -3   1          2.48          1.67         0.14 o                         
   1  -3   1         16.51         15.35         0.24 o                         
   2  -3   1         85.35         86.31         1.05 o                         
   3  -3   1        221.57        221.70         2.19 o                         
   4  -3   1         58.86         61.63         0.69 o                         
   5  -3   1        321.43        306.77         3.45 o                         
   6  -3   1         67.53         67.49         2.05 o                         
   7  -3   1          7.26          7.29         0.62 o                         
   8  -3   1         49.24         51.61         1.87 o                         
  -8  -2   1         47.53         50.11         1.29 o                         
  -7  -2   1          0.51          0.39         0.22 o                         
  -6  -2   1         28.80         25.29         0.67 o                         
  -5  -2   1        685.58        675.69         7.78 o                         
  -4  -2   1         17.74         14.07         0.26 o                         
  -3  -2   1         14.12         10.53         0.23 o                         
  -2  -2   1         92.98        112.60         1.29 o                         
  -1  -2   1        563.93        592.40         5.93 o                         
   0  -2   1        679.99        671.02         6.72 o                         
   1  -2   1        210.41        229.75         2.62 o                         
   2  -2   1        219.58        220.77         2.93 o                         
   3  -2   1        187.57        192.53         2.09 o                         
   4  -2   1         43.88         35.00         0.51 o                         
   5  -2   1         46.67         44.16         0.73 o                         
   6  -2   1          0.12          0.32         0.15 o                         
   7  -2   1         91.37         86.85         2.58 o                         
   8  -2   1         13.92         13.43         0.89 o                         
   9  -2   1         10.65         11.02         0.89 o                         
  -8  -1   1          0.13         -0.22         0.25 o                         
  -7  -1   1          0.09         -0.01         0.21 o                         
  -6  -1   1         65.37         67.34         1.12 o                         
  -5  -1   1        106.94        109.14         1.32 o                         
  -4  -1   1        135.03        126.60         1.57 o                         
  -3  -1   1        918.04        929.74        10.55 o                         
  -2  -1   1        559.14        585.45         6.68 o                         
  -1  -1   1       7138.52       6689.86       339.10 o                         
   0  -1   1        484.09        468.08        16.39 o                         
   1  -1   1         31.24         32.24         0.75 o                         
   2  -1   1        225.63        249.31         2.54 o                         
   3  -1   1          4.67          3.94         0.16 o                         
   4  -1   1         95.31         84.37         1.47 o                         
   5  -1   1          2.52          2.90         0.21 o                         
   6  -1   1         23.13         21.17         0.60 o                         
   7  -1   1         21.30         17.88         0.89 o                         
   8  -1   1          1.88          2.84         0.44 o                         
   9  -1   1         10.58         10.05         0.80 o                         
  -8   0   1          0.02         -0.21         0.21 o                         
  -7   0   1          4.22          4.29         0.34 o                         
  -6   0   1         43.98         45.56         0.82 o                         
  -5   0   1        134.06        144.58         1.65 o                         
  -4   0   1        135.46        149.38         4.16 o                         
  -3   0   1          4.73          6.99         0.20 o                         
  -2   0   1       2181.82       2121.40        25.37 o                         
  -1   0   1         73.35         79.37         0.84 o                         
   0   0   1        386.86        388.93         8.17 o                         
   1   0   1          0.75          1.15         0.10 o                         
   2   0   1         29.88         33.11         0.63 o                         
   3   0   1        577.51        610.15        26.00 o                         
   4   0   1        209.76        206.12         2.93 o                         
   5   0   1        143.96        180.31         4.66 o                         
   6   0   1         92.87         94.08         2.18 o                         
   7   0   1          0.00         -0.18         0.36 o                         
   8   0   1         30.33         32.47         1.33 o                         
   9   0   1         12.61         12.54         0.89 o                         
  -8   1   1          0.03          0.27         0.36 o                         
  -7   1   1          3.03          2.87         0.71 o                         
  -6   1   1          3.83          4.73         0.29 o                         
  -5   1   1          4.37          3.22         0.13 o                         
  -4   1   1        204.48        213.29         2.21 o                         
  -3   1   1         60.77         77.90         0.85 o                         
  -2   1   1         11.21          9.96         0.15 o                         
  -1   1   1        249.05        264.43         2.89 o                         
   0   1   1        190.16        198.12         1.94 o                         
   1   1   1       1003.91        960.92        10.88 o                         
   2   1   1        868.78        864.98         9.05 o                         
   3   1   1        547.47        571.55         7.31 o                         
   4   1   1       1727.58       1825.19        40.33 o                         
   5   1   1         67.70         63.54         1.03 o                         
   6   1   1         84.74         86.45         1.96 o                         
   7   1   1         91.98         86.07         1.76 o                         
   8   1   1          4.21          4.74         0.38 o                         
   9   1   1         48.73         46.98         1.87 o                         
  -8   2   1          6.87          5.51         0.62 o                         
  -7   2   1         28.06         33.09         1.33 o                         
  -6   2   1          6.20          6.67         0.38 o                         
  -5   2   1         19.86         19.16         0.29 o                         
  -4   2   1        149.22        138.20         1.48 o                         
  -3   2   1        339.82        329.55         3.39 o                         
  -2   2   1        423.07        436.32         4.74 o                         
  -1   2   1       5771.14       6225.06       131.32 o                         
   0   2   1       9324.75       8352.07       187.44 o                         
   1   2   1       3702.38       3704.71        64.72 o                         
   2   2   1        201.93        206.49         2.25 o                         
   3   2   1       1048.62       1058.69        11.26 o                         
   4   2   1         63.07         71.47         1.13 o                         
   5   2   1         12.52         20.71         0.46 o                         
   6   2   1         20.59         17.74         0.57 o                         
   7   2   1         56.93         54.87         1.25 o                         
   8   2   1          2.11          1.08         0.25 o                         
   9   2   1         13.69         15.52         0.68 o                         
  -8   3   1         45.22         45.46         1.78 o                         
  -7   3   1         15.93         12.98         0.80 o                         
  -6   3   1         19.45         19.54         0.59 o                         
  -5   3   1         55.08         59.28         0.74 o                         
  -4   3   1        262.68        259.79         2.27 o                         
  -3   3   1        624.67        677.80         5.87 o                         
  -2   3   1          0.05          0.34         0.04 o                         
  -1   3   1       4852.94       5245.79        70.20 o                         
   0   3   1         86.26         88.78         1.12 o                         
   1   3   1        376.42        363.42         3.88 o                         
   2   3   1        780.48        805.33         8.35 o                         
   3   3   1       1156.35       1148.97        11.33 o                         
   4   3   1          2.21          2.87         0.15 o                         
   5   3   1        225.28        228.65         3.30 o                         
   6   3   1        121.02        116.03         2.24 o                         
   7   3   1         17.32         19.31         0.69 o                         
   8   3   1         20.36         19.58         0.72 o                         
   9   3   1          0.79          0.58         0.31 o                         
  -8   4   1          5.65          7.65         0.71 o                         
  -7   4   1          1.17          0.89         0.36 o                         
  -6   4   1         11.77         12.00         0.71 o                         
  -5   4   1         56.80         57.13         0.79 o                         
  -4   4   1          4.28          4.62         0.14 o                         
  -3   4   1         14.60         15.07         0.29 o                         
  -2   4   1          9.69          7.01         0.18 o                         
  -1   4   1        317.09        329.20         4.94 o                         
   0   4   1        367.10        380.81         4.09 o                         
   1   4   1        295.77        284.89         3.09 o                         
   2   4   1          3.57          3.82         0.16 o                         
   3   4   1        104.52        104.03         1.12 o                         
   4   4   1        122.03        113.16         1.32 o                         
   5   4   1         26.12         28.93         1.08 o                         
   6   4   1          1.33          1.08         0.33 o                         
   7   4   1         52.20         52.83         1.69 o                         
   8   4   1          0.19          0.49         0.25 o                         
  -7   5   1          0.10          0.00         0.36 o                         
  -6   5   1          4.51          6.24         0.40 o                         
  -5   5   1          6.88          7.15         0.34 o                         
  -4   5   1         19.04         22.04         0.32 o                         
  -3   5   1          1.55          1.65         0.13 o                         
  -2   5   1         76.84         78.30         1.05 o                         
  -1   5   1        147.65        166.99         2.13 o                         
   0   5   1         52.11         51.99         0.72 o                         
   1   5   1         11.56         21.90         0.38 o                         
   2   5   1         23.79         24.81         0.35 o                         
   3   5   1         88.81         77.92         0.89 o                         
   4   5   1        130.19        130.67         1.52 o                         
   5   5   1        730.45        728.63        10.10 o                         
   6   5   1          1.03          1.72         0.22 o                         
   7   5   1         48.41         49.31         2.22 o                         
   8   5   1         31.27         32.66         1.01 o                         
  -7   6   1          8.55          8.54         0.71 o                         
  -6   6   1          5.60          4.27         0.38 o                         
  -5   6   1          0.79          0.61         0.18 o                         
  -4   6   1         10.69         12.29         0.40 o                         
  -3   6   1         35.65         39.04         0.61 o                         
  -2   6   1         22.10         18.25         0.38 o                         
  -1   6   1         22.90         17.44         0.34 o                         
   0   6   1        387.44        390.59         4.25 o                         
   1   6   1        221.79        207.29         2.33 o                         
   2   6   1         83.81         85.09         1.06 o                         
   3   6   1         21.13         21.52         0.41 o                         
   4   6   1        410.41        406.90         4.47 o                         
   5   6   1        232.40        240.80         3.58 o                         
   6   6   1         46.53         44.44         0.92 o                         
   7   6   1         10.90         13.38         0.80 o                         
   8   6   1         40.94         45.83         1.29 o                         
  -7   7   1         11.86         10.87         0.66 o                         
  -6   7   1          4.81          5.85         0.47 o                         
  -5   7   1         14.07         15.31         0.63 o                         
  -4   7   1          7.20          9.10         1.20 o                         
  -3   7   1          1.91          1.78         0.22 o                         
  -2   7   1         57.34         54.52         0.91 o                         
  -1   7   1         35.01         38.67         0.61 o                         
   0   7   1        152.13        154.88         1.95 o                         
   1   7   1          0.00         -0.09         0.09 o                         
   2   7   1        137.31        140.44         1.81 o                         
   3   7   1         43.16         47.93         0.76 o                         
   4   7   1        131.25        130.59         2.12 o                         
   5   7   1          1.10          0.47         0.21 o                         
   6   7   1         30.40         32.15         1.06 o                         
   7   7   1          3.75          3.87         0.38 o                         
  -6   8   1         75.02         68.55         2.49 o                         
  -5   8   1          2.90          3.00         0.36 o                         
  -4   8   1          6.01          4.80         0.38 o                         
  -3   8   1          3.11          3.72         0.34 o                         
  -2   8   1          7.19          6.03         0.52 o                         
  -1   8   1          4.65          5.25         0.25 o                         
   0   8   1         54.71         58.90         0.88 o                         
   1   8   1         26.96         29.28         1.07 o                         
   2   8   1         62.91         60.38         0.93 o                         
   3   8   1         59.60         64.21         0.97 o                         
   4   8   1         53.04         49.19         0.99 o                         
   5   8   1         61.76         63.31         1.23 o                         
   6   8   1         55.66         58.46         1.34 o                         
   7   8   1         75.25         77.39         3.47 o                         
  -5   9   1         16.95         17.19         1.42 o                         
  -4   9   1          1.29          0.73         0.28 o                         
  -3   9   1          8.52          7.38         0.47 o                         
  -2   9   1          4.41          5.40         0.39 o                         
  -1   9   1         27.89         24.96         0.56 o                         
   0   9   1          4.20          5.57         0.31 o                         
   1   9   1         48.79         42.88         0.80 o                         
   2   9   1          5.34          3.87         0.38 o                         
   3   9   1         25.22         26.30         0.63 o                         
   4   9   1          0.45          0.09         0.21 o                         
   5   9   1         82.28         84.22         1.56 o                         
   6   9   1          5.43          4.10         0.44 o                         
  -4  10   1         10.03          9.96         0.89 o                         
  -3  10   1          8.49          8.20         0.87 o                         
  -2  10   1          0.13          0.70         0.52 o                         
  -1  10   1         51.08         47.17         1.07 o                         
   0  10   1          0.07          0.25         0.49 o                         
   1  10   1         36.63         33.24         0.71 o                         
   2  10   1         10.24          8.47         0.36 o                         
   3  10   1         36.53         39.11         0.83 o                         
   4  10   1          8.42         10.85         0.48 o                         
   5  10   1         72.61         81.18         1.57 o                         
  -3  11   1          1.30          1.03         0.29 o                         
  -2  11   1         11.75         10.74         0.53 o                         
  -1  11   1          2.24          3.93         0.84 o                         
   0  11   1         17.35         14.14         0.59 o                         
   1  11   1          0.70          0.98         0.21 o                         
   2  11   1         10.53         12.34         0.47 o                         
   3  11   1          1.07          0.51         0.23 o                         
   4  11   1         14.17         14.27         0.58 o                         
   0  12   1          0.02          0.11         0.29 o                         
   1  12   1          1.90          1.06         0.28 o                         
   2  12   1          0.01          0.24         0.28 o                         
  -2 -11   2         30.66         30.72         0.81 o                         
  -1 -11   2          0.53          0.10         0.24 o                         
   0 -11   2          5.15          6.50         0.84 o                         
   1 -11   2          8.31          8.70         0.49 o                         
   2 -11   2          4.48          4.37         0.67 o                         
  -4 -10   2         34.95         38.93         0.99 o                         
  -3 -10   2          0.27          0.23         0.22 o                         
  -2 -10   2         41.10         39.79         0.92 o                         
  -1 -10   2         10.19         10.41         0.39 o                         
   0 -10   2          6.04          6.95         0.43 o                         
   1 -10   2          9.36          9.56         0.49 o                         
   2 -10   2          2.63          3.86         0.57 o                         
   3 -10   2         35.66         37.77         0.97 o                         
   4 -10   2         67.55         66.49         2.40 o                         
  -5  -9   2          0.92          0.93         0.35 o                         
  -4  -9   2          0.36         -0.18         0.21 o                         
  -3  -9   2          2.70          2.99         0.29 o                         
  -2  -9   2          4.70          2.01         0.27 o                         
  -1  -9   2          0.06          0.11         0.15 o                         
   0  -9   2        125.49        122.83         1.82 o                         
   1  -9   2         34.09         34.43         0.88 o                         
   2  -9   2          3.67          3.37         0.42 o                         
   3  -9   2         81.19         83.81         1.89 o                         
   4  -9   2          4.41          4.30         0.38 o                         
   5  -9   2          7.34          7.73         0.80 o                         
  -6  -8   2         26.00         28.71         0.79 o                         
  -5  -8   2          1.41          1.80         0.26 o                         
  -4  -8   2         29.50         29.39         0.77 o                         
  -3  -8   2         59.63         60.00         1.16 o                         
  -2  -8   2          5.48          3.58         0.27 o                         
  -1  -8   2        175.62        162.34         2.30 o                         
   0  -8   2        122.88        122.21         1.79 o                         
   1  -8   2          2.37          2.60         0.42 o                         
   2  -8   2          9.19          9.69         0.50 o                         
   3  -8   2        109.85        109.44         2.27 o                         
   4  -8   2         69.00         65.78         1.54 o                         
   5  -8   2         34.99         34.87         1.51 o                         
   6  -8   2          2.25          2.64         0.38 o                         
  -6  -7   2          4.67          4.99         0.34 o                         
  -5  -7   2         26.03         28.95         0.73 o                         
  -4  -7   2         30.57         25.46         0.66 o                         
  -3  -7   2         32.19         36.51         0.80 o                         
  -2  -7   2         27.71         24.10         0.47 o                         
  -1  -7   2         79.59         70.48         0.99 o                         
   0  -7   2         17.96         16.25         0.36 o                         
   1  -7   2         72.07         69.10         1.32 o                         
   2  -7   2          0.46         -0.06         0.35 o                         
   3  -7   2         65.12         61.79         1.39 o                         
   4  -7   2         23.37         22.90         0.72 o                         
   5  -7   2         40.87         42.69         1.16 o                         
   6  -7   2          5.03          5.08         0.44 o                         
   7  -7   2          0.48         -0.17         0.31 o                         
  -7  -6   2         58.21         63.52         1.67 o                         
  -6  -6   2          1.81          2.03         0.22 o                         
  -5  -6   2          6.05          7.27         0.30 o                         
  -4  -6   2          1.65          1.39         0.15 o                         
  -3  -6   2         29.73         27.28         0.54 o                         
  -2  -6   2          6.43          9.71         0.25 o                         
  -1  -6   2         15.70         15.84         0.31 o                         
   0  -6   2         11.25         14.23         0.30 o                         
   1  -6   2          2.12          2.54         0.14 o                         
   2  -6   2         30.21         30.15         0.52 o                         
   3  -6   2          6.43          6.33         0.38 o                         
   4  -6   2        345.58        339.11         6.10 o                         
   5  -6   2         40.75         41.52         1.10 o                         
   6  -6   2          7.79          8.19         0.50 o                         
   7  -6   2         27.33         29.22         0.97 o                         
  -7  -5   2         11.76         12.27         0.47 o                         
  -6  -5   2          7.07          8.37         0.33 o                         
  -5  -5   2         25.98         23.95         0.50 o                         
  -4  -5   2          1.77          1.89         0.16 o                         
  -3  -5   2         16.83         13.61         0.29 o                         
  -2  -5   2          8.75          6.20         0.18 o                         
  -1  -5   2        237.70        236.93         2.63 o                         
   0  -5   2        142.64        127.78         1.39 o                         
   1  -5   2         71.81         65.43         0.86 o                         
   2  -5   2          3.62          1.98         0.12 o                         
   3  -5   2         16.51         20.78         0.51 o                         
   4  -5   2        404.36        398.11         5.97 o                         
   5  -5   2        100.89         95.13         1.98 o                         
   6  -5   2        385.20        377.22         6.69 o                         
   7  -5   2         35.93         37.36         1.51 o                         
   8  -5   2         46.55         48.76         1.87 o                         
  -8  -4   2          0.04          0.00         0.31 o                         
  -7  -4   2          0.56          0.32         0.21 o                         
  -6  -4   2         54.26         54.84         0.89 o                         
  -5  -4   2        212.29        207.99         2.59 o                         
  -4  -4   2        391.07        385.24         4.21 o                         
  -3  -4   2        182.70        202.22         2.16 o                         
  -2  -4   2       2175.47       2343.20        23.35 o                         
  -1  -4   2        257.09        307.69         3.17 o                         
   0  -4   2        448.07        499.85         5.07 o                         
   1  -4   2         63.33         67.37         0.87 o                         
   2  -4   2       1183.92       1241.22        15.25 o                         
   3  -4   2        439.64        465.47         6.91 o                         
   4  -4   2        244.03        266.07         3.46 o                         
   5  -4   2        127.87        132.34         2.17 o                         
   6  -4   2        236.92        232.66         4.27 o                         
   7  -4   2         15.79         19.74         0.98 o                         
   8  -4   2          0.24          0.36         0.36 o                         
  -8  -3   2          6.64          7.29         0.48 o                         
  -7  -3   2          2.87          2.00         0.26 o                         
  -6  -3   2        689.83        681.02         7.91 o                         
  -5  -3   2         56.10         53.68         0.82 o                         
  -4  -3   2        297.96        279.11         3.09 o                         
  -3  -3   2          4.82          5.36         0.17 o                         
  -2  -3   2        317.19        295.67         3.06 o                         
  -1  -3   2         29.32         37.95         0.50 o                         
   0  -3   2         99.86         95.52         1.03 o                         
   1  -3   2        729.79        743.71         8.31 o                         
   2  -3   2        508.40        570.79         7.08 o                         
   3  -3   2          8.43          4.86         0.53 o                         
   4  -3   2         13.07         14.29         0.32 o                         
   5  -3   2          1.29          1.18         0.17 o                         
   6  -3   2         68.99         69.45         2.14 o                         
   7  -3   2         52.79         50.99         1.78 o                         
   8  -3   2          7.33          6.49         0.62 o                         
   9  -3   2          4.73          5.16         0.71 o                         
  -8  -2   2          6.45          7.45         0.44 o                         
  -7  -2   2        163.81        170.93         2.52 o                         
  -6  -2   2         20.48         21.77         0.90 o                         
  -5  -2   2         34.67         35.36         0.61 o                         
  -4  -2   2         66.87         64.48         0.90 o                         
  -3  -2   2        359.76        347.81         4.05 o                         
  -2  -2   2        585.77        593.97         6.79 o                         
  -1  -2   2        340.26        305.85         3.34 o                         
   0  -2   2          1.13          1.55         0.08 o                         
   1  -2   2          1.61          1.60         0.12 o                         
   2  -2   2         59.69         69.45         1.13 o                         
   3  -2   2         11.60         13.91         0.36 o                         
   4  -2   2         99.90        114.17         1.20 o                         
   5  -2   2        173.99        185.74         3.07 o                         
   6  -2   2         59.58         61.52         1.87 o                         
   7  -2   2         17.78         17.70         0.89 o                         
   8  -2   2         44.77         47.24         1.78 o                         
   9  -2   2         57.47         60.96         2.14 o                         
  -8  -1   2          6.77          6.35         0.39 o                         
  -7  -1   2         60.32         63.47         1.14 o                         
  -6  -1   2         75.07         74.15         1.21 o                         
  -5  -1   2         20.11         18.14         0.40 o                         
  -4  -1   2         42.03         31.56         0.78 o                         
  -3  -1   2        231.55        262.41         3.08 o                         
  -2  -1   2          0.57          0.68         0.10 o                         
  -1  -1   2         12.57          8.61         0.19 o                         
   0  -1   2       1536.52       1599.46        18.49 o                         
   1  -1   2         14.81          7.42         0.12 o                         
   2  -1   2        119.61        113.87         1.42 o                         
   3  -1   2         10.77          9.55         0.15 o                         
   4  -1   2         24.40         22.51         0.42 o                         
   5  -1   2        139.49        127.88         1.95 o                         
   6  -1   2        222.72        231.11         6.53 o                         
   7  -1   2          3.02          2.22         0.36 o                         
   8  -1   2         54.48         56.42         1.96 o                         
   9  -1   2         10.53         11.65         0.89 o                         
  -8   0   2          8.39          8.89         0.53 o                         
  -7   0   2          3.57          4.19         0.53 o                         
  -6   0   2         14.85         14.56         0.41 o                         
  -5   0   2        369.02        355.14         4.17 o                         
  -4   0   2        178.73        189.75         2.14 o                         
  -3   0   2        270.19        249.89         2.77 o                         
  -2   0   2       3452.01       3370.11        76.32 o                         
  -1   0   2        116.68        110.96         1.29 o                         
   0   0   2        235.50        218.06         2.99 o                         
   1   0   2        119.47         99.35         1.09 o                         
   2   0   2        236.52        246.74         3.67 o                         
   3   0   2        827.51        877.11        28.35 o                         
   4   0   2        268.78        274.81         4.17 o                         
   5   0   2          0.04          0.09         0.08 o                         
   6   0   2         37.51         32.26         0.78 o                         
   7   0   2          6.31          5.75         0.34 o                         
   8   0   2        127.47        119.07         3.48 o                         
   9   0   2          4.27          2.49         0.53 o                         
  -8   1   2          0.40          0.71         0.36 o                         
  -7   1   2          3.34          2.52         0.37 o                         
  -6   1   2         90.00         94.81         2.21 o                         
  -5   1   2        152.01        139.05         1.60 o                         
  -4   1   2          7.25          8.61         0.20 o                         
  -3   1   2        832.45        840.79         8.94 o                         
  -2   1   2       1187.70       1173.80        14.76 o                         
  -1   1   2      19878.92      16097.80       626.10 o                         
   0   1   2       2153.80       2197.07        33.90 o                         
   1   1   2        804.14        796.46         8.91 o                         
   2   1   2          0.99          0.77         0.08 o                         
   3   1   2        113.33        128.80         1.50 o                         
   4   1   2        351.91        440.20         4.75 o                         
   5   1   2         10.07         12.09         0.54 o                         
   6   1   2         38.03         37.59         0.87 o                         
   7   1   2         57.27         50.34         1.16 o                         
   8   1   2          0.18          1.39         0.27 o                         
   9   1   2         20.56         19.83         1.07 o                         
  -8   2   2          5.02          3.91         0.53 o                         
  -7   2   2          0.88          1.22         0.36 o                         
  -6   2   2         48.45         47.89         0.86 o                         
  -5   2   2        230.49        237.66         2.64 o                         
  -4   2   2        138.53        142.54         1.53 o                         
  -3   2   2         82.43         83.12         0.85 o                         
  -2   2   2          0.18          1.57         0.07 o                         
  -1   2   2         10.17          4.85         0.21 o                         
   0   2   2       4967.67       4944.24       174.53 o                         
   1   2   2        178.17        175.53         1.85 o                         
   2   2   2        987.67        921.04        11.30 o                         
   3   2   2         49.23         50.48         0.65 o                         
   4   2   2        872.12        936.73        10.77 o                         
   5   2   2        130.60        134.95         1.99 o                         
   6   2   2         29.96         32.33         1.07 o                         
   7   2   2         34.44         34.57         1.87 o                         
   8   2   2         16.37         17.05         0.66 o                         
   9   2   2         56.95         53.57         1.96 o                         
  -8   3   2          5.06          6.85         0.62 o                         
  -7   3   2          0.33          0.53         0.36 o                         
  -6   3   2          8.28          8.11         0.44 o                         
  -5   3   2          0.14          0.19         0.11 o                         
  -4   3   2          2.32          1.51         0.08 o                         
  -3   3   2        144.56        151.29         1.40 o                         
  -2   3   2        559.55        496.73         5.08 o                         
  -1   3   2        249.03        241.28         2.70 o                         
   0   3   2       5233.83       5338.78       108.07 o                         
   1   3   2        121.16        136.58         1.40 o                         
   2   3   2        349.70        335.62         3.90 o                         
   3   3   2         17.93         22.42         0.36 o                         
   4   3   2       1092.87       1128.07        12.92 o                         
   5   3   2         61.68         57.23         0.96 o                         
   6   3   2         62.93         68.53         1.42 o                         
   7   3   2        124.51        123.79         2.39 o                         
   8   3   2          6.14          4.29         0.34 o                         
   9   3   2         42.88         42.23         1.16 o                         
  -7   4   2          0.03          0.00         0.27 o                         
  -6   4   2         13.55         16.36         0.89 o                         
  -5   4   2          4.14          3.59         0.14 o                         
  -4   4   2        154.43        150.99         1.54 o                         
  -3   4   2          3.51          6.85         0.19 o                         
  -2   4   2         25.36         37.45         0.52 o                         
  -1   4   2        210.66        202.96         2.00 o                         
   0   4   2        446.29        449.24         4.47 o                         
   1   4   2        204.14        192.83         2.13 o                         
   2   4   2          0.44          0.14         0.05 o                         
   3   4   2        863.56        874.04         9.86 o                         
   4   4   2          0.14          0.17         0.11 o                         
   5   4   2        118.52        123.62         1.89 o                         
   6   4   2         63.66         61.63         1.10 o                         
   7   4   2         12.62         13.75         0.57 o                         
   8   4   2         33.62         31.25         1.47 o                         
   9   4   2          9.94         11.11         0.59 o                         
  -7   5   2          7.19          6.13         0.62 o                         
  -6   5   2         11.87         13.69         0.80 o                         
  -5   5   2         27.04         28.45         0.81 o                         
  -4   5   2         20.25         21.68         0.36 o                         
  -3   5   2        151.43        139.96         2.23 o                         
  -2   5   2        193.32        198.88         2.37 o                         
  -1   5   2       2085.37       2168.34        24.31 o                         
   0   5   2        150.31        149.42         1.70 o                         
   1   5   2         49.33         47.69         0.62 o                         
   2   5   2        177.49        182.31         2.05 o                         
   3   5   2         98.28         92.34         1.13 o                         
   4   5   2         31.84         31.20         0.48 o                         
   5   5   2        117.66        117.44         2.38 o                         
   6   5   2        184.80        195.26         2.94 o                         
   7   5   2          0.01         -0.19         0.40 o                         
   8   5   2          7.50          6.50         0.44 o                         
  -7   6   2          0.17          0.09         0.36 o                         
  -6   6   2          1.00          0.97         0.28 o                         
  -5   6   2          8.36          8.54         0.44 o                         
  -4   6   2          4.53          3.24         0.14 o                         
  -3   6   2         74.97         71.44         0.97 o                         
  -2   6   2         36.92         31.41         0.61 o                         
  -1   6   2        163.31        177.58         2.04 o                         
   0   6   2        105.95        118.21         1.39 o                         
   1   6   2        181.53        197.41         2.23 o                         
   2   6   2        102.35        106.65         1.28 o                         
   3   6   2         63.21         57.35         0.77 o                         
   4   6   2          8.85          9.09         0.27 o                         
   5   6   2        312.86        320.76         4.63 o                         
   6   6   2         26.29         23.51         0.62 o                         
   7   6   2          0.29          0.08         0.21 o                         
   8   6   2         14.86         15.27         1.16 o                         
  -6   7   2          0.37          0.31         0.28 o                         
  -5   7   2          0.25          0.24         0.21 o                         
  -4   7   2          0.36         -0.19         0.19 o                         
  -3   7   2         52.27         50.13         1.00 o                         
  -2   7   2         11.28         12.37         0.46 o                         
  -1   7   2          0.57          0.69         0.14 o                         
   0   7   2          0.17          0.42         0.14 o                         
   1   7   2          8.53         11.13         0.29 o                         
   2   7   2          1.27          1.97         0.16 o                         
   3   7   2         17.80         18.75         0.40 o                         
   4   7   2        518.33        512.71         6.49 o                         
   5   7   2        144.08        132.01         2.13 o                         
   6   7   2        278.05        279.98         6.48 o                         
   7   7   2          0.83          0.93         0.28 o                         
   8   7   2         48.74         52.87         1.41 o                         
  -6   8   2         15.83         16.15         0.72 o                         
  -5   8   2          1.09          0.36         0.28 o                         
  -4   8   2          4.30          4.23         0.76 o                         
  -3   8   2         20.37         20.74         0.69 o                         
  -2   8   2         16.23         14.59         0.57 o                         
  -1   8   2          0.28          0.40         0.17 o                         
   0   8   2         49.21         41.83         0.69 o                         
   1   8   2         52.67         52.39         0.81 o                         
   2   8   2         39.07         42.20         0.71 o                         
   3   8   2          0.21          0.12         0.17 o                         
   4   8   2        135.45        138.07         1.85 o                         
   5   8   2        101.36         92.25         1.61 o                         
   6   8   2         29.21         31.52         0.83 o                         
   7   8   2          0.33          0.99         0.44 o                         
  -5   9   2         10.56         12.47         0.66 o                         
  -4   9   2          0.28          0.22         0.25 o                         
  -3   9   2         13.65         15.62         0.63 o                         
  -2   9   2         13.70         13.31         0.48 o                         
  -1   9   2          0.17          0.06         0.17 o                         
   0   9   2         30.68         29.73         0.61 o                         
   1   9   2          1.01          1.01         0.18 o                         
   2   9   2          0.83          1.07         0.18 o                         
   3   9   2         55.40         55.43         1.00 o                         
   4   9   2         52.62         51.40         0.97 o                         
   5   9   2          5.28          6.15         0.36 o                         
   6   9   2         12.32         12.20         0.65 o                         
  -4  10   2          5.48          3.91         0.62 o                         
  -3  10   2          3.74          4.28         0.34 o                         
  -2  10   2         45.69         41.32         1.01 o                         
  -1  10   2         15.35         14.35         0.42 o                         
   0  10   2          2.70          2.17         0.38 o                         
   1  10   2          8.90         10.48         0.39 o                         
   2  10   2          0.10         -0.08         0.17 o                         
   3  10   2         41.84         43.16         0.88 o                         
   4  10   2          1.04          0.46         0.24 o                         
   5  10   2          4.29          4.21         0.36 o                         
   6  10   2          2.31          1.12         0.36 o                         
  -3  11   2          1.21          0.56         0.25 o                         
  -2  11   2          1.64          3.49         0.42 o                         
  -1  11   2         49.99         47.38         1.12 o                         
   0  11   2         13.45         10.75         0.41 o                         
   1  11   2          6.01          5.34         0.47 o                         
   2  11   2          6.56          6.03         0.34 o                         
   3  11   2          0.00          0.00         0.20 o                         
   4  11   2          9.96         12.59         0.53 o                         
  -1  12   2         12.41         14.49         1.07 o                         
   0  12   2          0.04         -0.05         0.26 o                         
   1  12   2          2.87          1.86         0.34 o                         
   2  12   2          2.26          2.74         0.37 o                         
  -1 -11   3          3.49          2.40         0.40 o                         
   0 -11   3          0.58          0.18         0.26 o                         
   1 -11   3         14.83         18.13         0.69 o                         
   2 -11   3         38.62         41.75         1.11 o                         
  -3 -10   3          0.09         -0.05         0.22 o                         
  -2 -10   3         49.34         50.62         1.07 o                         
  -1 -10   3         14.65         14.65         0.53 o                         
   0 -10   3         12.88         14.14         0.57 o                         
   1 -10   3         10.01          8.52         0.47 o                         
   2 -10   3          8.65          7.67         0.46 o                         
   3 -10   3          4.80          5.26         0.80 o                         
   4 -10   3          0.15          0.53         0.44 o                         
  -4  -9   3         26.23         29.19         0.80 o                         
  -3  -9   3         64.08         62.46         1.25 o                         
  -2  -9   3         36.16         35.76         0.85 o                         
  -1  -9   3         24.06         25.16         0.61 o                         
   0  -9   3         21.99         26.38         0.61 o                         
   1  -9   3        105.92        106.21         1.98 o                         
   2  -9   3         29.95         27.84         0.77 o                         
   3  -9   3         26.89         31.18         0.94 o                         
   4  -9   3          0.00          0.04         0.25 o                         
   5  -9   3          1.72          1.87         0.53 o                         
  -5  -8   3          3.90          3.57         0.54 o                         
  -4  -8   3         32.17         33.99         0.85 o                         
  -3  -8   3         50.68         46.46         1.05 o                         
  -2  -8   3         24.63         26.28         0.74 o                         
  -1  -8   3         33.62         35.71         0.80 o                         
   0  -8   3         45.84         42.58         0.81 o                         
   1  -8   3         32.45         33.21         0.84 o                         
   2  -8   3         44.05         42.38         1.10 o                         
   3  -8   3         28.78         30.97         0.91 o                         
   4  -8   3          0.58          0.58         0.25 o                         
   5  -8   3         19.11         17.52         1.07 o                         
   6  -8   3          2.41          3.70         0.40 o                         
  -6  -7   3          6.80          7.12         0.39 o                         
  -5  -7   3          1.11          1.60         0.25 o                         
  -4  -7   3          5.48          4.42         0.29 o                         
  -3  -7   3         12.77          8.27         0.32 o                         
  -2  -7   3          2.46          1.73         0.18 o                         
  -1  -7   3         82.93         88.83         1.31 o                         
   0  -7   3          0.02         -0.15         0.15 o                         
   1  -7   3        781.99        782.74         8.99 o                         
   2  -7   3        446.52        457.80         9.09 o                         
   3  -7   3        497.20        507.13         9.11 o                         
   4  -7   3         14.16         15.67         0.59 o                         
   5  -7   3          4.98          4.92         0.38 o                         
   6  -7   3          7.15          7.87         0.50 o                         
   7  -7   3         30.70         29.72         1.00 o                         
  -6  -6   3          3.13          3.36         0.29 o                         
  -5  -6   3          5.40          5.69         0.45 o                         
  -4  -6   3          1.81          1.91         0.19 o                         
  -3  -6   3        111.33        111.22         1.61 o                         
  -2  -6   3         81.24         66.76         0.94 o                         
  -1  -6   3         97.71         99.41         1.24 o                         
   0  -6   3         30.36         30.72         0.52 o                         
   1  -6   3          4.00          4.58         0.19 o                         
   2  -6   3          0.68          0.48         0.14 o                         
   3  -6   3        740.76        744.09        12.84 o                         
   4  -6   3         11.06         10.73         0.47 o                         
   5  -6   3        130.12        122.77         2.46 o                         
   6  -6   3         32.77         34.20         1.00 o                         
   7  -6   3          8.31          8.75         0.53 o                         
  -7  -5   3         25.39         26.18         0.69 o                         
  -6  -5   3         28.31         26.99         0.59 o                         
  -5  -5   3         63.43         63.28         0.99 o                         
  -4  -5   3         48.15         46.64         0.76 o                         
  -3  -5   3         11.28         16.57         0.36 o                         
  -2  -5   3         67.80         64.59         0.91 o                         
  -1  -5   3          2.88          2.80         0.39 o                         
   0  -5   3        166.58        150.80         1.79 o                         
   1  -5   3          3.99          4.51         0.18 o                         
   2  -5   3        135.57        140.82         1.85 o                         
   3  -5   3         15.29         16.86         0.53 o                         
   4  -5   3         11.27         11.81         0.80 o                         
   5  -5   3         36.43         37.89         0.97 o                         
   6  -5   3         40.37         38.97         1.06 o                         
   7  -5   3          0.03         -0.13         0.25 o                         
   8  -5   3         43.67         45.19         1.78 o                         
  -7  -4   3         40.04         42.15         0.90 o                         
  -6  -4   3         17.57         15.34         0.41 o                         
  -5  -4   3          8.23          7.75         0.28 o                         
  -4  -4   3         42.18         41.83         0.64 o                         
  -3  -4   3          7.89          6.93         0.21 o                         
  -2  -4   3         40.74         38.38         0.52 o                         
  -1  -4   3          0.09          0.13         0.13 o                         
   0  -4   3         65.83         61.70         0.78 o                         
   1  -4   3          6.36          6.11         0.22 o                         
   2  -4   3        218.07        218.93         2.56 o                         
   3  -4   3         23.14         24.85         0.54 o                         
   4  -4   3        282.68        289.71         3.75 o                         
   5  -4   3         20.38         18.72         0.63 o                         
   6  -4   3          6.89          6.82         0.47 o                         
   7  -4   3          7.91          7.47         0.62 o                         
   8  -4   3         66.68         66.40         2.23 o                         
  -7  -3   3         11.31         11.11         0.44 o                         
  -6  -3   3         27.76         28.31         0.57 o                         
  -5  -3   3          1.21          1.46         0.17 o                         
  -4  -3   3         25.37         25.49         0.56 o                         
  -3  -3   3          5.66          5.94         0.21 o                         
  -2  -3   3          0.51          0.20         0.08 o                         
  -1  -3   3        239.34        289.38         3.19 o                         
   0  -3   3        404.22        420.69         4.57 o                         
   1  -3   3          2.81          4.01         0.17 o                         
   2  -3   3          1.13          4.45         0.15 o                         
   3  -3   3        229.24        225.25         3.42 o                         
   4  -3   3        195.52        178.30         2.33 o                         
   5  -3   3        258.40        251.57         4.89 o                         
   6  -3   3         62.02         61.87         1.96 o                         
   7  -3   3        430.70        434.73        10.77 o                         
   8  -3   3         28.51         27.39         1.25 o                         
   9  -3   3          0.39          0.44         0.44 o                         
  -8  -2   3          3.20          3.75         0.65 o                         
  -7  -2   3          1.76          1.84         0.27 o                         
  -6  -2   3          0.01          0.44         0.21 o                         
  -5  -2   3        205.18        206.09         2.56 o                         
  -4  -2   3        155.53        149.27         1.89 o                         
  -3  -2   3         62.10         58.33         0.82 o                         
  -2  -2   3       2205.55       2339.10        30.08 o                         
  -1  -2   3        606.24        640.13         6.90 o                         
   0  -2   3        612.16        671.27         7.22 o                         
   1  -2   3       1554.07       1675.33        34.75 o                         
   2  -2   3        893.23        947.85        11.89 o                         
   3  -2   3       4580.74       4858.28       164.30 o                         
   4  -2   3        327.83        350.17         4.98 o                         
   5  -2   3        528.02        544.66        15.48 o                         
   6  -2   3         46.13         44.50         1.51 o                         
   7  -2   3         37.99         37.99         1.42 o                         
   8  -2   3          0.56          0.36         0.36 o                         
   9  -2   3          1.28          2.04         0.53 o                         
  -8  -1   3          6.36          6.64         0.39 o                         
  -7  -1   3         50.20         51.48         0.99 o                         
  -6  -1   3        499.73        497.13         6.62 o                         
  -5  -1   3        501.86        501.63         5.86 o                         
  -4  -1   3         22.91         23.69         0.44 o                         
  -3  -1   3        887.16        886.33        10.11 o                         
  -2  -1   3        197.78        208.13         2.47 o                         
  -1  -1   3        131.63        123.23         1.50 o                         
   0  -1   3         12.88          8.83         0.13 o                         
   1  -1   3       1823.11       1847.13        46.88 o                         
   2  -1   3        220.92        212.83         2.70 o                         
   3  -1   3         89.05         76.94         0.98 o                         
   4  -1   3          0.26          0.50         0.07 o                         
   5  -1   3          5.35          3.45         0.35 o                         
   6  -1   3          2.23          1.87         0.36 o                         
   7  -1   3         58.44         55.37         1.87 o                         
   8  -1   3         29.93         27.93         1.25 o                         
   9  -1   3          0.20         -0.09         0.44 o                         
  -8   0   3          0.69          0.56         0.25 o                         
  -7   0   3         60.15         66.03         1.17 o                         
  -6   0   3         60.28         61.13         1.06 o                         
  -5   0   3          1.63          2.09         0.18 o                         
  -4   0   3        380.15        379.89         4.45 o                         
  -3   0   3       1093.94       1095.70        13.02 o                         
  -2   0   3        281.53        316.00         3.13 o                         
  -1   0   3        670.62        611.90         6.25 o                         
   0   0   3        247.33        252.64         3.34 o                         
   1   0   3         22.39         16.56         0.21 o                         
   2   0   3        111.04         96.78         1.36 o                         
   3   0   3         66.14         65.08         0.89 o                         
   4   0   3         44.48         46.38         0.91 o                         
   5   0   3          7.79          5.73         0.19 o                         
   6   0   3         33.97         29.55         0.72 o                         
   7   0   3          0.18          0.36         0.27 o                         
   8   0   3        101.32         99.59         3.03 o                         
   9   0   3         78.37         79.32         2.58 o                         
  -8   1   3          1.56          0.93         0.29 o                         
  -7   1   3         26.12         28.80         0.68 o                         
  -6   1   3          0.01         -0.19         0.19 o                         
  -5   1   3          5.60          4.43         0.21 o                         
  -4   1   3          1.05          1.31         0.23 o                         
  -3   1   3        679.95        672.45         6.57 o                         
  -2   1   3         24.67         33.51         0.41 o                         
  -1   1   3         41.68         36.86         0.45 o                         
   0   1   3        395.41        437.54         4.55 o                         
   1   1   3        736.54        778.19         9.36 o                         
   2   1   3         53.23         48.83         0.74 o                         
   3   1   3        604.17        615.39         6.88 o                         
   4   1   3         39.85         71.59         0.89 o                         
   5   1   3        125.51        130.22         2.99 o                         
   6   1   3         36.18         31.44         0.85 o                         
   7   1   3          4.01          3.26         0.28 o                         
   8   1   3         30.61         28.46         1.25 o                         
   9   1   3         35.64         32.29         1.42 o                         
  -8   2   3          0.54          0.18         0.36 o                         
  -7   2   3          0.64          0.56         0.21 o                         
  -6   2   3         15.96         14.59         0.43 o                         
  -5   2   3         66.33         65.56         0.93 o                         
  -4   2   3        176.53        190.08         1.84 o                         
  -3   2   3          1.66          0.79         0.09 o                         
  -2   2   3        864.62        845.51         9.14 o                         
  -1   2   3        804.79        787.59         9.60 o                         
   0   2   3       2819.91       2652.47        36.84 o                         
   1   2   3       2024.51       1967.77        37.25 o                         
   2   2   3        631.59        626.70         6.99 o                         
   3   2   3        758.38        840.54        10.53 o                         
   4   2   3        524.26        505.62         5.86 o                         
   5   2   3         40.02         38.08         0.55 o                         
   6   2   3         93.57         73.69         1.48 o                         
   7   2   3         35.06         29.06         0.78 o                         
   8   2   3        100.38         92.12         1.91 o                         
   9   2   3         14.80         11.20         0.80 o                         
  -7   3   3          0.47          0.18         0.36 o                         
  -6   3   3         31.07         29.99         0.64 o                         
  -5   3   3          3.76          3.47         0.18 o                         
  -4   3   3         26.55         25.07         0.39 o                         
  -3   3   3          3.30          0.68         0.07 o                         
  -2   3   3       1332.32       1385.96        13.95 o                         
  -1   3   3        277.73        276.01         3.14 o                         
   0   3   3       2022.18       2090.60        20.30 o                         
   1   3   3        972.49        976.24         9.43 o                         
   2   3   3          2.50          0.69         0.07 o                         
   3   3   3        114.94        127.51         1.66 o                         
   4   3   3        232.90        302.30         3.57 o                         
   5   3   3          0.04          1.13         0.10 o                         
   6   3   3         30.77         29.08         0.78 o                         
   7   3   3         33.46         28.54         0.78 o                         
   8   3   3          1.33          1.72         0.28 o                         
   9   3   3          9.16          9.63         0.53 o                         
  -7   4   3          6.03          5.60         0.62 o                         
  -6   4   3         45.63         45.26         0.83 o                         
  -5   4   3          0.66          0.95         0.12 o                         
  -4   4   3        344.17        371.22         3.31 o                         
  -3   4   3        201.96        198.50         1.95 o                         
  -2   4   3        812.10        813.48         8.29 o                         
  -1   4   3        180.25        172.98         2.05 o                         
   0   4   3          1.44          2.74         0.12 o                         
   1   4   3         15.39         21.02         0.28 o                         
   2   4   3        721.48        689.31         7.91 o                         
   3   4   3        235.52        249.04         2.95 o                         
   4   4   3        211.75        216.21         2.62 o                         
   5   4   3        179.79        178.14         2.21 o                         
   6   4   3          6.86          6.34         0.29 o                         
   7   4   3         31.12         28.18         0.85 o                         
   8   4   3          4.61          4.25         0.38 o                         
   9   4   3         32.93         31.82         0.97 o                         
  -7   5   3          0.06         -0.27         0.27 o                         
  -6   5   3          8.32         10.22         0.71 o                         
  -5   5   3          0.00         -0.06         0.10 o                         
  -4   5   3         19.22         21.84         0.32 o                         
  -3   5   3         61.53         72.90         0.89 o                         
  -2   5   3        298.00        301.64         3.42 o                         
  -1   5   3          4.43          2.64         0.16 o                         
   0   5   3        610.42        642.31         6.81 o                         
   1   5   3         83.70         74.54         0.99 o                         
   2   5   3         73.14         71.00         0.87 o                         
   3   5   3        240.72        234.09         2.81 o                         
   4   5   3         46.32         49.66         1.13 o                         
   5   5   3         76.28         67.86         0.97 o                         
   6   5   3         12.39         11.19         0.39 o                         
   7   5   3         43.90         41.71         1.10 o                         
   8   5   3          5.15          3.08         0.34 o                         
   9   5   3         19.99         21.21         0.82 o                         
  -6   6   3          0.01          0.18         0.36 o                         
  -5   6   3          6.37          5.82         0.41 o                         
  -4   6   3          5.57          6.57         0.28 o                         
  -3   6   3         28.81         25.71         0.62 o                         
  -2   6   3         25.48         23.96         0.48 o                         
  -1   6   3        259.73        261.79         4.44 o                         
   0   6   3         38.43         38.37         0.59 o                         
   1   6   3        467.85        446.42         4.85 o                         
   2   6   3         39.84         49.95         0.68 o                         
   3   6   3        995.98        989.15        10.56 o                         
   4   6   3        121.96        124.47         1.75 o                         
   5   6   3         32.63         35.11         0.63 o                         
   6   6   3          1.09          1.58         0.22 o                         
   7   6   3         11.92         13.48         0.57 o                         
   8   6   3         33.74         33.41         1.07 o                         
  -6   7   3          3.81          3.68         0.44 o                         
  -5   7   3         20.40         20.95         0.76 o                         
  -4   7   3          1.71          2.61         0.24 o                         
  -3   7   3          8.37          9.07         0.42 o                         
  -2   7   3         35.49         38.18         1.65 o                         
  -1   7   3        252.02        250.99         3.03 o                         
   0   7   3          4.51          4.67         0.21 o                         
   1   7   3          0.31          0.63         0.11 o                         
   2   7   3         42.26         39.38         0.66 o                         
   3   7   3        109.74        110.09         1.47 o                         
   4   7   3        110.91        109.15         1.48 o                         
   5   7   3          3.46          4.95         0.58 o                         
   6   7   3          9.75          8.86         0.47 o                         
   7   7   3          2.60          1.92         0.31 o                         
   8   7   3          1.48          0.98         0.31 o                         
  -5   8   3          2.49          2.64         0.38 o                         
  -4   8   3         13.20         11.41         0.53 o                         
  -3   8   3          0.22          0.13         0.14 o                         
  -2   8   3        121.48        120.03         1.74 o                         
  -1   8   3          3.64          5.48         0.25 o                         
   0   8   3          6.18          6.59         0.26 o                         
   1   8   3          1.54          1.55         0.15 o                         
   2   8   3         56.10         58.84         0.90 o                         
   3   8   3         20.69         20.23         0.45 o                         
   4   8   3         35.72         34.35         0.64 o                         
   5   8   3         45.60         50.97         1.04 o                         
   6   8   3         24.55         22.36         0.79 o                         
   7   8   3          0.31         -0.09         0.25 o                         
  -5   9   3         20.80         19.86         0.78 o                         
  -4   9   3          5.83          6.81         0.47 o                         
  -3   9   3          6.42          5.11         0.41 o                         
  -2   9   3          1.39          1.11         0.19 o                         
  -1   9   3          8.85         10.37         0.34 o                         
   0   9   3         10.80         10.69         0.51 o                         
   1   9   3         18.60         15.79         0.44 o                         
   2   9   3          2.92          3.46         0.41 o                         
   3   9   3          4.81          4.69         0.30 o                         
   4   9   3         83.71         76.10         1.27 o                         
   5   9   3          8.37          8.68         0.43 o                         
   6   9   3         49.90         49.98         2.34 o                         
   7   9   3          0.57          0.09         0.31 o                         
  -4  10   3         12.54         12.89         0.98 o                         
  -3  10   3          3.43          3.06         0.41 o                         
  -2  10   3         14.82         16.13         0.56 o                         
  -1  10   3          0.18         -0.16         0.16 o                         
   0  10   3         19.37         18.62         0.50 o                         
   1  10   3          0.84          0.90         0.23 o                         
   2  10   3          6.35          7.65         0.34 o                         
   3  10   3         22.40         24.52         0.66 o                         
   4  10   3         54.86         54.67         1.36 o                         
   5  10   3          0.17          0.89         0.24 o                         
   6  10   3          0.14         -0.21         0.21 o                         
  -2  11   3          6.55          6.49         0.41 o                         
  -1  11   3          7.90          8.08         0.44 o                         
   0  11   3          6.72          7.05         0.35 o                         
   1  11   3          0.00          0.27         0.19 o                         
   2  11   3         10.51         13.20         0.47 o                         
   3  11   3         25.52         28.11         0.69 o                         
   4  11   3         56.28         59.29         1.23 o                         
   5  11   3          1.29          2.54         0.40 o                         
   0  12   3          3.53          4.63         0.80 o                         
   1  12   3          5.21          5.88         0.56 o                         
   2  12   3          5.20          5.33         0.36 o                         
  -2 -10   4          7.49          9.12         0.48 o                         
  -1 -10   4          0.07          0.25         0.28 o                         
   0 -10   4         14.16         15.51         1.11 o                         
   1 -10   4          2.23          3.60         0.39 o                         
   2 -10   4         17.67         21.40         0.73 o                         
   3 -10   4          0.65          0.39         0.24 o                         
  -3  -9   4          5.71          4.95         0.37 o                         
  -2  -9   4         11.08          8.61         0.43 o                         
  -1  -9   4         34.23         36.02         0.83 o                         
   0  -9   4          3.31          3.55         0.57 o                         
   1  -9   4          0.31          0.53         0.36 o                         
   2  -9   4        112.50        115.68         2.14 o                         
   3  -9   4         30.75         30.66         0.97 o                         
   4  -9   4          9.57          8.45         0.80 o                         
   5  -9   4          1.13          1.24         0.44 o                         
  -4  -8   4          1.75          2.60         0.40 o                         
  -3  -8   4          2.08          1.04         0.24 o                         
  -2  -8   4        108.72        101.04         2.52 o                         
  -1  -8   4          5.94          6.04         0.34 o                         
   0  -8   4        179.93        176.17         2.49 o                         
   1  -8   4         66.19         64.53         1.31 o                         
   2  -8   4        195.40        195.09         3.29 o                         
   3  -8   4          9.12          9.47         0.50 o                         
   4  -8   4          7.74          6.76         0.44 o                         
   5  -8   4         43.68         45.11         1.78 o                         
   6  -8   4          0.44          0.50         0.28 o                         
  -5  -7   4          0.00          0.30         0.21 o                         
  -4  -7   4         63.37         61.85         1.07 o                         
  -3  -7   4         76.91         74.68         1.21 o                         
  -2  -7   4        125.83        116.35         1.69 o                         
  -1  -7   4         55.71         57.88         0.94 o                         
   0  -7   4         10.83          9.52         0.50 o                         
   1  -7   4         37.42         35.79         0.76 o                         
   2  -7   4         44.37         44.35         0.92 o                         
   3  -7   4          0.02          0.33         0.17 o                         
   4  -7   4         23.83         23.56         0.63 o                         
   5  -7   4         26.26         25.56         0.85 o                         
   6  -7   4          0.86          0.36         0.25 o                         
   7  -7   4          1.00          0.94         0.44 o                         
  -6  -6   4         11.56         12.14         0.42 o                         
  -5  -6   4         45.12         44.62         0.85 o                         
  -4  -6   4          0.16         -0.14         0.14 o                         
  -3  -6   4         86.61         81.43         1.19 o                         
  -2  -6   4          1.69          2.08         0.18 o                         
  -1  -6   4          0.86          0.94         0.27 o                         
   0  -6   4          0.01          0.08         0.19 o                         
   1  -6   4         19.35         17.88         0.41 o                         
   2  -6   4        131.91        131.66         2.17 o                         
   3  -6   4         25.77         24.02         0.60 o                         
   4  -6   4         61.67         56.03         1.60 o                         
   5  -6   4          4.23          4.37         0.34 o                         
   6  -6   4         10.57         12.33         0.89 o                         
   7  -6   4         18.64         18.21         0.75 o                         
  -6  -5   4          5.19          5.79         0.46 o                         
  -5  -5   4          0.08          0.48         0.16 o                         
  -4  -5   4          5.75          4.52         0.39 o                         
  -3  -5   4          1.23          1.81         0.20 o                         
  -2  -5   4          0.13         -0.05         0.09 o                         
  -1  -5   4         18.76         16.63         0.34 o                         
   0  -5   4        136.21        129.70         1.55 o                         
   1  -5   4         23.40         20.45         0.38 o                         
   2  -5   4        714.83        702.30         8.62 o                         
   3  -5   4        447.09        454.14         6.72 o                         
   4  -5   4         63.77         58.43         1.29 o                         
   5  -5   4          1.09          0.53         0.31 o                         
   6  -5   4         41.64         42.56         1.33 o                         
   7  -5   4         32.15         32.91         0.97 o                         
   8  -5   4          2.25          2.31         0.53 o                         
  -7  -4   4         27.59         34.30         0.81 o                         
  -6  -4   4          4.92          6.17         0.29 o                         
  -5  -4   4         10.27         11.48         0.36 o                         
  -4  -4   4          4.83          5.81         0.25 o                         
  -3  -4   4         48.70         49.12         0.86 o                         
  -2  -4   4         43.00         39.15         0.63 o                         
  -1  -4   4         77.92         63.64         0.83 o                         
   0  -4   4        112.49        106.38         1.28 o                         
   1  -4   4         45.39         55.23         0.72 o                         
   2  -4   4        374.85        395.51         4.27 o                         
   3  -4   4        108.59        112.49         1.84 o                         
   4  -4   4         19.08         18.03         0.61 o                         
   5  -4   4         31.35         29.58         0.68 o                         
   6  -4   4        281.87        277.16         5.03 o                         
   7  -4   4          1.77          1.96         0.44 o                         
   8  -4   4          0.02          0.09         0.36 o                         
  -7  -3   4         56.56         59.60         1.14 o                         
  -6  -3   4          8.11          8.65         0.40 o                         
  -5  -3   4         87.47         84.16         1.35 o                         
  -4  -3   4         55.71         60.74         1.03 o                         
  -3  -3   4         83.56         97.63         1.29 o                         
  -2  -3   4         13.19         12.23         0.31 o                         
  -1  -3   4          1.18          0.42         0.08 o                         
   0  -3   4         28.91         24.84         0.44 o                         
   1  -3   4         59.72         66.02         0.87 o                         
   2  -3   4       1433.33       1640.06        18.63 o                         
   3  -3   4         51.60         70.00         1.19 o                         
   4  -3   4        163.53        166.84         2.22 o                         
   5  -3   4        422.96        403.82        15.03 o                         
   6  -3   4          0.02         -0.27         0.27 o                         
   7  -3   4         40.18         41.10         1.51 o                         
   8  -3   4         65.02         63.20         2.14 o                         
   9  -3   4          5.90          6.05         0.71 o                         
  -7  -2   4         77.07         77.09         1.63 o                         
  -6  -2   4          0.88          1.51         0.23 o                         
  -5  -2   4         21.58         20.29         0.45 o                         
  -4  -2   4          0.87          0.66         0.15 o                         
  -3  -2   4          2.25          1.33         0.11 o                         
  -2  -2   4         17.99         24.78         0.46 o                         
  -1  -2   4         63.57         66.70         0.88 o                         
   0  -2   4          6.59          3.30         0.11 o                         
   1  -2   4        118.42        109.45         1.55 o                         
   2  -2   4        299.18        361.03         4.18 o                         
   3  -2   4         18.31         29.53         0.41 o                         
   4  -2   4        102.76        101.78         1.56 o                         
   5  -2   4         21.57         23.50         0.66 o                         
   6  -2   4        398.53        401.43         9.88 o                         
   7  -2   4        124.30        110.00         3.12 o                         
   8  -2   4         64.29         64.62         2.14 o                         
   9  -2   4          8.82         10.05         0.80 o                         
  -7  -1   4         17.57         17.75         0.56 o                         
  -6  -1   4          0.08          0.07         0.18 o                         
  -5  -1   4         32.24         28.14         0.55 o                         
  -4  -1   4         27.79         26.20         0.49 o                         
  -3  -1   4        154.62        153.64         1.90 o                         
  -2  -1   4        311.26        314.80         3.69 o                         
  -1  -1   4        138.12        154.64         1.68 o                         
   0  -1   4        272.40        276.07         2.63 o                         
   1  -1   4         12.73         12.50         0.20 o                         
   2  -1   4         96.37         95.56         1.15 o                         
   3  -1   4        911.11       1002.76        11.12 o                         
   4  -1   4         31.17         33.31         0.56 o                         
   5  -1   4        302.31        302.91         4.40 o                         
   6  -1   4         86.36         79.29         2.32 o                         
   7  -1   4        499.09        504.24        12.32 o                         
   8  -1   4         83.55         84.15         2.58 o                         
   9  -1   4         50.67         50.98         1.87 o                         
  -7   0   4         11.62         11.39         0.45 o                         
  -6   0   4          7.72         12.18         0.44 o                         
  -5   0   4        104.60        101.98         1.39 o                         
  -4   0   4          0.54          0.56         0.11 o                         
  -3   0   4         19.66         24.94         0.45 o                         
  -2   0   4         91.12         90.58         0.98 o                         
  -1   0   4        115.65        114.59         1.25 o                         
   0   0   4          0.25          0.57         0.14 o                         
   1   0   4        816.69        818.96         9.23 o                         
   2   0   4        408.95        446.50         5.48 o                         
   3   0   4       1859.51       1946.61        52.01 o                         
   4   0   4         69.40         59.41         0.84 o                         
   5   0   4        588.73        597.86         9.88 o                         
   6   0   4        269.90        265.59         4.55 o                         
   7   0   4         33.00         34.78         1.33 o                         
   8   0   4          1.20          0.89         0.44 o                         
   9   0   4         36.13         32.29         1.42 o                         
  -7   1   4         94.61         94.26         1.97 o                         
  -6   1   4         39.30         42.92         0.95 o                         
  -5   1   4        409.91        408.26         4.80 o                         
  -4   1   4         30.38         30.66         0.52 o                         
  -3   1   4       1172.29       1196.09        12.60 o                         
  -2   1   4         31.97         28.21         0.36 o                         
  -1   1   4         18.34         13.49         0.38 o                         
   0   1   4        671.41        683.96        10.80 o                         
   1   1   4        396.95        383.08         3.97 o                         
   2   1   4       1049.46       1057.99        20.09 o                         
   3   1   4        169.97        177.93         2.32 o                         
   4   1   4        422.21        410.68         4.64 o                         
   5   1   4          8.52          6.92         0.18 o                         
   6   1   4        136.86        133.89         2.81 o                         
   7   1   4         49.12         46.25         1.06 o                         
   8   1   4        132.26        123.19         3.57 o                         
   9   1   4         11.42         12.36         0.89 o                         
  -7   2   4         55.80         62.71         1.15 o                         
  -6   2   4         21.88         20.92         0.53 o                         
  -5   2   4          9.80          9.18         0.46 o                         
  -4   2   4         18.97         17.64         0.30 o                         
  -3   2   4        301.61        310.97         3.11 o                         
  -2   2   4         80.06         97.98         1.11 o                         
  -1   2   4         87.65         90.23         1.05 o                         
   0   2   4        343.86        332.44         3.83 o                         
   1   2   4        552.66        577.49         6.60 o                         
   2   2   4        134.35        131.90         1.58 o                         
   3   2   4        619.16        677.59         8.07 o                         
   4   2   4         23.75         19.48         0.53 o                         
   5   2   4          4.98          7.20         0.42 o                         
   6   2   4        105.29        105.01         2.01 o                         
   7   2   4         19.11         12.95         0.47 o                         
   8   2   4         54.60         58.49         1.60 o                         
   9   2   4         20.84         21.79         1.16 o                         
  -7   3   4         18.65         22.55         0.59 o                         
  -6   3   4          2.65          2.99         0.33 o                         
  -5   3   4         55.86         55.62         0.86 o                         
  -4   3   4          0.00         -0.08         0.08 o                         
  -3   3   4          2.02          1.49         0.10 o                         
  -2   3   4          3.12          2.69         0.14 o                         
  -1   3   4        686.39        740.66         9.04 o                         
   0   3   4         15.62         18.23         0.58 o                         
   1   3   4          0.90          1.96         0.09 o                         
   2   3   4       1125.27       1122.97        11.55 o                         
   3   3   4        490.08        532.21         5.99 o                         
   4   3   4        501.06        538.26         6.24 o                         
   5   3   4          6.82          8.31         0.28 o                         
   6   3   4        127.77        125.99         2.36 o                         
   7   3   4          1.51          1.25         0.36 o                         
   8   3   4        232.75        214.26         3.91 o                         
   9   3   4          0.40          0.62         0.44 o                         
  -7   4   4          0.01         -0.36         0.36 o                         
  -6   4   4          0.01          0.08         0.16 o                         
  -5   4   4          1.20          1.64         0.13 o                         
  -4   4   4         43.03         41.28         0.50 o                         
  -3   4   4          3.39          3.81         0.16 o                         
  -2   4   4         59.59         58.20         0.79 o                         
  -1   4   4       1549.26       1540.17        16.82 o                         
   0   4   4        137.11        139.90         1.44 o                         
   1   4   4        236.36        266.44         2.92 o                         
   2   4   4        330.37        332.83         3.28 o                         
   3   4   4        116.41        141.39         1.73 o                         
   4   4   4         79.68         69.80         1.82 o                         
   5   4   4         61.28         49.89         0.73 o                         
   6   4   4        108.53        107.62         2.11 o                         
   7   4   4         98.24         81.17         1.70 o                         
   8   4   4         64.56         62.76         1.44 o                         
   9   4   4          8.08          8.61         0.53 o                         
  -6   5   4          6.76          6.66         0.32 o                         
  -5   5   4          1.86          1.90         0.17 o                         
  -4   5   4          4.89          4.76         0.17 o                         
  -3   5   4         58.30         58.55         0.69 o                         
  -2   5   4        100.06         92.93         1.81 o                         
  -1   5   4          2.91          1.22         0.13 o                         
   0   5   4          6.68          6.02         0.16 o                         
   1   5   4        249.66        242.06         2.43 o                         
   2   5   4        440.16        416.60         4.47 o                         
   3   5   4          9.96          5.19         0.19 o                         
   4   5   4         24.17         27.00         0.47 o                         
   5   5   4         61.39         57.41         0.86 o                         
   6   5   4          4.16          4.94         0.89 o                         
   7   5   4         85.46         75.26         1.64 o                         
   8   5   4          0.87          0.86         0.28 o                         
   9   5   4         12.61         14.90         0.66 o                         
  -6   6   4          6.01          6.22         0.62 o                         
  -5   6   4          2.63          1.41         0.22 o                         
  -4   6   4         15.24         15.80         0.29 o                         
  -3   6   4        182.80        181.59         2.01 o                         
  -2   6   4        228.81        217.99         2.37 o                         
  -1   6   4          3.13          4.18         0.15 o                         
   0   6   4         18.32         15.85         0.29 o                         
   1   6   4         15.36         16.60         0.35 o                         
   2   6   4         18.94         15.67         0.34 o                         
   3   6   4          7.21          6.78         0.28 o                         
   4   6   4         59.39         60.40         0.90 o                         
   5   6   4        224.53        228.55         2.82 o                         
   6   6   4          0.06         -0.13         0.13 o                         
   7   6   4         26.47         25.88         0.82 o                         
   8   6   4          7.86          7.57         0.50 o                         
  -6   7   4          0.00          0.02         0.27 o                         
  -5   7   4          3.63          2.22         0.34 o                         
  -4   7   4          8.53         10.25         0.38 o                         
  -3   7   4         10.46          8.71         0.41 o                         
  -2   7   4         54.08         53.75         0.88 o                         
  -1   7   4          7.44          7.72         0.25 o                         
   0   7   4         11.78         14.04         0.32 o                         
   1   7   4        231.36        222.16         2.71 o                         
   2   7   4        195.34        186.04         2.31 o                         
   3   7   4         73.04         69.55         1.01 o                         
   4   7   4        226.48        228.31         3.08 o                         
   5   7   4         27.92         30.74         0.86 o                         
   6   7   4         17.39         13.13         0.46 o                         
   7   7   4         22.87         24.92         0.82 o                         
   8   7   4          7.23          6.16         0.47 o                         
  -5   8   4          1.33          1.16         0.28 o                         
  -4   8   4          2.31          1.61         0.24 o                         
  -3   8   4          0.02         -0.06         0.15 o                         
  -2   8   4         12.23         11.24         0.33 o                         
  -1   8   4         62.48         61.22         0.98 o                         
   0   8   4         16.54         16.13         0.41 o                         
   1   8   4         38.38         34.76         0.67 o                         
   2   8   4         92.60         89.84         1.26 o                         
   3   8   4        598.30        581.08         6.84 o                         
   4   8   4          4.10          4.17         0.24 o                         
   5   8   4        204.40        201.49         3.09 o                         
   6   8   4         58.60         64.87         1.85 o                         
   7   8   4          1.48          0.99         0.40 o                         
  -4   9   4          0.39          0.21         0.21 o                         
  -3   9   4         15.21         14.19         0.49 o                         
  -2   9   4         31.27         30.20         0.62 o                         
  -1   9   4         32.51         33.39         0.66 o                         
   0   9   4          1.21          0.83         0.17 o                         
   1   9   4         11.09         10.33         0.38 o                         
   2   9   4         23.68         24.68         0.57 o                         
   3   9   4         56.36         57.11         1.00 o                         
   4   9   4         35.80         33.56         0.72 o                         
   5   9   4          5.61          5.36         0.36 o                         
   6   9   4          0.81          1.31         0.26 o                         
   7   9   4          0.00         -0.25         0.25 o                         
  -3  10   4          4.73          4.01         0.38 o                         
  -2  10   4          5.24          4.45         0.36 o                         
  -1  10   4          0.42          0.59         0.19 o                         
   0  10   4          0.50          0.31         0.19 o                         
   1  10   4          0.78          0.92         0.19 o                         
   2  10   4         16.15         15.96         0.51 o                         
   3  10   4         17.15         17.46         0.50 o                         
   4  10   4          0.27         -0.01         0.20 o                         
   5  10   4          0.15         -0.12         0.21 o                         
   6  10   4          0.38          0.86         0.26 o                         
  -2  11   4          2.62          2.62         0.49 o                         
  -1  11   4          0.93          0.77         0.23 o                         
   0  11   4          1.06          0.60         0.20 o                         
   1  11   4          0.12         -0.02         0.19 o                         
   2  11   4          1.14          1.48         0.24 o                         
   3  11   4          1.19          1.07         0.25 o                         
   4  11   4          1.02          0.39         0.23 o                         
   5  11   4          5.85          4.76         0.37 o                         
   0  12   4          5.45          5.85         0.38 o                         
   1  12   4          1.55          1.90         0.36 o                         
   2  12   4          0.50          0.59         0.24 o                         
  -1 -10   5          2.27          2.76         0.62 o                         
   0 -10   5          0.37          0.58         0.31 o                         
   1 -10   5         50.30         54.66         3.03 o                         
   2 -10   5          2.06          2.13         0.38 o                         
   3 -10   5          1.08          2.13         0.53 o                         
  -3  -9   5         32.02         30.77         1.69 o                         
  -2  -9   5          4.45          5.70         0.46 o                         
  -1  -9   5          9.49         11.93         0.49 o                         
   0  -9   5         45.60         46.85         1.28 o                         
   1  -9   5          0.67          0.95         0.26 o                         
   2  -9   5          0.89          0.87         0.26 o                         
   3  -9   5          1.20          1.34         0.29 o                         
   4  -9   5          3.41          3.56         0.53 o                         
   5  -9   5          4.15          3.38         0.62 o                         
  -4  -8   5         57.47         62.38         2.22 o                         
  -3  -8   5          1.15          1.25         0.25 o                         
  -2  -8   5          0.45          0.86         0.24 o                         
  -1  -8   5          6.03          6.22         0.36 o                         
   0  -8   5         12.27         11.79         0.44 o                         
   1  -8   5         35.03         35.47         0.87 o                         
   2  -8   5         55.30         57.15         1.23 o                         
   3  -8   5         22.07         21.36         1.02 o                         
   4  -8   5          0.55          0.89         0.22 o                         
   5  -8   5          1.58          0.87         0.24 o                         
   6  -8   5          0.21          0.13         0.25 o                         
  -4  -7   5         19.68         17.61         0.53 o                         
  -3  -7   5          0.00         -0.06         0.15 o                         
  -2  -7   5         66.88         66.70         1.11 o                         
  -1  -7   5         22.66         21.99         0.52 o                         
   0  -7   5         32.53         32.81         0.65 o                         
   1  -7   5         37.29         36.00         0.74 o                         
   2  -7   5         48.88         48.11         0.99 o                         
   3  -7   5          0.11          0.11         0.17 o                         
   4  -7   5         32.28         30.16         0.75 o                         
   5  -7   5         50.54         46.65         1.74 o                         
   6  -7   5         15.44         16.03         0.68 o                         
   7  -7   5          4.86          6.12         0.49 o                         
  -5  -6   5          0.14         -0.01         0.21 o                         
  -4  -6   5          0.56          1.59         0.21 o                         
  -3  -6   5         18.51         18.09         0.46 o                         
  -2  -6   5        268.86        263.70         3.47 o                         
  -1  -6   5        118.34        111.87         1.61 o                         
   0  -6   5        870.63        883.17        10.16 o                         
   1  -6   5       1817.17       1873.20        22.08 o                         
   2  -6   5        447.55        447.10         6.68 o                         
   3  -6   5        120.60        119.22         2.00 o                         
   4  -6   5         13.07         10.37         0.39 o                         
   5  -6   5         11.55         12.73         0.53 o                         
   6  -6   5          3.22          2.10         0.31 o                         
   7  -6   5          0.01          0.00         0.25 o                         
  -6  -5   5         16.92         17.98         0.59 o                         
  -5  -5   5         29.77         27.57         0.71 o                         
  -4  -5   5         66.69         65.70         1.07 o                         
  -3  -5   5        425.11        384.17         4.60 o                         
  -2  -5   5         40.65         41.93         0.70 o                         
  -1  -5   5        120.09        117.38         1.65 o                         
   0  -5   5         51.45         49.65         0.72 o                         
   1  -5   5          2.45          2.66         0.22 o                         
   2  -5   5        286.56        289.18         3.69 o                         
   3  -5   5         33.78         33.14         0.72 o                         
   4  -5   5         12.13         11.36         0.89 o                         
   5  -5   5         80.03         76.70         1.67 o                         
   6  -5   5         54.20         54.91         1.35 o                         
   7  -5   5          6.60          6.16         0.67 o                         
   8  -5   5          8.81         10.14         0.89 o                         
  -6  -4   5          7.00          6.44         0.64 o                         
  -5  -4   5         68.30         69.05         1.08 o                         
  -4  -4   5         41.14         37.98         0.69 o                         
  -3  -4   5         57.05         55.39         0.87 o                         
  -2  -4   5         13.66         14.46         0.38 o                         
  -1  -4   5        135.01        127.87         1.65 o                         
   0  -4   5         34.40         34.22         0.53 o                         
   1  -4   5        265.82        259.47         5.70 o                         
   2  -4   5        148.97        153.22         1.88 o                         
   3  -4   5         21.53         19.18         0.48 o                         
   4  -4   5          1.40          1.27         0.20 o                         
   5  -4   5         18.94         17.59         0.59 o                         
   6  -4   5         36.34         34.02         0.94 o                         
   7  -4   5        127.33        126.65         3.57 o                         
   8  -4   5          1.32          0.98         0.36 o                         
  -6  -3   5          5.74          6.05         0.50 o                         
  -5  -3   5          2.49          2.14         0.23 o                         
  -4  -3   5          3.02          3.24         0.22 o                         
  -3  -3   5         45.47         42.33         0.69 o                         
  -2  -3   5         25.40         22.19         0.43 o                         
  -1  -3   5          9.93          7.58         0.22 o                         
   0  -3   5         44.89         51.55         1.08 o                         
   1  -3   5          3.72          4.84         0.23 o                         
   2  -3   5        100.84        101.55         1.29 o                         
   3  -3   5        480.57        522.17         6.03 o                         
   4  -3   5          3.45          3.41         0.18 o                         
   5  -3   5          2.99          2.91         0.21 o                         
   6  -3   5          3.12          2.84         0.44 o                         
   7  -3   5         85.16         84.25         2.58 o                         
   8  -3   5          9.47          9.34         0.71 o                         
   9  -3   5          1.19          1.87         0.53 o                         
  -7  -2   5          6.65          7.80         0.49 o                         
  -6  -2   5          8.91          9.19         0.51 o                         
  -5  -2   5         17.32         15.39         0.41 o                         
  -4  -2   5         40.18         41.29         0.70 o                         
  -3  -2   5         29.51         26.47         0.49 o                         
  -2  -2   5          7.74          2.98         0.36 o                         
  -1  -2   5         25.22         22.37         0.40 o                         
   0  -2   5        290.97        284.98         3.15 o                         
   1  -2   5        592.58        625.51         9.07 o                         
   2  -2   5        297.50        303.01         3.16 o                         
   3  -2   5          5.46          6.83         0.14 o                         
   4  -2   5         92.40         77.85         1.44 o                         
   5  -2   5         61.34         59.48         2.98 o                         
   6  -2   5        853.14        870.36        20.78 o                         
   7  -2   5         23.51         20.55         0.98 o                         
   8  -2   5          0.46          0.71         0.36 o                         
   9  -2   5         23.87         23.74         1.25 o                         
  -7  -1   5          0.01          0.23         0.31 o                         
  -6  -1   5         18.11         17.18         0.66 o                         
  -5  -1   5          1.42          1.04         0.16 o                         
  -4  -1   5         69.24         69.67         1.01 o                         
  -3  -1   5         37.51         39.97         0.64 o                         
  -2  -1   5        332.68        329.54         3.89 o                         
  -1  -1   5         13.22         15.16         0.33 o                         
   0  -1   5        378.23        394.35         3.75 o                         
   1  -1   5          1.98          1.63         0.14 o                         
   2  -1   5       4224.10       4799.41        57.93 o                         
   3  -1   5         71.65         74.01         1.03 o                         
   4  -1   5         85.66         91.76         1.26 o                         
   5  -1   5         81.30         85.89         1.63 o                         
   6  -1   5         98.03         98.38         2.76 o                         
   7  -1   5         34.77         35.94         1.33 o                         
   8  -1   5          1.20          1.07         0.44 o                         
   9  -1   5         30.90         33.27         1.51 o                         
  -7   0   5         25.37         26.11         0.85 o                         
  -6   0   5        260.80        243.69         4.16 o                         
  -5   0   5         42.85         42.18         0.71 o                         
  -4   0   5        126.18        124.07         1.61 o                         
  -3   0   5          6.08          7.72         0.24 o                         
  -2   0   5         24.95         36.02         0.46 o                         
  -1   0   5         27.69         30.54         0.42 o                         
   0   0   5        109.13        111.28         1.39 o                         
   1   0   5         20.71         15.77         0.26 o                         
   2   0   5         54.39         57.46         0.75 o                         
   3   0   5         60.03         67.32         0.95 o                         
   4   0   5         23.60         23.77         0.40 o                         
   5   0   5        313.88        304.58         4.23 o                         
   6   0   5         14.58         14.95         0.47 o                         
   7   0   5        658.59        633.61        15.34 o                         
   8   0   5         26.60         24.46         1.16 o                         
   9   0   5         54.29         56.33         2.05 o                         
  -7   1   5         40.96         40.32         1.08 o                         
  -6   1   5          0.96          0.78         0.42 o                         
  -5   1   5        192.74        194.59         4.44 o                         
  -4   1   5        186.02        182.02         2.26 o                         
  -3   1   5          0.13          0.59         0.10 o                         
  -2   1   5        222.98        217.87         2.22 o                         
  -1   1   5        118.42        120.28         1.33 o                         
   0   1   5         10.55         13.81         0.31 o                         
   1   1   5         53.40         52.73         0.82 o                         
   2   1   5        116.34        113.54         1.38 o                         
   3   1   5        673.03        719.03        10.30 o                         
   4   1   5          5.78          3.87         0.17 o                         
   5   1   5        211.09        214.65         2.49 o                         
   6   1   5         41.94         40.03         0.87 o                         
   7   1   5        518.59        504.53        12.33 o                         
   8   1   5         10.48         10.40         0.80 o                         
   9   1   5        116.74        113.41         3.39 o                         
  -7   2   5          0.02          0.00         0.30 o                         
  -6   2   5         11.40         15.17         0.49 o                         
  -5   2   5          0.01         -0.17         0.17 o                         
  -4   2   5          4.92          3.96         0.17 o                         
  -3   2   5         18.49         15.02         0.27 o                         
  -2   2   5        213.41        203.92         2.09 o                         
  -1   2   5        665.67        680.82         6.99 o                         
   0   2   5         21.91         28.18         0.43 o                         
   1   2   5       1105.54       1116.20        12.71 o                         
   2   2   5        101.77        107.91         1.32 o                         
   3   2   5        132.00        147.57         1.95 o                         
   4   2   5        114.62        104.10         1.25 o                         
   5   2   5         20.95         18.63         0.38 o                         
   6   2   5        314.35        326.30         5.57 o                         
   7   2   5          6.39          5.75         0.34 o                         
   8   2   5         10.09          7.91         0.71 o                         
   9   2   5         30.48         26.42         1.25 o                         
  -7   3   5         14.75         16.87         0.63 o                         
  -6   3   5          5.79          7.52         0.40 o                         
  -5   3   5         56.28         59.89         0.91 o                         
  -4   3   5         39.18         40.35         0.54 o                         
  -3   3   5        410.48        404.70         4.47 o                         
  -2   3   5         64.78         72.06         1.02 o                         
  -1   3   5        244.56        252.54         3.02 o                         
   0   3   5        320.37        370.88         4.28 o                         
   1   3   5          2.72          2.86         0.13 o                         
   2   3   5         90.75         73.01         0.94 o                         
   3   3   5          0.33          0.05         0.07 o                         
   4   3   5        454.20        452.31         5.48 o                         
   5   3   5         81.08         87.03         1.13 o                         
   6   3   5        107.48        106.36         2.01 o                         
   7   3   5          2.65          2.31         0.25 o                         
   8   3   5         60.42         54.40         1.29 o                         
   9   3   5         20.34         17.61         1.07 o                         
  -6   4   5          9.34          8.46         0.35 o                         
  -5   4   5          7.99          7.59         0.24 o                         
  -4   4   5         14.04         12.28         0.29 o                         
  -3   4   5         71.77         74.10         0.84 o                         
  -2   4   5          8.39          6.69         0.18 o                         
  -1   4   5          3.58          4.14         0.22 o                         
   0   4   5        996.11        957.95        11.98 o                         
   1   4   5        567.36        605.71         6.29 o                         
   2   4   5        157.38        163.58         1.79 o                         
   3   4   5        229.83        255.31         2.56 o                         
   4   4   5         93.16        104.41         1.35 o                         
   5   4   5          1.12          1.79         0.21 o                         
   6   4   5         15.19         19.28         0.59 o                         
   7   4   5         36.07         35.05         0.91 o                         
   8   4   5          0.04         -0.21         0.21 o                         
   9   4   5          4.93          7.60         0.53 o                         
  -6   5   5         10.12          9.47         0.34 o                         
  -5   5   5         62.42         62.43         0.91 o                         
  -4   5   5        122.04        121.49         1.23 o                         
  -3   5   5         25.10         28.07         0.41 o                         
  -2   5   5         60.39         59.53         0.76 o                         
  -1   5   5          5.48          4.78         0.16 o                         
   0   5   5        532.92        531.69         5.20 o                         
   1   5   5         84.72         84.88         0.93 o                         
   2   5   5        165.32        180.09         2.01 o                         
   3   5   5          0.14          0.13         0.08 o                         
   4   5   5         99.73        106.99         1.71 o                         
   5   5   5         20.67         24.93         0.47 o                         
   6   5   5         15.51         13.44         0.48 o                         
   7   5   5         75.17         68.32         1.54 o                         
   8   5   5         95.47         85.51         1.86 o                         
   9   5   5         74.39         78.00         1.82 o                         
  -6   6   5          0.03         -0.27         0.36 o                         
  -5   6   5         13.56         15.43         0.43 o                         
  -4   6   5         33.28         31.11         0.46 o                         
  -3   6   5         27.29         31.73         0.50 o                         
  -2   6   5         63.05         63.65         1.97 o                         
  -1   6   5          4.57          5.05         0.17 o                         
   0   6   5        132.32        127.21         1.36 o                         
   1   6   5        125.18        118.87         1.28 o                         
   2   6   5         50.45         52.26         0.77 o                         
   3   6   5          1.93          0.90         0.13 o                         
   4   6   5          0.02          0.11         0.27 o                         
   5   6   5        153.27        159.74         2.17 o                         
   6   6   5          1.60          1.73         0.21 o                         
   7   6   5        108.27        104.09         2.14 o                         
   8   6   5         13.66         11.80         0.59 o                         
  -5   7   5          0.53          0.17         0.28 o                         
  -4   7   5          0.57          0.68         0.16 o                         
  -3   7   5         24.43         22.62         0.50 o                         
  -2   7   5        120.29        115.13         1.73 o                         
  -1   7   5         18.18         18.39         0.37 o                         
   0   7   5        151.46        153.90         1.95 o                         
   1   7   5        153.28        149.39         1.91 o                         
   2   7   5        380.30        383.61         4.56 o                         
   3   7   5          4.02          3.93         0.34 o                         
   4   7   5          0.81          0.20         0.17 o                         
   5   7   5          8.46          9.57         0.32 o                         
   6   7   5          0.67          0.28         0.18 o                         
   7   7   5         47.62         45.02         1.20 o                         
   8   7   5         28.36         34.14         1.87 o                         
  -5   8   5          0.27          0.09         0.27 o                         
  -4   8   5          0.00          0.22         0.18 o                         
  -3   8   5         12.63         11.58         0.36 o                         
  -2   8   5         35.15         35.54         0.66 o                         
  -1   8   5         22.44         23.54         0.50 o                         
   0   8   5          0.26         -0.03         0.15 o                         
   1   8   5        144.96        139.35         1.99 o                         
   2   8   5         78.91         77.90         1.21 o                         
   3   8   5         68.68         68.37         1.11 o                         
   4   8   5         22.62         27.57         0.57 o                         
   5   8   5         39.60         37.48         0.77 o                         
   6   8   5         88.17         92.32         1.92 o                         
   7   8   5          1.29          1.14         0.36 o                         
   8   8   5          9.12         10.94         0.89 o                         
  -4   9   5          0.98          0.50         0.19 o                         
  -3   9   5         26.41         24.47         0.66 o                         
  -2   9   5          0.01         -0.15         0.15 o                         
  -1   9   5          3.05          3.32         0.23 o                         
   0   9   5          9.17          8.22         0.33 o                         
   1   9   5         18.14         16.95         0.49 o                         
   2   9   5        105.61        100.33         1.53 o                         
   3   9   5         12.24         12.58         0.41 o                         
   4   9   5         11.45         12.15         0.42 o                         
   5   9   5         11.16          9.82         0.39 o                         
   6   9   5          0.01         -0.09         0.21 o                         
   7   9   5         12.84         13.56         0.69 o                         
  -3  10   5          0.47          0.48         0.24 o                         
  -2  10   5          0.27          0.18         0.19 o                         
  -1  10   5          5.56          5.28         0.30 o                         
   0  10   5          0.00         -0.15         0.23 o                         
   1  10   5          5.33          5.50         0.29 o                         
   2  10   5          8.17          6.72         0.33 o                         
   3  10   5         16.47         14.71         0.47 o                         
   4  10   5          6.59          5.78         0.40 o                         
   5  10   5          0.30          0.39         0.21 o                         
   6  10   5          9.53         10.91         0.49 o                         
  -2  11   5         11.87         10.38         0.48 o                         
  -1  11   5          0.58          0.78         0.28 o                         
   0  11   5          3.48          3.14         0.38 o                         
   1  11   5          6.15          6.10         0.33 o                         
   2  11   5         54.66         56.38         1.06 o                         
   3  11   5          0.99          0.81         0.24 o                         
   4  11   5          0.01         -0.20         0.20 o                         
   5  11   5         12.73         16.38         0.73 o                         
   1  12   5          0.88          1.75         0.31 o                         
   2  12   5         13.55         16.31         0.74 o                         
  -1  -9   6         13.62         17.78         1.24 o                         
   0  -9   6         47.10         53.22         1.41 o                         
   1  -9   6         22.37         25.01         1.51 o                         
   2  -9   6          3.34          4.09         0.98 o                         
   3  -9   6          0.28         -0.07         0.24 o                         
   4  -9   6         28.94         34.06         1.51 o                         
  -3  -8   6          7.98          8.42         0.59 o                         
  -2  -8   6          0.74          0.63         0.40 o                         
  -1  -8   6          0.61          0.28         0.18 o                         
   0  -8   6         32.23         32.00         0.96 o                         
   1  -8   6         47.59         49.05         2.05 o                         
   2  -8   6          5.57          6.56         0.61 o                         
   3  -8   6          3.23          4.03         0.31 o                         
   4  -8   6         13.84         12.86         0.49 o                         
   5  -8   6          0.77          0.39         0.22 o                         
  -4  -7   6         27.95         26.51         0.80 o                         
  -3  -7   6         58.27         54.15         1.18 o                         
  -2  -7   6         89.53         97.94         1.81 o                         
  -1  -7   6          6.51          5.97         0.31 o                         
   0  -7   6        247.22        253.06         3.35 o                         
   1  -7   6         18.13         18.49         0.61 o                         
   2  -7   6          8.26          8.67         0.36 o                         
   3  -7   6         18.50         18.10         0.55 o                         
   4  -7   6         37.05         35.21         0.84 o                         
   5  -7   6          4.46          4.74         0.32 o                         
   6  -7   6          4.84          4.49         0.34 o                         
  -4  -6   6         37.20         37.90         0.88 o                         
  -3  -6   6          8.31          5.39         0.47 o                         
  -2  -6   6          4.23          3.63         0.25 o                         
  -1  -6   6          3.01          3.09         0.22 o                         
   0  -6   6          1.25          1.15         0.62 o                         
   1  -6   6          0.61          0.59         0.15 o                         
   2  -6   6         47.28         45.39         0.95 o                         
   3  -6   6          0.01          0.04         0.30 o                         
   4  -6   6         61.27         54.43         1.09 o                         
   5  -6   6          1.66          2.57         0.26 o                         
   6  -6   6         15.53         12.68         0.59 o                         
   7  -6   6          0.20          0.40         0.31 o                         
  -5  -5   6          2.50          2.65         0.32 o                         
  -4  -5   6         10.06          8.82         0.42 o                         
  -3  -5   6         26.69         26.81         0.67 o                         
  -2  -5   6          4.50          4.24         0.27 o                         
  -1  -5   6         11.41         11.21         0.33 o                         
   0  -5   6          0.01          0.29         0.20 o                         
   1  -5   6         64.50         68.30         1.13 o                         
   2  -5   6        128.12        120.42         2.12 o                         
   3  -5   6         94.54         82.90         1.47 o                         
   4  -5   6          6.63          6.85         0.33 o                         
   5  -5   6        211.01        196.70         3.66 o                         
   6  -5   6         14.65         12.59         0.57 o                         
   7  -5   6         23.26         24.63         1.16 o                         
   8  -5   6         12.50         15.83         0.98 o                         
  -5  -4   6          0.13         -0.02         0.27 o                         
  -4  -4   6          5.95          6.27         0.36 o                         
  -3  -4   6         25.45         25.80         0.66 o                         
  -2  -4   6         81.44         76.69         1.11 o                         
  -1  -4   6        368.21        360.31         4.28 o                         
   0  -4   6         18.14         19.32         0.96 o                         
   1  -4   6       2092.87       2075.59        25.15 o                         
   2  -4   6         11.59         12.06         0.74 o                         
   3  -4   6        143.85        134.25         2.19 o                         
   4  -4   6         28.46         33.52         0.63 o                         
   5  -4   6         42.88         47.20         1.10 o                         
   6  -4   6          3.31          2.78         0.31 o                         
   7  -4   6          0.21          0.44         0.36 o                         
   8  -4   6         12.55         13.51         0.89 o                         
  -6  -3   6          0.32          0.26         0.29 o                         
  -5  -3   6         43.13         43.23         0.91 o                         
  -4  -3   6          1.27          1.41         0.22 o                         
  -3  -3   6        366.43        342.98         4.75 o                         
  -2  -3   6         93.02         88.80         1.22 o                         
  -1  -3   6        310.05        308.89         3.68 o                         
   0  -3   6        488.19        512.54         5.98 o                         
   1  -3   6        324.72        320.65         4.05 o                         
   2  -3   6         35.39         33.96         0.55 o                         
   3  -3   6         15.24         13.79         0.27 o                         
   4  -3   6        359.18        340.50         4.33 o                         
   5  -3   6         76.43         75.71         1.57 o                         
   6  -3   6         77.44         70.71         2.14 o                         
   7  -3   6         22.18         20.99         0.98 o                         
   8  -3   6         14.22         13.07         0.80 o                         
   9  -3   6         10.74         10.40         0.80 o                         
  -6  -2   6          0.00         -0.16         0.26 o                         
  -5  -2   6         26.19         27.90         0.69 o                         
  -4  -2   6         73.77         70.18         1.23 o                         
  -3  -2   6          7.31          7.63         0.26 o                         
  -2  -2   6         48.69         47.41         0.73 o                         
  -1  -2   6         65.60         61.46         0.87 o                         
   0  -2   6        147.06        143.79         1.78 o                         
   1  -2   6        595.15        621.44         6.40 o                         
   2  -2   6        122.43        112.86         1.27 o                         
   3  -2   6         39.30         38.64         0.45 o                         
   4  -2   6        104.98        101.24         1.58 o                         
   5  -2   6         37.45         36.84         0.85 o                         
   6  -2   6         64.61         63.75         1.96 o                         
   7  -2   6         23.08         23.12         0.98 o                         
   8  -2   6         20.95         21.79         1.07 o                         
   9  -2   6         12.90         14.58         0.98 o                         
  -6  -1   6          2.17          2.71         0.37 o                         
  -5  -1   6          2.30          2.14         0.24 o                         
  -4  -1   6          5.50          5.33         0.31 o                         
  -3  -1   6          4.81          5.10         0.23 o                         
  -2  -1   6         83.65         78.56         1.25 o                         
  -1  -1   6         15.13         20.44         0.39 o                         
   0  -1   6          0.95          1.68         0.12 o                         
   1  -1   6        156.40        173.06         1.69 o                         
   2  -1   6         45.73         37.94         0.48 o                         
   3  -1   6         76.62         76.90         0.98 o                         
   4  -1   6        185.87        178.05         2.35 o                         
   5  -1   6        128.01        125.56         2.33 o                         
   6  -1   6        629.30        626.89        15.07 o                         
   7  -1   6         77.09         79.70         2.40 o                         
   8  -1   6         10.22          8.98         0.71 o                         
   9  -1   6         29.18         28.99         1.33 o                         
  -6   0   6          2.64          1.77         0.35 o                         
  -5   0   6          0.72          1.17         0.24 o                         
  -4   0   6          5.42          6.86         0.40 o                         
  -3   0   6         26.67         31.17         0.55 o                         
  -2   0   6         11.17          9.11         0.22 o                         
  -1   0   6         31.76         32.63         0.46 o                         
   0   0   6        113.30        110.58         1.39 o                         
   1   0   6         46.83         52.83         0.84 o                         
   2   0   6       1124.83       1188.98        13.55 o                         
   3   0   6         15.59         18.77         0.33 o                         
   4   0   6        241.70        223.51         3.27 o                         
   5   0   6        237.29        237.02         3.34 o                         
   6   0   6        562.48        572.45        13.79 o                         
   7   0   6          1.97          2.40         0.44 o                         
   8   0   6         48.97         50.54         1.78 o                         
   9   0   6         14.80         13.34         0.89 o                         
  -6   1   6         20.38         18.71         0.68 o                         
  -5   1   6          0.06          0.03         0.23 o                         
  -4   1   6         36.30         38.66         0.92 o                         
  -3   1   6         14.64         12.72         0.28 o                         
  -2   1   6         45.34         41.33         0.56 o                         
  -1   1   6        222.62        236.18         2.52 o                         
   0   1   6         42.49         42.94         0.72 o                         
   1   1   6        719.86        739.75         9.67 o                         
   2   1   6        494.91        508.51         5.84 o                         
   3   1   6        335.36        336.17         3.92 o                         
   4   1   6         15.03         13.27         0.29 o                         
   5   1   6        137.05        136.23         1.63 o                         
   6   1   6          0.18          1.67         0.84 o                         
   7   1   6         95.69        103.34         2.94 o                         
   8   1   6         60.74         57.14         1.96 o                         
   9   1   6          0.57          0.71         0.36 o                         
  -6   2   6         43.05         39.82         1.00 o                         
  -5   2   6        103.11        103.63         1.68 o                         
  -4   2   6         24.65         25.20         0.49 o                         
  -3   2   6         33.22         36.49         0.54 o                         
  -2   2   6          0.56          1.21         0.14 o                         
  -1   2   6          0.71          0.78         0.31 o                         
   0   2   6         31.37         31.33         0.45 o                         
   1   2   6        401.29        394.07         4.11 o                         
   2   2   6         30.52         26.00         0.39 o                         
   3   2   6         90.31         82.01         1.43 o                         
   4   2   6          4.28          3.66         0.24 o                         
   5   2   6        195.84        183.70         2.17 o                         
   6   2   6         10.51         10.07         1.07 o                         
   7   2   6        372.28        365.31         7.53 o                         
   8   2   6         69.47         65.88         2.14 o                         
   9   2   6         38.13         38.79         1.60 o                         
  -6   3   6          4.40          4.97         0.37 o                         
  -5   3   6         12.16         12.34         0.43 o                         
  -4   3   6         27.07         29.85         0.54 o                         
  -3   3   6         19.23         17.25         0.34 o                         
  -2   3   6         29.64         27.96         0.42 o                         
  -1   3   6        143.54        146.12         1.60 o                         
   0   3   6         44.46         49.51         0.74 o                         
   1   3   6         51.61         48.29         0.70 o                         
   2   3   6         39.31         63.63         0.84 o                         
   3   3   6        188.23        174.22         2.09 o                         
   4   3   6         81.09         87.54         1.11 o                         
   5   3   6        128.45        117.53         1.65 o                         
   6   3   6        250.20        245.13         4.27 o                         
   7   3   6         63.81         66.20         1.44 o                         
   8   3   6         10.70         10.07         0.47 o                         
   9   3   6          9.17         11.02         0.89 o                         
  -6   4   6         18.23         20.18         0.66 o                         
  -5   4   6          9.61         10.41         0.37 o                         
  -4   4   6          1.65          2.39         0.15 o                         
  -3   4   6         59.24         59.85         0.77 o                         
  -2   4   6         13.18         15.11         0.29 o                         
  -1   4   6        113.11        122.02         1.52 o                         
   0   4   6        275.13        273.15         3.22 o                         
   1   4   6        499.71        508.29         6.43 o                         
   2   4   6         84.73         90.90         1.15 o                         
   3   4   6        307.18        319.19         3.67 o                         
   4   4   6        107.85        101.48         1.28 o                         
   5   4   6         19.35         15.93         0.33 o                         
   6   4   6        260.61        247.22         4.36 o                         
   7   4   6         96.95         87.35         1.79 o                         
   8   4   6         26.44         29.74         0.87 o                         
   9   4   6          7.39          8.09         0.80 o                         
  -5   5   6          3.06          2.07         0.26 o                         
  -4   5   6         32.95         32.81         0.52 o                         
  -3   5   6         61.74         61.64         0.74 o                         
  -2   5   6         20.93         21.57         0.38 o                         
  -1   5   6        123.19        124.76         1.37 o                         
   0   5   6          0.31          1.55         0.20 o                         
   1   5   6         65.61         66.60         0.77 o                         
   2   5   6         31.49         29.01         0.41 o                         
   3   5   6        132.79        143.12         1.52 o                         
   4   5   6         73.23         66.50         0.86 o                         
   5   5   6         47.92         58.18         0.92 o                         
   6   5   6         30.71         28.85         0.63 o                         
   7   5   6          7.35          5.52         0.38 o                         
   8   5   6          0.67          0.13         0.25 o                         
   9   5   6          0.14         -0.01         0.28 o                         
  -5   6   6          3.51          3.55         0.31 o                         
  -4   6   6         16.11         14.89         0.33 o                         
  -3   6   6         42.99         45.01         0.63 o                         
  -2   6   6          0.11          0.24         0.17 o                         
  -1   6   6         39.79         30.66         0.45 o                         
   0   6   6         45.17         43.91         0.57 o                         
   1   6   6          0.04         -0.08         0.08 o                         
   2   6   6          7.67          8.59         0.21 o                         
   3   6   6          3.94          3.69         0.26 o                         
   4   6   6          1.17          0.77         0.13 o                         
   5   6   6          0.66         -0.11         0.11 o                         
   6   6   6          4.91          4.45         0.32 o                         
   7   6   6          3.26          3.74         0.38 o                         
   8   6   6          0.91          0.89         0.31 o                         
  -4   7   6         26.96         25.82         0.51 o                         
  -3   7   6          1.67          1.26         0.16 o                         
  -2   7   6         36.37         35.97         0.60 o                         
  -1   7   6         14.33         14.64         0.38 o                         
   0   7   6        134.61        135.80         1.90 o                         
   1   7   6         53.81         51.00         0.77 o                         
   2   7   6         15.45         14.08         0.35 o                         
   3   7   6          9.16          8.54         0.29 o                         
   4   7   6         46.76         43.92         0.72 o                         
   5   7   6          4.82          5.71         0.27 o                         
   6   7   6         11.39         10.41         0.43 o                         
   7   7   6         25.16         22.48         0.78 o                         
   8   7   6          3.06          1.39         0.31 o                         
  -4   8   6          0.71          0.58         0.25 o                         
  -3   8   6          1.64          1.78         0.17 o                         
  -2   8   6          7.92          8.53         0.35 o                         
  -1   8   6         19.25         19.44         0.47 o                         
   0   8   6         12.85         12.30         0.38 o                         
   1   8   6        199.02        199.26         2.72 o                         
   2   8   6         13.49         15.05         0.43 o                         
   3   8   6         34.67         34.17         0.69 o                         
   4   8   6         30.15         33.84         0.69 o                         
   5   8   6          2.29          1.50         0.42 o                         
   6   8   6          0.43          0.09         0.21 o                         
   7   8   6         25.73         23.53         0.82 o                         
   8   8   6          0.04         -0.18         0.36 o                         
  -3   9   6         12.79         12.46         0.39 o                         
  -2   9   6         23.68         23.75         0.74 o                         
  -1   9   6          8.76          8.80         0.34 o                         
   0   9   6          7.02          6.93         0.32 o                         
   1   9   6         70.55         73.23         1.20 o                         
   2   9   6         96.06         94.66         1.71 o                         
   3   9   6          3.07          3.41         0.26 o                         
   4   9   6         16.27         14.30         0.45 o                         
   5   9   6         20.49         23.03         0.61 o                         
   6   9   6          7.92          9.79         0.46 o                         
   7   9   6          0.56          2.17         0.67 o                         
  -2  10   6         13.24         13.83         0.44 o                         
  -1  10   6          2.06          2.34         0.24 o                         
   0  10   6          5.37          4.61         0.28 o                         
   1  10   6         17.38         19.32         0.52 o                         
   2  10   6         29.36         26.59         0.62 o                         
   3  10   6          5.81          6.21         0.45 o                         
   4  10   6         29.20         32.21         0.72 o                         
   5  10   6          3.82          3.77         0.44 o                         
   6  10   6         27.72         28.66         0.79 o                         
  -1  11   6          0.57          0.29         0.19 o                         
   0  11   6          1.74          2.09         0.42 o                         
   1  11   6          3.68          4.53         0.49 o                         
   2  11   6          4.23          5.27         0.49 o                         
   3  11   6          0.82          0.36         0.20 o                         
   4  11   6          1.85          1.48         0.31 o                         
   5  11   6          2.66          1.16         0.44 o                         
   1  -9   7          2.28          3.02         0.62 o                         
   2  -9   7         28.32         31.22         1.51 o                         
  -2  -8   7          0.29         -0.44         0.44 o                         
  -1  -8   7         33.48         35.32         1.09 o                         
   0  -8   7          7.31          8.09         0.80 o                         
   1  -8   7          0.24         -0.36         0.36 o                         
   2  -8   7          0.07         -0.21         0.21 o                         
   3  -8   7          0.39          0.85         0.24 o                         
   4  -8   7          0.63          0.49         0.31 o                         
   5  -8   7         21.41         28.46         0.80 o                         
  -3  -7   7          0.01         -0.01         0.27 o                         
  -2  -7   7          6.26          4.30         0.37 o                         
  -1  -7   7          3.66          4.04         0.62 o                         
   0  -7   7          0.77          0.90         0.22 o                         
   1  -7   7         34.39         34.64         1.00 o                         
   2  -7   7          3.99          4.03         0.63 o                         
   3  -7   7          4.63          5.80         0.36 o                         
   4  -7   7          3.43          4.03         0.32 o                         
   5  -7   7          8.04         10.95         0.48 o                         
   6  -7   7         29.06         35.19         0.90 o                         
  -4  -6   7         47.13         51.86         1.48 o                         
  -3  -6   7          3.99          3.71         0.40 o                         
  -2  -6   7         47.30         53.02         1.16 o                         
  -1  -6   7         59.30         58.29         1.21 o                         
   0  -6   7         69.25         71.09         1.36 o                         
   1  -6   7          0.93          1.10         0.18 o                         
   2  -6   7          0.15          0.14         0.22 o                         
   3  -6   7         12.41         11.88         0.46 o                         
   4  -6   7         71.81         62.41         1.25 o                         
   5  -6   7          5.06          5.79         0.34 o                         
   6  -6   7         10.67         10.58         0.48 o                         
   7  -6   7          2.44          2.09         0.40 o                         
  -4  -5   7         42.98         45.09         0.98 o                         
  -3  -5   7         34.59         32.10         0.77 o                         
  -2  -5   7        108.91        110.96         1.80 o                         
  -1  -5   7         16.10         16.29         0.51 o                         
   0  -5   7        929.18        944.61        12.43 o                         
   1  -5   7          7.18          7.69         0.49 o                         
   2  -5   7          4.10          5.44         0.29 o                         
   3  -5   7         39.11         36.26         0.80 o                         
   4  -5   7         16.69         12.75         0.38 o                         
   5  -5   7          0.77          2.14         0.22 o                         
   6  -5   7          3.65          3.51         0.34 o                         
   7  -5   7         23.15         25.70         1.16 o                         
  -5  -4   7          1.38          1.50         0.29 o                         
  -4  -4   7        127.76        113.44         1.89 o                         
  -3  -4   7          1.50          1.71         0.25 o                         
  -2  -4   7          5.43          5.35         0.47 o                         
  -1  -4   7         14.55         14.44         0.47 o                         
   0  -4   7         79.23         77.98         1.30 o                         
   1  -4   7         84.06         90.22         1.23 o                         
   2  -4   7          2.95          3.15         0.20 o                         
   3  -4   7        167.35        156.62         2.51 o                         
   4  -4   7         13.97         10.66         0.34 o                         
   5  -4   7        236.13        215.54         3.35 o                         
   6  -4   7         11.25          9.72         0.47 o                         
   7  -4   7         25.89         26.06         1.16 o                         
   8  -4   7          1.11          0.80         0.36 o                         
  -5  -3   7          7.98          8.72         0.43 o                         
  -4  -3   7          1.79          1.87         0.44 o                         
  -3  -3   7          1.03          0.85         0.23 o                         
  -2  -3   7         87.70         79.79         1.35 o                         
  -1  -3   7         24.69         23.16         0.58 o                         
   0  -3   7        272.42        270.60         3.77 o                         
   1  -3   7        574.69        569.30         7.16 o                         
   2  -3   7         28.46         26.14         0.47 o                         
   3  -3   7         59.18         51.97         0.81 o                         
   4  -3   7          0.01          0.06         0.10 o                         
   5  -3   7        250.18        230.80         4.14 o                         
   6  -3   7         13.19          9.43         0.62 o                         
   7  -3   7         58.62         53.22         1.78 o                         
   8  -3   7         40.42         44.84         1.69 o                         
  -5  -2   7          3.19          4.34         0.68 o                         
  -4  -2   7         16.05         16.62         0.53 o                         
  -3  -2   7         43.58         43.61         0.89 o                         
  -2  -2   7          2.17          1.92         0.33 o                         
  -1  -2   7          0.05          0.11         0.15 o                         
   0  -2   7        162.15        159.00         2.31 o                         
   1  -2   7        301.44        276.88         2.94 o                         
   2  -2   7          0.08          0.33         0.09 o                         
   3  -2   7        126.33        116.92         1.21 o                         
   4  -2   7        275.10        264.86         4.01 o                         
   5  -2   7          6.18          5.70         0.31 o                         
   6  -2   7          0.17          1.96         0.36 o                         
   7  -2   7         52.13         50.81         1.69 o                         
   8  -2   7         72.25         82.70         2.58 o                         
   9  -2   7          0.05          0.00         0.36 o                         
  -5  -1   7         33.12         32.48         0.77 o                         
  -4  -1   7         10.82         10.20         0.40 o                         
  -3  -1   7         71.42         64.89         1.14 o                         
  -2  -1   7        192.87        183.01         2.65 o                         
  -1  -1   7         59.68         55.90         0.83 o                         
   0  -1   7       1428.56       1427.83        16.13 o                         
   1  -1   7         30.21         26.52         0.39 o                         
   2  -1   7         48.45         35.82         0.49 o                         
   3  -1   7        104.44        116.28         1.46 o                         
   4  -1   7        198.55        185.57         2.24 o                         
   5  -1   7        142.72        142.93         2.65 o                         
   6  -1   7        194.50        199.95         5.18 o                         
   7  -1   7         25.83         24.55         1.07 o                         
   8  -1   7         12.02         10.85         0.80 o                         
   9  -1   7          3.80          4.98         0.62 o                         
  -6   0   7          4.81          4.82         0.65 o                         
  -5   0   7          0.12          0.38         0.29 o                         
  -4   0   7         32.23         33.42         0.75 o                         
  -3   0   7          2.13          1.76         0.42 o                         
  -2   0   7        101.26        102.12         1.39 o                         
  -1   0   7          0.23          0.61         0.27 o                         
   0   0   7        128.44        118.21         1.53 o                         
   1   0   7        274.98        293.85         3.96 o                         
   2   0   7        317.87        315.99         3.69 o                         
   3   0   7        174.38        160.85         2.77 o                         
   4   0   7         11.22         11.33         0.33 o                         
   5   0   7        369.44        367.39         5.11 o                         
   6   0   7        321.12        316.85         7.88 o                         
   7   0   7          0.66          0.00         0.36 o                         
   8   0   7         10.25         11.11         0.71 o                         
   9   0   7          2.28          1.60         0.44 o                         
  -6   1   7         25.23         26.63         0.87 o                         
  -5   1   7          0.18         -0.11         0.22 o                         
  -4   1   7          0.93          0.61         0.23 o                         
  -3   1   7         27.71         25.70         0.51 o                         
  -2   1   7         16.12         18.82         0.41 o                         
  -1   1   7          5.17          4.68         0.19 o                         
   0   1   7          0.02          0.21         0.10 o                         
   1   1   7        132.97        124.50         1.80 o                         
   2   1   7         23.07         30.49         0.40 o                         
   3   1   7          0.33          0.10         0.07 o                         
   4   1   7        582.65        575.76         6.64 o                         
   5   1   7        359.29        355.75         4.58 o                         
   6   1   7       1410.88       1459.16        23.94 o                         
   7   1   7        221.64        219.76         5.72 o                         
   8   1   7         16.52         18.58         0.98 o                         
   9   1   7         59.29         58.20         2.05 o                         
  -6   2   7         46.51         45.58         1.16 o                         
  -5   2   7          2.24          2.04         0.27 o                         
  -4   2   7          4.76          5.18         0.25 o                         
  -3   2   7          1.41          0.88         0.26 o                         
  -2   2   7         76.89         74.38         1.04 o                         
  -1   2   7         17.91         20.68         0.46 o                         
   0   2   7         21.26         20.04         0.44 o                         
   1   2   7         90.80         91.59         1.38 o                         
   2   2   7        781.13        778.50         8.89 o                         
   3   2   7        113.29        105.28         1.34 o                         
   4   2   7         83.94         79.44         1.04 o                         
   5   2   7        209.66        209.62         2.48 o                         
   6   2   7        368.63        382.30         6.49 o                         
   7   2   7          5.86          5.96         0.44 o                         
   8   2   7         33.11         39.32         1.51 o                         
   9   2   7         90.61         87.44         2.76 o                         
  -5   3   7          2.76          2.72         0.28 o                         
  -4   3   7         26.25         29.60         0.57 o                         
  -3   3   7          7.04          6.75         0.28 o                         
  -2   3   7         43.86         43.19         0.70 o                         
  -1   3   7         33.05         34.60         0.65 o                         
   0   3   7         56.85         59.48         0.85 o                         
   1   3   7        364.72        351.58         4.30 o                         
   2   3   7          8.08          8.57         0.22 o                         
   3   3   7        180.82        176.67         2.14 o                         
   4   3   7         38.49         38.97         0.55 o                         
   5   3   7        414.03        412.49         4.71 o                         
   6   3   7          0.06         -0.04         0.19 o                         
   7   3   7          4.79          4.04         0.34 o                         
   8   3   7         33.77         32.38         1.33 o                         
   9   3   7         18.29         23.39         1.24 o                         
  -5   4   7          7.79          8.53         0.32 o                         
  -4   4   7         17.87         18.69         0.43 o                         
  -3   4   7         23.22         23.44         0.47 o                         
  -2   4   7         14.64         13.85         0.38 o                         
  -1   4   7         86.93         90.23         1.17 o                         
   0   4   7         23.18         20.92         0.38 o                         
   1   4   7         46.72         38.42         0.67 o                         
   2   4   7         57.38         59.95         0.82 o                         
   3   4   7        155.11        159.56         1.79 o                         
   4   4   7         86.25         90.86         1.09 o                         
   5   4   7         67.33         73.50         1.06 o                         
   6   4   7          2.02          1.57         0.25 o                         
   7   4   7         95.96         93.02         1.89 o                         
   8   4   7         60.54         56.61         1.51 o                         
   9   4   7          9.30         10.14         0.89 o                         
  -5   5   7          0.36          0.15         0.20 o                         
  -4   5   7         12.03         14.01         0.37 o                         
  -3   5   7          2.04          1.56         0.20 o                         
  -2   5   7          9.79          9.09         0.31 o                         
  -1   5   7        169.93        164.16         2.04 o                         
   0   5   7        202.87        200.49         2.43 o                         
   1   5   7          2.99          2.05         0.14 o                         
   2   5   7         25.55         30.96         0.46 o                         
   3   5   7          0.02          0.03         0.19 o                         
   4   5   7         36.81         28.48         0.44 o                         
   5   5   7          0.01          0.53         0.24 o                         
   6   5   7        223.38        211.75         3.13 o                         
   7   5   7         20.25         17.21         0.63 o                         
   8   5   7          8.51         11.30         0.57 o                         
   9   5   7          1.71          1.32         0.34 o                         
  -5   6   7         18.43         18.98         0.63 o                         
  -4   6   7          2.35          1.66         0.21 o                         
  -3   6   7          7.23          6.70         0.31 o                         
  -2   6   7          0.50          0.55         0.18 o                         
  -1   6   7        184.78        171.13         2.41 o                         
   0   6   7          7.32          7.20         0.23 o                         
   1   6   7          7.61          6.19         0.20 o                         
   2   6   7        135.26        130.69         1.42 o                         
   3   6   7          2.17          2.28         0.18 o                         
   4   6   7        195.61        183.53         2.30 o                         
   5   6   7         21.53         22.35         0.47 o                         
   6   6   7        233.40        213.55         3.20 o                         
   7   6   7         10.59          8.24         0.47 o                         
   8   6   7         90.56         88.39         1.92 o                         
  -4   7   7          3.58          4.37         0.30 o                         
  -3   7   7          9.10          9.29         0.39 o                         
  -2   7   7         73.10         75.21         1.20 o                         
  -1   7   7          1.79          1.40         0.18 o                         
   0   7   7        325.26        318.09         3.74 o                         
   1   7   7         22.41         22.56         0.45 o                         
   2   7   7          2.77          2.62         0.19 o                         
   3   7   7         75.21         76.56         1.20 o                         
   4   7   7         14.13         14.33         0.37 o                         
   5   7   7         36.71         36.31         0.65 o                         
   6   7   7         40.55         42.33         0.91 o                         
   7   7   7          2.25          0.55         0.28 o                         
   8   7   7          0.82          1.11         0.31 o                         
  -3   8   7         34.29         35.52         0.71 o                         
  -2   8   7          1.36          1.31         0.22 o                         
  -1   8   7         23.18         26.15         0.52 o                         
   0   8   7         13.00         13.17         0.35 o                         
   1   8   7         33.74         33.65         0.68 o                         
   2   8   7          1.20          1.13         0.19 o                         
   3   8   7          5.62          5.54         0.27 o                         
   4   8   7          0.14          0.09         0.15 o                         
   5   8   7          0.18         -0.16         0.16 o                         
   6   8   7          5.79          3.98         0.31 o                         
   7   8   7          7.98          8.95         0.50 o                         
  -3   9   7          7.25          7.73         0.40 o                         
  -2   9   7         21.83         21.06         0.61 o                         
  -1   9   7          8.92          9.36         0.37 o                         
   0   9   7         48.25         48.04         0.89 o                         
   1   9   7         54.47         51.15         0.93 o                         
   2   9   7          6.40          6.01         0.37 o                         
   3   9   7         15.16         16.29         0.48 o                         
   4   9   7         17.13         16.98         0.49 o                         
   5   9   7        111.86        125.55         1.92 o                         
   6   9   7          0.20         -0.22         0.22 o                         
   7   9   7         13.31         15.27         0.69 o                         
  -2  10   7          0.53          0.74         0.25 o                         
  -1  10   7          0.48          0.02         0.19 o                         
   0  10   7          0.14         -0.06         0.19 o                         
   1  10   7         48.34         46.13         0.88 o                         
   2  10   7          0.25         -0.14         0.21 o                         
   3  10   7          0.00         -0.08         0.18 o                         
   4  10   7          2.02          2.31         0.28 o                         
   5  10   7          3.35          3.39         0.31 o                         
   6  10   7         14.48         17.94         0.61 o                         
   0  11   7         11.84         13.54         0.48 o                         
   1  11   7          0.26          0.34         0.22 o                         
   2  11   7          2.59          2.21         0.32 o                         
   3  11   7          0.01         -0.04         0.22 o                         
   4  11   7          8.04         10.97         0.48 o                         
   0  -8   8          5.51          7.29         0.80 o                         
   1  -8   8         36.51         38.69         1.78 o                         
   2  -8   8          6.13          6.13         0.71 o                         
   3  -8   8        101.03        115.83         2.67 o                         
  -1  -7   8         38.31         40.87         1.00 o                         
   0  -7   8          0.55          0.22         0.31 o                         
   1  -7   8         10.57         11.20         0.62 o                         
   2  -7   8         57.19         56.53         1.54 o                         
   3  -7   8          0.04          0.02         0.27 o                         
   4  -7   8          2.38          1.18         0.58 o                         
   5  -7   8          0.21          0.99         0.27 o                         
  -2  -6   8         36.53         36.70         0.95 o                         
  -1  -6   8         76.86         82.33         1.80 o                         
   0  -6   8         26.39         27.03         0.96 o                         
   1  -6   8          4.62          4.50         0.44 o                         
   2  -6   8          3.91          4.05         0.38 o                         
   3  -6   8          0.19          0.18         0.25 o                         
   4  -6   8         10.44         10.66         0.38 o                         
   5  -6   8          3.45          3.30         0.30 o                         
   6  -6   8          2.68          2.11         0.27 o                         
  -3  -5   8          7.93          7.78         0.49 o                         
  -2  -5   8         21.20         19.32         0.59 o                         
  -1  -5   8          0.27          0.27         0.20 o                         
   0  -5   8         23.76         23.16         0.66 o                         
   1  -5   8         19.43         20.27         0.58 o                         
   2  -5   8         44.05         44.07         1.23 o                         
   3  -5   8          0.99          0.62         0.36 o                         
   4  -5   8          8.34          7.86         0.31 o                         
   5  -5   8          0.69         -0.17         0.17 o                         
   6  -5   8          2.77          2.37         0.27 o                         
   7  -5   8          0.86          0.16         0.28 o                         
  -4  -4   8         37.13         39.89         0.92 o                         
  -3  -4   8          0.62          1.00         0.26 o                         
  -2  -4   8         39.81         42.60         0.90 o                         
  -1  -4   8         20.00         21.69         0.59 o                         
   0  -4   8         74.99         77.55         1.33 o                         
   1  -4   8        186.16        181.19         2.63 o                         
   2  -4   8         40.59         38.44         0.82 o                         
   3  -4   8          3.52          3.83         0.27 o                         
   4  -4   8        144.81        131.49         1.86 o                         
   5  -4   8         31.30         34.15         0.78 o                         
   6  -4   8          3.45          3.64         0.36 o                         
   7  -4   8         55.79         64.78         2.14 o                         
   8  -4   8          0.03         -0.09         0.36 o                         
  -4  -3   8         11.41         13.19         0.53 o                         
  -3  -3   8          3.31          2.67         0.29 o                         
  -2  -3   8         57.32         53.97         1.22 o                         
  -1  -3   8        158.94        157.07         2.37 o                         
   0  -3   8        517.94        500.80         6.75 o                         
   1  -3   8        119.25        121.59         1.86 o                         
   2  -3   8         19.74         19.69         1.27 o                         
   3  -3   8          7.86         11.98         0.32 o                         
   4  -3   8          0.39          0.15         0.10 o                         
   5  -3   8         13.79          7.73         0.43 o                         
   6  -3   8          5.13          4.09         0.34 o                         
   7  -3   8         19.73         19.03         0.98 o                         
   8  -3   8          7.96          8.45         0.71 o                         
  -5  -2   8         32.70         33.98         1.60 o                         
  -4  -2   8         77.10         71.80         1.33 o                         
  -3  -2   8        163.79        158.24         2.43 o                         
  -2  -2   8          4.43          5.00         0.49 o                         
  -1  -2   8        131.32        132.51         2.04 o                         
   0  -2   8         39.95         41.96         0.84 o                         
   1  -2   8         32.45         30.51         0.54 o                         
   2  -2   8         15.16         13.74         0.33 o                         
   3  -2   8        279.95        280.23         2.74 o                         
   4  -2   8         15.36         13.89         0.41 o                         
   5  -2   8        126.77        115.88         1.92 o                         
   6  -2   8         46.11         42.98         1.42 o                         
   7  -2   8          0.78          0.80         0.36 o                         
   8  -2   8         30.23         32.64         1.42 o                         
  -5  -1   8         15.44         16.00         0.56 o                         
  -4  -1   8          2.66          2.57         0.39 o                         
  -3  -1   8          1.69          1.94         0.24 o                         
  -2  -1   8        113.18        104.70         1.69 o                         
  -1  -1   8        126.87        128.22         1.69 o                         
   0  -1   8         53.00         55.68         0.84 o                         
   1  -1   8        411.11        409.58         4.79 o                         
   2  -1   8         10.76         10.27         0.29 o                         
   3  -1   8         14.19         12.53         0.35 o                         
   4  -1   8         78.59         76.54         1.03 o                         
   5  -1   8         51.42         49.57         0.96 o                         
   6  -1   8         36.75         36.21         1.25 o                         
   7  -1   8          2.71          2.76         0.44 o                         
   8  -1   8         60.34         56.60         1.96 o                         
   9  -1   8          0.05          0.36         0.44 o                         
  -5   0   8          4.32          5.83         0.36 o                         
  -4   0   8          0.21          0.29         0.19 o                         
  -3   0   8         61.72         62.99         1.16 o                         
  -2   0   8         12.67         13.14         0.37 o                         
  -1   0   8         11.31         12.34         0.34 o                         
   0   0   8        159.76        152.70         1.94 o                         
   1   0   8        251.53        244.43         2.95 o                         
   2   0   8        159.69        158.47         2.24 o                         
   3   0   8        161.14        155.08         1.91 o                         
   4   0   8        467.43        447.84         5.20 o                         
   5   0   8        300.27        299.46         3.78 o                         
   6   0   8          2.94          6.85         0.53 o                         
   7   0   8         31.62         31.31         1.25 o                         
   8   0   8         69.36         71.75         2.31 o                         
   9   0   8         41.61         47.86         1.78 o                         
  -5   1   8         11.64         11.94         0.50 o                         
  -4   1   8         22.17         22.00         0.72 o                         
  -3   1   8         15.31         14.46         0.40 o                         
  -2   1   8         32.08         33.90         0.62 o                         
  -1   1   8          0.04         -0.11         0.11 o                         
   0   1   8        342.43        325.20         3.86 o                         
   1   1   8         98.40        102.32         1.54 o                         
   2   1   8         48.75         53.56         0.90 o                         
   3   1   8         10.13         11.91         0.27 o                         
   4   1   8         29.13         29.46         0.53 o                         
   5   1   8         37.51         37.78         0.61 o                         
   6   1   8          0.06         -0.18         0.27 o                         
   7   1   8         45.12         42.71         1.51 o                         
   8   1   8          2.25          2.22         0.44 o                         
   9   1   8          0.06         -0.36         0.36 o                         
  -5   2   8          7.20          8.18         0.41 o                         
  -4   2   8         12.78         13.37         0.47 o                         
  -3   2   8          5.99          6.27         0.28 o                         
  -2   2   8         83.86         83.05         1.17 o                         
  -1   2   8         70.38         68.00         1.00 o                         
   0   2   8        109.04        108.06         1.63 o                         
   1   2   8          3.46          2.13         0.21 o                         
   2   2   8         19.39         21.47         0.48 o                         
   3   2   8        183.47        170.59         2.08 o                         
   4   2   8         68.75         69.55         0.94 o                         
   5   2   8          0.33          0.30         0.18 o                         
   6   2   8        234.86        239.02         4.17 o                         
   7   2   8          0.37          0.09         0.27 o                         
   8   2   8          0.04          0.00         0.27 o                         
   9   2   8         20.46         21.34         1.16 o                         
  -5   3   8         10.67         12.12         0.47 o                         
  -4   3   8         34.94         32.13         0.63 o                         
  -3   3   8          0.00          0.08         0.14 o                         
  -2   3   8         15.92         14.98         0.38 o                         
  -1   3   8          6.75          8.12         0.37 o                         
   0   3   8         16.05         17.23         0.42 o                         
   1   3   8          1.38          1.63         0.32 o                         
   2   3   8          0.02          0.23         0.22 o                         
   3   3   8          8.17         10.13         0.26 o                         
   4   3   8         30.55         30.35         0.52 o                         
   5   3   8        203.88        213.44         2.48 o                         
   6   3   8        173.39        173.38         3.12 o                         
   7   3   8        127.09        124.97         2.50 o                         
   8   3   8          1.04          0.62         0.36 o                         
   9   3   8         21.50         22.59         1.16 o                         
  -5   4   8          3.33          3.69         0.35 o                         
  -4   4   8          3.17          4.37         0.26 o                         
  -3   4   8         54.03         50.19         0.81 o                         
  -2   4   8          6.60          6.93         0.29 o                         
  -1   4   8         21.64         23.39         0.53 o                         
   0   4   8          1.42          2.05         0.19 o                         
   1   4   8         33.66         36.40         1.65 o                         
   2   4   8         52.90         55.03         0.92 o                         
   3   4   8        166.02        160.01         1.98 o                         
   4   4   8         18.30         18.06         0.35 o                         
   5   4   8        352.43        364.99         3.92 o                         
   6   4   8          0.01          0.13         0.22 o                         
   7   4   8          9.65          9.83         0.47 o                         
   8   4   8         57.71         57.19         1.35 o                         
   9   4   8         37.41         41.36         1.69 o                         
  -4   5   8          7.76          9.13         0.33 o                         
  -3   5   8          0.12          0.27         0.16 o                         
  -2   5   8          7.63          7.52         0.31 o                         
  -1   5   8         57.68         57.41         0.99 o                         
   0   5   8          1.11          0.08         0.15 o                         
   1   5   8        115.83        115.77         1.72 o                         
   2   5   8          1.67          2.34         0.18 o                         
   3   5   8         59.49         55.90         0.81 o                         
   4   5   8         19.21         22.48         0.56 o                         
   5   5   8        282.08        271.35         2.79 o                         
   6   5   8          2.25          1.91         0.25 o                         
   7   5   8         23.96         22.90         0.75 o                         
   8   5   8         39.27         45.56         1.56 o                         
  -4   6   8          4.84          4.44         0.23 o                         
  -3   6   8          0.74          1.03         0.17 o                         
  -2   6   8         10.44          8.60         0.31 o                         
  -1   6   8          1.14          1.91         0.25 o                         
   0   6   8         12.39         12.31         0.39 o                         
   1   6   8         10.88         10.53         0.32 o                         
   2   6   8        108.13        112.42         1.34 o                         
   3   6   8          0.94          0.87         0.16 o                         
   4   6   8         62.94         73.90         0.98 o                         
   5   6   8          0.41          0.44         0.16 o                         
   6   6   8          0.57          0.04         0.18 o                         
   7   6   8          3.88          4.05         0.38 o                         
   8   6   8         21.61         23.97         0.82 o                         
  -3   7   8          0.09          0.12         0.20 o                         
  -2   7   8          0.09          0.16         0.18 o                         
  -1   7   8          0.52          1.56         0.31 o                         
   0   7   8         26.41         22.90         0.54 o                         
   1   7   8          4.96          4.75         0.28 o                         
   2   7   8          0.85          0.66         0.15 o                         
   3   7   8          4.04          3.94         0.31 o                         
   4   7   8          5.48          6.01         0.30 o                         
   5   7   8         12.76         10.57         0.38 o                         
   6   7   8         30.78         31.25         0.75 o                         
   7   7   8         19.34         17.78         0.84 o                         
   8   7   8          4.88          6.20         0.47 o                         
  -3   8   8         30.91         30.67         0.66 o                         
  -2   8   8         23.37         21.28         0.55 o                         
  -1   8   8         27.35         27.62         0.63 o                         
   0   8   8         28.85         26.42         0.61 o                         
   1   8   8          1.22          0.99         0.19 o                         
   2   8   8          9.77          9.51         0.35 o                         
   3   8   8         10.67         10.10         0.36 o                         
   4   8   8         18.71         19.13         0.51 o                         
   5   8   8         25.62         24.78         0.61 o                         
   6   8   8         25.85         25.27         0.67 o                         
   7   8   8          5.18          6.20         0.47 o                         
  -2   9   8         15.09         15.07         0.54 o                         
  -1   9   8         21.94         20.65         0.63 o                         
   0   9   8         48.58         47.48         1.07 o                         
   1   9   8          3.49          3.56         0.48 o                         
   2   9   8          2.94          3.35         0.35 o                         
   3   9   8          7.10          6.07         0.42 o                         
   4   9   8         15.07         15.31         0.49 o                         
   5   9   8         11.71         11.46         0.45 o                         
   6   9   8          0.76          0.44         0.24 o                         
  -1  10   8          0.01         -0.14         0.25 o                         
   0  10   8          1.69          2.26         0.39 o                         
   1  10   8          4.10          4.42         0.83 o                         
   2  10   8         19.10         18.27         0.52 o                         
   3  10   8          0.07          0.24         0.22 o                         
   4  10   8          1.17          1.88         0.27 o                         
   5  10   8          3.60          5.27         0.59 o                         
   2  11   8          0.01         -0.23         0.24 o                         
   3  11   8         18.93         18.77         0.56 o                         
   0  -7   9          6.78          5.81         0.53 o                         
   1  -7   9          7.09          6.27         0.50 o                         
   2  -7   9          0.30          0.36         0.31 o                         
   3  -7   9         24.63         24.80         1.01 o                         
   4  -7   9         37.56         40.56         1.87 o                         
  -1  -6   9         22.89         24.19         0.75 o                         
   0  -6   9          1.08          0.83         0.24 o                         
   1  -6   9         11.73         12.29         0.66 o                         
   2  -6   9         85.88         90.71         2.20 o                         
   3  -6   9         13.00         12.17         0.98 o                         
   4  -6   9        139.69        150.84         3.27 o                         
   5  -6   9         25.29         29.08         1.51 o                         
  -2  -5   9         86.76         88.91         1.60 o                         
  -1  -5   9         40.59         43.61         1.04 o                         
   0  -5   9         24.44         25.74         0.73 o                         
   1  -5   9          6.83          6.91         0.53 o                         
   2  -5   9        125.63        124.85         2.80 o                         
   3  -5   9          0.39          0.62         0.36 o                         
   4  -5   9         52.90         53.70         2.09 o                         
   5  -5   9          2.90          3.64         0.62 o                         
   6  -5   9          6.84          7.82         0.89 o                         
  -3  -4   9          7.75          8.61         0.45 o                         
  -2  -4   9         41.73         45.24         1.00 o                         
  -1  -4   9         25.81         24.91         0.69 o                         
   0  -4   9         15.27         15.76         0.51 o                         
   1  -4   9         55.56         52.80         1.10 o                         
   2  -4   9          0.88          0.58         0.28 o                         
   3  -4   9         56.49         50.05         1.35 o                         
   4  -4   9          0.55          1.17         1.11 o                         
   5  -4   9         24.15         22.32         1.25 o                         
   6  -4   9          5.50          8.00         0.80 o                         
   7  -4   9         35.94         41.85         1.20 o                         
  -3  -3   9          2.53          2.51         0.30 o                         
  -2  -3   9          0.50          1.00         0.24 o                         
  -1  -3   9         56.73         54.89         1.14 o                         
   0  -3   9          7.84          7.45         0.42 o                         
   1  -3   9         22.24         21.93         0.58 o                         
   2  -3   9         95.26         86.85         1.54 o                         
   3  -3   9         38.78         36.74         1.06 o                         
   4  -3   9        183.80        157.53         3.27 o                         
   5  -3   9         27.75         27.22         1.42 o                         
   6  -3   9         23.74         23.83         1.33 o                         
   7  -3   9         16.99         15.98         0.70 o                         
   8  -3   9         31.87         38.78         1.51 o                         
  -4  -2   9          0.07         -0.05         0.23 o                         
  -3  -2   9         10.45          8.14         0.42 o                         
  -2  -2   9         11.69         10.28         0.44 o                         
  -1  -2   9          0.90          0.82         0.21 o                         
   0  -2   9        477.64        482.83         6.56 o                         
   1  -2   9          0.90          0.89         0.20 o                         
   2  -2   9         66.41         61.11         0.91 o                         
   3  -2   9         45.94         46.37         0.73 o                         
   4  -2   9         69.13         58.48         1.47 o                         
   5  -2   9         27.48         34.33         1.60 o                         
   6  -2   9          1.11          0.87         0.27 o                         
   7  -2   9         87.90         96.88         2.85 o                         
   8  -2   9          7.65          8.18         0.71 o                         
  -4  -1   9          4.51          6.03         0.42 o                         
  -3  -1   9          3.11          4.26         0.49 o                         
  -2  -1   9          6.72          6.27         0.35 o                         
  -1  -1   9        173.12        169.81         2.54 o                         
   0  -1   9         22.04         18.82         0.45 o                         
   1  -1   9         37.04         33.94         0.62 o                         
   2  -1   9          0.07          0.33         0.15 o                         
   3  -1   9        275.31        265.25         3.65 o                         
   4  -1   9          0.98          0.20         0.21 o                         
   5  -1   9         13.15         15.99         0.62 o                         
   6  -1   9         69.10         67.92         2.67 o                         
   7  -1   9         44.34         43.95         1.51 o                         
   8  -1   9         21.22         19.65         0.98 o                         
  -4   0   9          0.52          0.58         0.24 o                         
  -3   0   9         83.41         78.73         1.39 o                         
  -2   0   9         18.99         18.07         0.47 o                         
  -1   0   9        247.06        243.43         3.00 o                         
   0   0   9         17.12         16.73         0.42 o                         
   1   0   9          5.07          5.55         0.25 o                         
   2   0   9          0.13          0.37         0.16 o                         
   3   0   9         15.84         13.51         0.40 o                         
   4   0   9          9.70          7.72         0.30 o                         
   5   0   9        135.61        133.50         2.76 o                         
   6   0   9         31.23         29.59         0.85 o                         
   7   0   9         11.73         10.40         0.71 o                         
   8   0   9          8.72          8.45         0.71 o                         
   9   0   9          5.41          4.71         0.62 o                         
  -4   1   9          0.79          0.97         0.24 o                         
  -3   1   9         17.60         17.09         0.54 o                         
  -2   1   9          1.29          0.99         0.18 o                         
  -1   1   9         66.79         67.00         1.02 o                         
   0   1   9          1.56          1.13         0.28 o                         
   1   1   9        121.46        114.77         1.80 o                         
   2   1   9        301.12        299.55         4.11 o                         
   3   1   9         43.60         47.01         0.84 o                         
   4   1   9        253.32        249.58         3.46 o                         
   5   1   9        223.89        239.87         3.62 o                         
   6   1   9          0.40          0.14         0.27 o                         
   7   1   9         12.76         12.00         0.71 o                         
   8   1   9         59.02         61.50         2.05 o                         
   9   1   9          0.02          0.44         0.44 o                         
  -4   2   9          4.24          3.76         0.36 o                         
  -3   2   9          0.66          0.83         0.20 o                         
  -2   2   9         18.43         18.86         0.46 o                         
  -1   2   9          0.02          0.04         0.15 o                         
   0   2   9        211.60        210.39         2.97 o                         
   1   2   9          0.10         -0.02         0.15 o                         
   2   2   9        109.59        112.40         1.71 o                         
   3   2   9         34.47         33.65         0.67 o                         
   4   2   9       1009.91        991.76        12.98 o                         
   5   2   9        311.61        315.30         4.01 o                         
   6   2   9        299.46        303.18         5.91 o                         
   7   2   9         47.60         46.71         1.60 o                         
   8   2   9          1.22          0.62         0.36 o                         
   9   2   9         16.74         16.98         1.07 o                         
  -4   3   9         31.10         30.77         0.71 o                         
  -3   3   9          4.25          3.76         0.44 o                         
  -2   3   9         62.20         62.38         0.98 o                         
  -1   3   9         13.21         11.13         0.37 o                         
   0   3   9        195.43        188.58         2.69 o                         
   1   3   9         51.84         47.80         0.86 o                         
   2   3   9         99.86         92.65         1.44 o                         
   3   3   9          7.84          6.37         0.34 o                         
   4   3   9         42.28         37.94         0.74 o                         
   5   3   9         28.41         27.36         0.52 o                         
   6   3   9         69.49         72.68         1.30 o                         
   7   3   9         24.45         26.16         0.75 o                         
   8   3   9          6.00          6.05         0.62 o                         
   9   3   9         12.08         11.38         0.80 o                         
  -4   4   9          0.63          0.62         0.19 o                         
  -3   4   9          3.99          4.30         0.26 o                         
  -2   4   9          0.10          0.26         0.17 o                         
  -1   4   9         25.63         24.47         0.56 o                         
   0   4   9         37.24         32.88         0.92 o                         
   1   4   9          1.97          1.93         0.36 o                         
   2   4   9          0.37          0.64         0.16 o                         
   3   4   9         15.39         15.07         0.42 o                         
   4   4   9         67.62         63.04         0.95 o                         
   5   4   9          5.56          5.41         0.23 o                         
   6   4   9          0.34          0.19         0.17 o                         
   7   4   9          0.34          0.04         0.19 o                         
   8   4   9         10.92         11.38         0.80 o                         
  -3   5   9          0.14         -0.12         0.18 o                         
  -2   5   9          6.10          5.43         0.30 o                         
  -1   5   9          3.71          3.07         0.25 o                         
   0   5   9          1.31          1.66         0.30 o                         
   1   5   9          7.04          7.88         0.32 o                         
   2   5   9         15.26         18.97         0.49 o                         
   3   5   9          1.09          0.67         0.22 o                         
   4   5   9         15.39         14.74         0.39 o                         
   5   5   9          0.01          0.05         0.13 o                         
   6   5   9         52.02         52.52         1.09 o                         
   7   5   9         41.12         40.77         0.90 o                         
   8   5   9          0.07          0.00         0.31 o                         
  -3   6   9          1.15          0.73         0.18 o                         
  -2   6   9          6.45          6.78         0.29 o                         
  -1   6   9         35.65         33.59         0.62 o                         
   0   6   9          8.37          7.97         0.30 o                         
   1   6   9         18.30         20.44         0.50 o                         
   2   6   9          1.37          2.27         0.32 o                         
   3   6   9         17.33         16.46         0.47 o                         
   4   6   9         66.96         60.43         1.04 o                         
   5   6   9        117.15        112.21         1.50 o                         
   6   6   9         30.00         27.79         0.62 o                         
   7   6   9          3.77          3.69         0.38 o                         
   8   6   9         11.11         11.27         0.89 o                         
  -3   7   9          0.38          0.69         0.25 o                         
  -2   7   9         34.06         32.98         0.72 o                         
  -1   7   9         16.74         12.60         0.43 o                         
   0   7   9          4.70          4.66         0.30 o                         
   1   7   9         23.70         24.66         0.58 o                         
   2   7   9          9.66          9.70         0.37 o                         
   3   7   9         76.53         73.28         1.24 o                         
   4   7   9         66.00         69.12         1.18 o                         
   5   7   9        122.48        114.86         2.30 o                         
   6   7   9          0.31          0.36         0.20 o                         
   7   7   9          9.93          5.96         0.44 o                         
  -2   8   9          4.85          5.45         0.32 o                         
  -1   8   9         88.18         82.68         1.38 o                         
   0   8   9         23.54         21.81         0.57 o                         
   1   8   9          0.03          0.11         0.19 o                         
   2   8   9         11.41         12.19         0.44 o                         
   3   8   9          7.08          6.43         0.39 o                         
   4   8   9          6.69          8.26         0.56 o                         
   5   8   9          5.18          4.96         0.74 o                         
   6   8   9          0.21          0.02         0.20 o                         
   7   8   9          7.13          8.81         0.57 o                         
  -1   9   9          0.68          0.02         0.21 o                         
   0   9   9          2.86          2.43         0.33 o                         
   1   9   9          3.51          4.12         0.44 o                         
   2   9   9          8.11          7.82         0.46 o                         
   3   9   9          1.13          1.90         0.32 o                         
   4   9   9          1.40          1.26         0.31 o                         
   5   9   9          0.42          0.84         0.23 o                         
   6   9   9          1.46          0.74         0.26 o                         
   1  10   9          0.00          0.19         0.25 o                         
   2  10   9         13.23         14.27         0.57 o                         
   3  10   9          0.42          0.12         0.26 o                         
   4  10   9         27.64         33.43         0.92 o                         
   5  10   9         10.89         11.71         0.66 o                         
   1  -6  10          8.40          8.23         0.59 o                         
   2  -6  10         10.48          9.93         0.63 o                         
   3  -6  10          1.63          2.78         0.40 o                         
   4  -6  10          0.38         -0.08         0.28 o                         
  -1  -5  10         24.61         26.14         0.80 o                         
   0  -5  10          6.51          6.79         0.43 o                         
   1  -5  10          1.33          0.93         0.31 o                         
   2  -5  10          5.62          4.81         0.47 o                         
   3  -5  10         25.55         28.98         1.82 o                         
   4  -5  10         72.46         71.74         1.85 o                         
   5  -5  10          7.41          8.45         0.89 o                         
  -2  -4  10          2.37          2.66         0.55 o                         
  -1  -4  10         47.78         46.38         1.02 o                         
   0  -4  10         10.93          9.59         0.42 o                         
   1  -4  10         36.83         34.37         0.89 o                         
   2  -4  10        124.69        117.70         2.67 o                         
   3  -4  10          2.98          5.33         0.49 o                         
   4  -4  10         69.73         70.75         1.79 o                         
   5  -4  10          9.47         10.40         0.89 o                         
   6  -4  10         42.21         38.52         1.87 o                         
  -2  -3  10         72.86         75.23         1.42 o                         
  -1  -3  10         14.38         13.84         0.52 o                         
   0  -3  10         25.07         25.60         0.69 o                         
   1  -3  10          9.74         11.27         0.53 o                         
   2  -3  10         14.59         14.09         0.52 o                         
   3  -3  10         22.49         24.99         0.91 o                         
   4  -3  10         54.45         55.62         1.69 o                         
   5  -3  10         74.03         64.36         2.49 o                         
   6  -3  10         14.45         16.45         1.16 o                         
   7  -3  10         35.45         37.27         1.87 o                         
  -3  -2  10          1.59          1.82         0.41 o                         
  -2  -2  10         37.04         36.04         0.87 o                         
  -1  -2  10          2.29          1.70         0.30 o                         
   0  -2  10         28.10         26.74         0.73 o                         
   1  -2  10        217.34        214.13         3.12 o                         
   2  -2  10         20.64         19.94         0.46 o                         
   3  -2  10         19.17         18.08         0.89 o                         
   4  -2  10         45.23         34.84         1.65 o                         
   5  -2  10          5.65          6.49         0.71 o                         
   6  -2  10          0.09          0.27         0.44 o                         
   7  -2  10         19.08         17.43         1.16 o                         
   8  -2  10         17.35         20.27         1.33 o                         
  -3  -1  10         13.73         14.37         1.03 o                         
  -2  -1  10          0.03          0.17         0.22 o                         
  -1  -1  10          5.71          5.88         0.36 o                         
   0  -1  10        102.65         98.75         1.41 o                         
   1  -1  10         57.82         59.20         0.95 o                         
   2  -1  10         26.44         26.60         0.54 o                         
   3  -1  10         78.13         78.93         1.13 o                         
   4  -1  10         21.53         19.58         0.80 o                         
   5  -1  10         70.43         71.33         2.36 o                         
   6  -1  10          3.86          3.38         0.62 o                         
   7  -1  10         53.13         58.82         2.40 o                         
   8  -1  10          1.30          1.07         0.53 o                         
  -3   0  10         34.76         33.11         0.82 o                         
  -2   0  10         17.34         16.67         0.56 o                         
  -1   0  10         40.58         41.40         0.75 o                         
   0   0  10         73.28         72.66         1.10 o                         
   1   0  10        161.73        157.77         2.04 o                         
   2   0  10         51.72         52.23         0.84 o                         
   3   0  10         63.42         59.81         1.04 o                         
   4   0  10          1.84          2.37         0.27 o                         
   5   0  10         47.50         51.26         1.60 o                         
   6   0  10         57.40         53.04         2.14 o                         
   7   0  10        116.75        114.13         3.92 o                         
  -3   1  10          7.53          8.06         0.41 o                         
  -2   1  10          3.86          3.42         0.25 o                         
  -1   1  10         92.28         90.51         1.32 o                         
   0   1  10         64.06         63.13         0.97 o                         
   1   1  10        115.70        110.75         1.51 o                         
   2   1  10          0.39          0.63         0.23 o                         
   3   1  10        549.14        532.68         7.12 o                         
   4   1  10          0.42          1.06         0.33 o                         
   5   1  10          8.72          8.76         0.41 o                         
   6   1  10         72.35         71.04         2.67 o                         
   7   1  10          5.09          5.60         0.71 o                         
  -3   2  10          3.69          3.93         0.28 o                         
  -2   2  10         11.50          9.91         0.36 o                         
  -1   2  10         51.29         49.96         0.84 o                         
   0   2  10         18.59         20.55         0.50 o                         
   1   2  10         39.24         41.72         0.82 o                         
   2   2  10         49.58         52.74         0.94 o                         
   3   2  10          0.01          0.17         0.19 o                         
   4   2  10          0.09         -0.13         0.13 o                         
   5   2  10          2.28          2.71         0.24 o                         
   6   2  10        247.67        242.86         7.24 o                         
   7   2  10          7.23          6.58         0.71 o                         
  -3   3  10          5.67          5.69         0.30 o                         
  -2   3  10         20.12         19.25         0.49 o                         
  -1   3  10         15.84         16.83         0.44 o                         
   0   3  10         12.15         11.82         0.40 o                         
   1   3  10          0.03         -0.15         0.15 o                         
   2   3  10        184.28        178.83         2.59 o                         
   3   3  10        121.30        121.52         1.86 o                         
   4   3  10          5.53          4.39         0.38 o                         
   5   3  10         24.53         24.50         0.58 o                         
   6   3  10          9.00          9.26         0.49 o                         
   7   3  10          1.46          1.16         0.44 o                         
  -3   4  10          0.20         -0.16         0.18 o                         
  -2   4  10          0.17          0.06         0.18 o                         
  -1   4  10          0.28         -0.02         0.19 o                         
   0   4  10         11.79         12.79         0.43 o                         
   1   4  10          8.36          9.93         0.88 o                         
   2   4  10          8.45          7.64         0.41 o                         
   3   4  10         16.32         16.79         0.48 o                         
   4   4  10        184.91        185.06         2.69 o                         
   5   4  10          4.21          3.97         0.23 o                         
   6   4  10         28.79         27.25         0.83 o                         
   7   4  10         51.24         50.81         1.30 o                         
   8   4  10          5.43          6.13         0.80 o                         
  -3   5  10          3.84          4.36         0.28 o                         
  -2   5  10          9.71         10.92         0.38 o                         
  -1   5  10         27.60         25.46         0.61 o                         
   0   5  10         20.73         21.02         0.55 o                         
   1   5  10         14.64         15.38         0.45 o                         
   2   5  10         32.38         30.47         0.67 o                         
   3   5  10        216.99        207.63         2.97 o                         
   4   5  10         39.67         38.71         0.70 o                         
   5   5  10          4.10          3.91         0.42 o                         
   6   5  10         43.24         44.05         1.15 o                         
   7   5  10         43.59         47.66         1.28 o                         
   8   5  10          0.27          1.42         0.93 o                         
  -2   6  10          0.96          0.72         0.24 o                         
  -1   6  10         20.30         18.29         0.53 o                         
   0   6  10          5.59          5.78         0.31 o                         
   1   6  10          2.30          1.89         0.20 o                         
   2   6  10          6.52          6.28         0.28 o                         
   3   6  10          6.80          6.92         0.34 o                         
   4   6  10         93.70         88.72         1.43 o                         
   5   6  10          0.15          0.05         0.20 o                         
   6   6  10          3.46          3.73         0.71 o                         
   7   6  10          7.92          6.67         0.62 o                         
   8   6  10          1.67          0.18         0.36 o                         
  -2   7  10          0.05         -0.20         0.20 o                         
  -1   7  10          1.44          1.26         0.35 o                         
   0   7  10          2.04          2.66         0.51 o                         
   1   7  10          4.07          4.20         0.35 o                         
   2   7  10          1.80          1.67         0.24 o                         
   3   7  10          1.41          1.92         0.25 o                         
   4   7  10          0.31         -0.09         0.20 o                         
   5   7  10          0.98          2.06         0.30 o                         
   6   7  10          0.74          1.49         0.31 o                         
   7   7  10         40.26         40.03         1.51 o                         
  -1   8  10         11.15         10.87         0.43 o                         
   0   8  10         12.89         11.52         0.44 o                         
   1   8  10          1.87          2.20         0.26 o                         
   2   8  10          1.29          0.92         0.21 o                         
   3   8  10          3.52          3.55         0.30 o                         
   4   8  10         17.52         16.45         0.61 o                         
   5   8  10         24.33         25.67         0.78 o                         
   6   8  10          4.55          3.54         0.75 o                         
   0   9  10          2.75          2.48         0.36 o                         
   1   9  10         11.29         12.78         0.51 o                         
   2   9  10         20.03         19.79         0.58 o                         
   3   9  10          0.79          0.32         0.26 o                         
   4   9  10         43.74         46.54         1.14 o                         
   5   9  10          6.25          6.68         0.80 o                         
   2  -5  11          7.21          8.87         0.66 o                         
   3  -5  11        102.42        107.53         2.57 o                         
   4  -5  11          0.63         -0.18         0.36 o                         
   0  -4  11          2.03          1.65         0.31 o                         
   1  -4  11         24.98         23.99         1.96 o                         
   2  -4  11         10.50         11.34         1.02 o                         
   3  -4  11         12.21         13.56         0.80 o                         
   4  -4  11          2.13          2.83         0.40 o                         
   5  -4  11          1.29          1.16         0.53 o                         
  -1  -3  11          1.35          1.95         0.32 o                         
   0  -3  11         28.59         30.33         0.78 o                         
   1  -3  11          0.01         -0.06         0.21 o                         
   2  -3  11         20.22         19.98         0.82 o                         
   3  -3  11          0.25          0.89         0.31 o                         
   4  -3  11         71.05         75.06         3.38 o                         
   5  -3  11          2.21          1.16         0.53 o                         
   6  -3  11         59.98         61.31         2.58 o                         
  -1  -2  11          4.90          6.39         0.60 o                         
   0  -2  11         54.23         54.77         1.12 o                         
   1  -2  11          0.40          0.45         0.21 o                         
   2  -2  11        143.79        145.09         2.83 o                         
   3  -2  11          0.03          0.91         0.93 o                         
   4  -2  11         60.28         60.53         1.60 o                         
   5  -2  11          9.38          9.16         0.89 o                         
   6  -2  11         32.56         33.27         1.69 o                         
   7  -2  11         15.99         13.43         1.07 o                         
  -2  -1  11         46.17         47.57         1.05 o                         
  -1  -1  11         45.56         43.23         0.96 o                         
   0  -1  11          8.88          7.82         0.40 o                         
   1  -1  11          1.39          1.41         0.29 o                         
   2  -1  11         12.12         11.70         0.37 o                         
   3  -1  11         43.01         45.44         0.78 o                         
   4  -1  11          2.98          1.62         0.36 o                         
   5  -1  11         72.67         66.77         2.58 o                         
   6  -1  11          0.31         -0.36         0.44 o                         
   7  -1  11         29.23         27.22         1.51 o                         
  -2   0  11         39.45         38.67         0.93 o                         
  -1   0  11          0.57          1.06         0.21 o                         
   0   0  11          1.99          2.61         0.31 o                         
   1   0  11         39.84         39.72         0.74 o                         
   2   0  11          3.51          3.81         0.28 o                         
   3   0  11          0.23          0.14         0.15 o                         
   4   0  11          0.06          0.10         0.15 o                         
   5   0  11         10.20         11.39         0.59 o                         
   6   0  11          0.62          0.62         0.44 o                         
   7   0  11          8.64          8.18         0.89 o                         
  -2   1  11          0.53          0.48         0.20 o                         
  -1   1  11         54.25         54.06         0.93 o                         
   0   1  11          7.47          6.54         0.32 o                         
   1   1  11         98.44        101.53         1.44 o                         
   2   1  11          0.97          1.02         0.19 o                         
   3   1  11          4.05          3.82         0.53 o                         
   4   1  11          7.66          6.94         0.33 o                         
   5   1  11         15.67         16.04         0.76 o                         
   6   1  11          0.01         -0.36         0.36 o                         
   7   1  11         11.25         12.09         0.98 o                         
   8   1  11         24.71         29.35         1.60 o                         
  -2   2  11          6.98          6.43         0.32 o                         
  -1   2  11         20.28         22.71         0.55 o                         
   0   2  11          0.85          0.98         0.20 o                         
   1   2  11         88.33         86.72         1.46 o                         
   2   2  11        100.53         99.22         1.60 o                         
   3   2  11         46.47         44.64         0.89 o                         
   4   2  11         42.04         46.86         0.89 o                         
   5   2  11         13.72         13.17         0.43 o                         
   6   2  11         50.63         54.72         2.22 o                         
   7   2  11         19.56         21.52         1.33 o                         
   8   2  11         52.95         59.62         2.49 o                         
  -2   3  11         10.95         10.06         0.39 o                         
  -1   3  11         59.34         60.38         1.21 o                         
   0   3  11          0.06         -0.11         0.17 o                         
   1   3  11         21.73         22.56         0.57 o                         
   2   3  11         21.34         21.31         0.57 o                         
   3   3  11        200.96        193.11         2.79 o                         
   4   3  11          0.93          0.68         0.20 o                         
   5   3  11         19.51         18.89         0.55 o                         
   6   3  11         60.76         64.00         2.45 o                         
   7   3  11         28.31         36.29         1.78 o                         
   8   3  11         12.88         14.32         1.16 o                         
  -2   4  11         10.52         10.05         0.38 o                         
  -1   4  11         50.25         50.82         0.89 o                         
   0   4  11          2.07          1.85         0.27 o                         
   1   4  11         22.10         20.59         0.57 o                         
   2   4  11          8.62          7.75         0.36 o                         
   3   4  11          3.27          2.86         0.25 o                         
   4   4  11          0.13         -0.06         0.26 o                         
   5   4  11        193.37        208.33         2.65 o                         
   6   4  11         31.93         35.43         1.02 o                         
   7   4  11         54.70         62.54         1.54 o                         
   8   4  11         22.92         29.17         1.60 o                         
  -2   5  11          5.80          7.06         0.76 o                         
  -1   5  11          5.25          6.18         0.35 o                         
   0   5  11          0.03         -0.16         0.17 o                         
   1   5  11          0.05          0.22         0.19 o                         
   2   5  11          1.50          1.94         0.32 o                         
   3   5  11          0.77          0.71         0.20 o                         
   4   5  11          0.56          0.44         0.17 o                         
   5   5  11          3.93          3.50         0.25 o                         
   6   5  11          4.27          3.63         0.40 o                         
   7   5  11          0.05         -0.24         0.28 o                         
  -1   6  11          0.12         -0.21         0.21 o                         
   0   6  11          0.15          0.21         0.21 o                         
   1   6  11          0.13          0.12         0.23 o                         
   2   6  11         18.69         18.51         0.54 o                         
   3   6  11          0.30          0.00         0.21 o                         
   4   6  11          0.02         -0.04         0.20 o                         
   5   6  11          0.12          0.09         0.19 o                         
   6   6  11          0.04         -0.18         0.36 o                         
   7   6  11         24.08         28.55         1.25 o                         
   0   7  11          3.51          3.84         0.32 o                         
   1   7  11          3.41          3.90         0.36 o                         
   2   7  11          4.41          4.27         0.40 o                         
   3   7  11         70.29         67.36         1.24 o                         
   4   7  11          1.55          1.71         0.31 o                         
   5   7  11          0.23          0.39         0.20 o                         
   6   7  11         21.66         23.12         0.95 o                         
   1   8  11          1.54          1.13         0.26 o                         
   2   8  11          4.45          4.07         0.63 o                         
   3   8  11         20.88         20.62         0.67 o                         
   4   8  11         21.90         19.73         0.58 o                         
   5   8  11          3.20          3.66         0.74 o                         
   3   9  11          0.34         -0.04         0.31 o                         
   1  -3  12         54.75         56.10         1.28 o                         
   2  -3  12         48.32         53.83         1.60 o                         
   3  -3  12         35.19         33.37         1.16 o                         
   4  -3  12         25.05         25.55         1.00 o                         
   5  -3  12         15.13         14.85         1.16 o                         
   0  -2  12          8.67          8.95         0.48 o                         
   1  -2  12          0.29          0.30         0.24 o                         
   2  -2  12         42.02         46.83         1.11 o                         
   3  -2  12          7.62          8.48         0.59 o                         
   4  -2  12         51.01         46.59         2.31 o                         
   5  -2  12          0.70          0.98         0.53 o                         
   6  -2  12         22.86         21.52         1.42 o                         
   0  -1  12         85.63         85.77         1.56 o                         
   1  -1  12          4.96          5.37         0.44 o                         
   2  -1  12         25.75         27.90         0.61 o                         
   3  -1  12          6.60          5.87         0.50 o                         
   4  -1  12         14.83         17.05         0.78 o                         
   5  -1  12         18.18         19.65         1.24 o                         
   6  -1  12         12.92         12.09         1.07 o                         
  -1   0  12         23.07         21.02         0.69 o                         
   0   0  12         29.17         28.42         0.66 o                         
   1   0  12          1.53          1.91         0.25 o                         
   2   0  12         44.77         48.20         0.85 o                         
   3   0  12         28.16         30.42         0.63 o                         
   4   0  12         43.96         45.60         1.32 o                         
   5   0  12         68.58         71.40         2.45 o                         
   6   0  12         17.83         23.56         1.42 o                         
   7   0  12         73.42         81.71         3.12 o                         
  -1   1  12         13.09         14.56         0.48 o                         
   0   1  12         67.21         63.76         1.06 o                         
   1   1  12        192.30        193.75         2.50 o                         
   2   1  12          0.23          0.30         0.19 o                         
   3   1  12         23.95         24.42         0.62 o                         
   4   1  12         12.72         11.74         0.42 o                         
   5   1  12         45.58         46.72         1.34 o                         
   6   1  12          0.77          0.62         0.53 o                         
   7   1  12         26.14         29.70         1.60 o                         
  -1   2  12          8.89         10.04         0.39 o                         
   0   2  12          1.63          1.39         0.24 o                         
   1   2  12          1.17          1.74         0.31 o                         
   2   2  12         46.68         44.82         1.16 o                         
   3   2  12          8.74          9.15         0.40 o                         
   4   2  12          5.35          6.06         0.33 o                         
   5   2  12          2.97          3.38         0.30 o                         
   6   2  12          3.49          3.91         0.71 o                         
   7   2  12          4.31          6.67         0.89 o                         
  -1   3  12         22.25         22.15         0.57 o                         
   0   3  12          1.49          0.86         0.20 o                         
   1   3  12         40.74         40.24         0.85 o                         
   2   3  12          2.89          2.93         0.51 o                         
   3   3  12          0.05          0.17         0.20 o                         
   4   3  12          4.99          5.99         0.70 o                         
   5   3  12        133.01        138.00         2.12 o                         
   6   3  12         39.18         44.84         1.96 o                         
   7   3  12         23.97         24.55         1.42 o                         
  -1   4  12          2.77          3.57         0.34 o                         
   0   4  12          0.05         -0.20         0.22 o                         
   1   4  12         31.59         32.11         0.76 o                         
   2   4  12         54.50         52.90         1.02 o                         
   3   4  12         11.93         11.98         0.45 o                         
   4   4  12          5.47          6.17         0.63 o                         
   5   4  12          0.85          0.64         0.23 o                         
   6   4  12          9.92          9.54         0.58 o                         
   7   4  12         25.03         28.37         1.60 o                         
   0   5  12          1.82          2.36         0.27 o                         
   1   5  12         18.84         18.29         0.56 o                         
   2   5  12          3.02          3.97         0.50 o                         
   3   5  12         23.80         24.19         0.63 o                         
   4   5  12          8.39          9.58         0.50 o                         
   5   5  12          4.81          6.23         0.42 o                         
   6   5  12         46.90         44.74         1.22 o                         
   0   6  12         16.65         17.22         0.64 o                         
   1   6  12          0.41          0.25         0.24 o                         
   2   6  12        100.08         97.89         1.60 o                         
   3   6  12          0.02         -0.20         0.20 o                         
   4   6  12          5.80          8.00         0.41 o                         
   5   6  12         35.04         37.45         0.82 o                         
   6   6  12          2.18          1.96         0.44 o                         
   1   7  12          3.71          3.95         0.73 o                         
   2   7  12          0.77          0.62         0.25 o                         
   3   7  12         11.42          9.14         0.40 o                         
   4   7  12          0.34          0.29         0.28 o                         
   5   7  12          3.64          4.37         0.49 o                         
   2  -1  13         41.33         47.34         0.89 o                         
   3  -1  13          7.76          7.81         0.59 o                         
   4  -1  13         26.35         30.90         1.13 o                         
   1   0  13          0.36          0.04         0.35 o                         
   2   0  13         27.61         30.14         0.67 o                         
   3   0  13         23.81         21.62         0.54 o                         
   4   0  13         30.92         30.28         1.09 o                         
   5   0  13         19.73         14.67         1.16 o                         
   1   1  13         11.41         12.56         0.44 o                         
   2   1  13          1.62          1.78         0.25 o                         
   3   1  13          0.90          0.80         0.21 o                         
   4   1  13          6.15          6.90         0.42 o                         
   5   1  13         17.64         18.06         0.81 o                         
   1   2  13          0.59          0.55         0.23 o                         
   2   2  13          0.68          1.20         0.24 o                         
   3   2  13         30.59         35.94         0.81 o                         
   4   2  13          0.00          0.00         0.19 o                         
   5   2  13         40.07         45.22         1.34 o                         
   6   2  13          1.14          0.80         0.53 o                         
   1   3  13         72.50         74.40         1.21 o                         
   2   3  13          3.44          3.55         0.50 o                         
   3   3  13          0.29          0.12         0.23 o                         
   4   3  13         22.14         21.38         0.61 o                         
   5   3  13          5.39          6.72         0.40 o                         
   6   3  13          7.51          7.73         0.89 o                         
   1   4  13          0.34          0.62         0.25 o                         
   2   4  13          0.40          0.32         0.24 o                         
   3   4  13          3.65          4.63         0.33 o                         
   4   4  13         11.06         13.49         0.50 o                         
   5   4  13          1.52          1.15         0.35 o                         
   2   5  13          1.04          0.77         0.34 o                         
   3   5  13          0.10          0.05         0.38 o                         
   4   5  13         75.05         85.32         1.48 o                         
   5   5  13          0.49          0.81         0.23 o                         
                                                                                
